# Supplementary material for: Synergistic effect of co-culture rhizosphere Streptomyces: A promising strategy to enhance antimicrobial activity and plant growth-promoting function
Source: Front Microbiol. 2022 Aug 11;13:976484. doi: 10.3389/fmicb.2022.976484 (PMC9403869; doi:10.3389/fmicb.2022.976484)
Supplement: Supplementary file 2 [file Data_Sheet_2.xlsx]

## Sheet: Sheet1
Peak No.	Identification	tR (min)	Molecular formula	Measured - (m/z)	Class	Peak area
						MDJK11	MDJK44	Co-culture
P1	6-Benzyladenine	3.588	C12H11N5	226.106	Phytohormones	2236506	1140517	1191592
P2	Dihydrojasmonic Acid	5.086	C12H20O3	213.149	Phytohormones	9253203	584722	0
P3	Kinetin	1.817	C10H9N5O	216.062	Phytohormones	4226255	3221685	3271376
P4	methyl jasmonate	1.098	C13H20O3	247.129	Phytohormones	106890912	57216564	55127140
P5	N-(2-furylmethyl)-9H-purin-6-amine	0.836	C10H9N5O	216.087	Phytohormones	5282235	4323072	4570610
P6	N,N-dimethyl-7H-purin-6-amine	1.374	C7H9N5	164.093	Phytohormones	16689838	861722	100650
P7	N6-benzyl-7H-purine-2,6-diamine	1.877	C12H12N6	241.117	Phytohormones	1741977	44642688	451650
P8	NCGC00385243-01	5.05	C12H18O4	249.11	Phytohormones	515382	904837	8191278
P9	PYROCATECHUIC ACID	1.418	C7H6O4	177.014	Phytohormones	10719622	4220400	3273138
P10	Salicyclic acid	1.245	C7H6O3	161.019	Phytohormones	1044062	5029924	3252331
P11	abscisic acid	2.01	C15H20O4	303.096	Phytohormones	492708	3044455	735339
P12	gibberellic acid	4.057	C19H22O6	347.156	Phytohormones	24712958	372159	113951
P13	Gibberellin A4	1.068	C19H22O5	348.177	Phytohormones	3767556	14056849	3525956
P14	NCGC00169660-02	4.083	C22H30O3	343.226	Phytohormones	319374	643042	2460277
P15	NCGC00380836-01	3.72	C19H22O6	364.171	Phytohormones	4485230	156649	51005
P16	NCGC00385814-01	3.566	C21H30O10	443.191	Phytohormones	245145	1066973	1071668
P18	Pristimerin derivative	5.08	C30H38O4	463.272	Phytohormones	4240943	847321	0
C1	(9a-hydroxy-3,8a-dimethyl-5-methylidene-2-oxo-4,4a,6,7,8,9-hexahydrobenzo[f][1]benzofuran-8-yl) acetate	6.08	C24H30O4	421.24664	Coumarins	70443648	0	0
C2	(Z)-2-(furan-2-ylmethylene)-9-(pyridin-3-yl)-8,9-dihydro-2H-furo[2,3-f]chromene-3,7-dione	4.626	C24H32O5	418.25992	Coumarins	0	95599672	0
C3	:NCGC00321441-02	5.095	C20H24O7	415.11685	Coumarins	9596953	0	1176307
C4	:NCGC00384968-01	0.753	C23H24N2O5	409.1799	Coumarins	34453464	379341	0
C5	[1,3-dihydroxy-1-(7-methoxy-2-oxochromen-6-yl)-3-methylbutan-2-yl] (E)-2-methylbut-2-enoate	0.744	C24H24N2O4	405.16211	Coumarins	18014850	2155950	0
C6	[2-[2-(2-methylpropanoyloxy)propan-2-yl]-7-oxo-2,3-dihydrofuro[3,2-g]chromen-3-yl] 2-methylpropanoate	1.144	C22H26O7	403.23068	Coumarins	75760880	0	0
C7	2-((4-ethyl-8,8-dimethyl-2-oxo-2,8,9,10-tetrahydropyrano[2,3-f]chromen-5-yl)oxy)-N-isopropylacetamide	1.905	C22H18FNO4	402.11609	Coumarins	4092898	0	16594
C8	2-(5-methoxy-4,8,8-trimethyl-2-oxo-2,8,9,10-tetrahydropyrano[2,3-f]chromen-3-yl)-N-(pyridin-2-yl)acetamide	4.616	C24H30O4	400.24725	Coumarins	0	149256496	131302
C9	2-(7-oxo-2,3-dihydrofuro[3,2-g]chromen-2-yl)propan-2-yl 3-methylbut-2-enoate	1.097	C21H18O6	389.09137	Coumarins	9622210	0	0
C10	2-hydroxyalantolactone	9.347	C24H30O4	383.22058	Coumarins	73644888	10087	809301
C11	3-(3,3-dichloro-2-hydroxypropyl)-6,8-dimethoxyisochromen-1-one	3.232	C19H18O7	381.10202	Coumarins	15046101	59950	0
C12	3-(3,5-dimethyl-7-oxo-7H-furo[3,2-g]chromen-6-yl)-N-(2-fluorophenyl)propanamide	3.084	C21H27NO5	374.20584	Coumarins	32037864	1341299840	0
C13	5-hydroxy-2,2-dimethyl-10-(2-methylbut-3-en-2-yl)pyrano[3,2-g]chromen-8-one	0.645	C14H14Cl2O5	370.98898	Coumarins	2579585	18306640	0
C14	7-[(6-hydroxy-5,5,8a-trimethyl-2-methylidene-3,4,4a,6,7,8-hexahydro-1H-naphthalen-1-yl)methoxy]chromen-2-one	0.635	C19H20O5	367.09473	Coumarins	0	9414029	0
C15	dehydroindicolactone	2.837	C21H13NO5	360.09079	Coumarins	3932445	34657016	0
C16	Excavatin L	2.899	C17H22O5	345.1076	Coumarins	115985728	115994	0
C17	Isopimpinellin	4.508	C19H20O4	335.12238	Coumarins	381811392	624175	0
C18	NCGC00095436-04	5.085	C20H16N2O3	333.11752	Coumarins	102334672	0	0
C19	NCGC00169439-02	4.786	C19H22O4	332.185	Coumarins	10306194	211218448	0
C20	NCGC00178117-02	1.713	C16H18O5	329.07776	Coumarins	21653822	32622466	0
C21	NCGC00180809-02	1.088	C16H16O5	327.06769	Coumarins	10635321	965102	0
C22	NCGC00321441-01	4.598	C13H18O5S	325.05109	Coumarins	19666520	80635	0
C23	NCGC00347809-02!8-[2-[(2S,3R,4S,5S,6R)-3,4,5-trihydroxy-6-(hydroxymethyl)oxan-2-yl]oxypropan-2-yl]-8,9-dihydrofuro[2,3-h]chromen-2-one	3.466	C16H16O5	306.12958	Coumarins	741254	232785520	0
C24	NCGC00381085-01	4.598	C15H18O4	301.0856	Coumarins	87959104	279708	0
C25	N-methyl-N-(2-(pyridin-2-yl)ethyl)-2-(2,3,5-trimethyl-7-oxo-7H-furo[3,2-g]chromen-6-yl)acetamide	6.373	C15H14O5	297.07458	Coumarins	0	39350784	0
C26	osthol	3.958	C15H18O5	296.14868	Coumarins	2459981	911886400	63345
C27	12S,13R,14R,15R,16R)-6,8,14,15-tetrahydroxy-2,6,13,16-tetramethyl-3-{[(2R,3R,4S,5S,6R)-3,4,5-trihydroxy-6-(hydroxymethyl)oxan-2-yl]oxy}-10-oxatetracyclo[7.6.1.0?,?.0??,??]hexadec-4-en-11-one	1.834	C16H14O3	293.06271	Coumarins	0	14971600	0
C28	(4S,5Z,6S)-4-(2-methoxy-2-oxoethyl)-5-[2-[(E)-3-phenylprop-2-enoyl]oxyethylidene]-6-[(2S,3R,4S,5S,6R)-3,4,5-trihydroxy-6-(hydroxymethyl)oxan-2-yl]oxy-4H-pyran-3-carboxylic acid	3.905	C16H14O4	288.12253	Coumarins	89911208	19368076	0
C29	(4S,5Z,6S)-4-(2-methoxy-2-oxoethyl)-5-[2-[(E)-3-phenylprop-2-enoyl]oxyethylidene]-6-[(2S,3R,4S,5S,6R)-3,4,5-trihydroxy-6-(hydroxymethyl)oxan-2-yl]oxy-4H-pyran-3-carboxylic acid	1.388	C15H16O3	283.07257	Coumarins	93262184	0	0
C30	[3-hydroxy-3-methyl-1-(7-oxofuro[3,2-g]chromen-9-yl)oxybutan-2-yl] (Z)-2-methylbut-2-enoate	1.794	C14H16O5	282.13321	Coumarins	55645324	19594214	0
C31	1H-2-benzopyran-1-one, 6,8-dihydroxy-3-methyl-	0.885	C15H20O3	271.12961	Coumarins	23070198	64544364	0
C32	2-[(8S,9R)-9-acetyloxy-2-oxo-8,9-dihydrofuro[2,3-h]chromen-8-yl]propan-2-yl 3-methylbutanoate	4.626	C15H20O2	271.11017	Coumarins	32327678	18180708	0
C33	3-(alpha,alpha-dimethylallyl)psoralen	0.705	C13H10O5	269.03894	Coumarins	55928544	306898272	0
C34	3,4-dihydro-2,2-dimethyl-pyrano[3,2-c][2]benzopyran-6(2H)-one	3.876	C14H14O4	264.12305	Coumarins	177234704	48394688	0
C35	4,7,8-trimethoxy-3,5-dimethylchromen-2-one	3.036	C12H12O5	259.05408	Coumarins	2413680	50886164	0
C36	4-Methylcoumarin	3.242	C15H20O2	255.13353	Coumarins	268713152	9747231	0
C37	4-Methylumbelliferyl acetate	2.504	C12H12O5	254.10237	Coumarins	110726472	13184721	0
C38	5,10-dimethoxy-2,2-dimethylpyrano[3,2-g]chromen-8-one	3.502	C12H12O5	254.10065	Coumarins	105045392	27136810	150475
C39	5,10-dimethoxy-2,2-dimethylpyrano[3,2-g]chromen-8-one	0.763	C15H20O3	249.10867	Coumarins	128316576	15155288	0
C41	5,6,7-Trimethoxycoumarin	0.715	C13H10O5	247.05701	Coumarins	89904064	705220288	0
C42	6-(1,1-DIMETHYLALLYL)-2-(1-HYDROXY-1-METHYLETHYL)-2,3-DIHYDRO-7H-FURO[3,2-G]CHROMEN-7-ONE	3.69	C15H16O3	245.12846	Coumarins	30260222	4563886592	1142639
C43	6,7,8-trimethoxycoumarin	0.734	C12H8O4	239.03136	Coumarins	14995322	0	0
C44	7-Acetoxy-4-methylcoumarin	1.939	C12H12O5	237.07335	Coumarins	836679	186590160	0
C45	7-hydroxy-2,3-dihydrocyclopenta[c]chromen-4(1H)-one	0.81	C12H12O5	237.01978	Coumarins	1980449	25680388	0
C46	7-Methoxy-4-methylcoumarin	0.895	C14H14O3	231.0972	Coumarins	62879884	37401896	0
C47	8-(2-hydroxy-1-methoxy-3-methylbut-3-enyl)-7-methoxychromen-2-one	3.322	C10H8O4	231.0038	Coumarins	1003442	0	0
C48	8-hydroxy-5,8a-dimethyl-3-methylidene-3a,4,4a,8,9,9a-hexahydrobenzo[f][1]benzofuran-2,7-dione	4.791	C14H12O3	229.09663	Coumarins	234455152	1527357	0
C49	8-hydroxy-6,7-dimethoxy-2H-chromen-2-one	4.293	C11H10O4	229.04765	Coumarins	41355124	1171805	0
C50	Angelicin	5.929	C14H12O3	229.04263	Coumarins	0	42292740	0
C51	Atractylenolide II	0.69	C11H10O3	228.97943	Coumarins	6693690	8922997	0
C53	Citropen	0.715	C11H6O4	225.01566	Coumarins	13295472	36859236	0
C54	clausenin methyl ether	8.883	C11H10O5	223.06358	Coumarins	28797984	4791849	8938186
C55	COUMARIN	3.088	C12H10O4	219.07268	Coumarins	1541272192	47775592	172760
C56	Helenine	4.417	C12H10O4	219.06493	Coumarins	59328512	5856632	59123
C57	Hymecromone Methyl Ether	0.848	C12H8O4	216.98682	Coumarins	26458932	0	0
C58	Isopimpinellin	2.542	C13H8O3	213.06882	Coumarins	58698608	78542576	110621
C59	methyl 3-(3-(2-(2,3-dihydrobenzofuran-5-yl)ethoxy)-4-methoxyphenyl)-3-(1-(3,4-dihydroxyphenethyl)-2-hydroxy-6-methyl-4-oxo-1,4-dihydropyridin-3-yl)propanoate	0.715	C11H6O3	209.01804	Coumarins	28577806	57357244	0
C60	MMV676539	4.293	C11H10O4	207.06506	Coumarins	146350464	1853110	131990
C61	NCGC00095436-04!6,7,8-trimethoxychromen-2-one	4.124	C12H10O3	203.0659	Coumarins	23322684	207273120	104736
C62	NCGC00385154-02!4-[3-[(2S,3R,4S,5S,6R)-6-[[(2R,3R,4R)-3,4-dihydroxy-4-(hydroxymethyl)oxolan-2-yl]oxymethyl]-3,4,5-trihydroxyoxan-2-yl]oxy-2-hydroxy-3-methylbutoxy]furo[3,2-g]chromen-7-one	2.607	C11H10O3	191.0649	Coumarins	339640736	166556416	1601823
C63	Osthol	1.271	C10H8O2	161.05324	Coumarins	389950	255941856	142120
C64	Pesticide5_Ethofumesate_C13H18O5S_2-Ethoxy-3,3-dimethyl-2,3-dihydro-1-benzofuran-5-yl methanesulfonate	3.521	C35H37NO9	616.25177	Coumarins	2832600	0	0
C65	Prenyletin	3.948	C9H6O2	147.10144	Coumarins	172734	192683152	0
C66	reynosin	3.914	C27H34O15	599.19788	Coumarins	1792130	0	0
C67	Urolithin B	4.888	C25H38O12	553.24304	Coumarins	138271488	277445	0
C68	Xanthotoxin	4.489	C24H28O7	470.21979	Coumarins	29745802	392293	6044468
C69	Xanthotoxol	0.705	C21H24O7	427.11026	Coumarins	24323972	4602078	0
C70	Xanthyletin	5.073	C20H24O9	426.17709	Coumarins	8833770	4973178	0
C71	xanthyletine	2.806	C21H22O7	425.10291	Coumarins	3029232	209775	0
Pa1	Convolidine	4.152	C15H19NO4	278.13614	Phenolic acid	10397610	141564464	90074
Pa2	Helenine	4.716	C16H21NO4	292.1521	Phenolic acid	187781	5660933632	172991
Pa3	(5E)-4-[(E)-3-(4-hydroxyphenyl)prop-2-enoyl]oxy-2-methyl-5-[2-[(2R,3R,4S,5S,6R)-3,4,5-trihydroxy-6-(hydroxymethyl)oxan-2-yl]oxyethylidene]cyclopentene-1-carboxylic acid	1.034	C24H28O11	530.98315	Phenolic acid	32194164	18140798	28959416
Pa4	[(2R,3S,4S,5S)-4-hydroxy-2,5-bis(hydroxymethyl)-5-[(2R,3R,4S,5S,6R)-3,4,5-trihydroxy-6-(hydroxymethyl)oxan-2-yl]oxyoxolan-3-yl] (E)-3-phenylprop-2-enoate	1.182	C21H28O12	490.19226	Phenolic acid	683587904	0	0
Pa5	[(2S,3S,4R,5R,6S)-6-[[(1aS,1bS,2S,5aR,6S,6aS)-1a-(hydroxymethyl)-2-[(2S,3R,4S,5S,6R)-3,4,5-trihydroxy-6-(hydroxymethyl)oxan-2-yl]oxy-2,5a,6,6a-tetrahydro-1bH-oxireno[5,6]cyclopenta[1,3-c]pyran-6-yl]oxy]-4,5-diacetyloxy-2-methyloxan-3-yl] (E)-3-phenylprop-2-enoate	8.861	C34H42O17	745.20673	Phenolic acid	2188387	0	0
Pa6	[1-hydroxy-1-(4-methoxyphenyl)propan-2-yl] 4-methoxybenzoate	4.833	C18H20O5	339.09363	Phenolic acid	6294638	0	0
Pa7	1-Cinnamoylpyrrolidine	1.106	C13H15NO	202.11845	Phenolic acid	78879320	849709184	0
Pa8	2,4,5-trimethoxybenzoic acid	1.417	C10H12O5	251.03316	Phenolic acid	138078160	65866	0
Pa9	2-Amino-3-methoxybenzoic acid	3.202	C8H9NO3	168.0656	Phenolic acid	28554968	622336832	4637586
Pa10	2-hydroxy-4-methoxy-3,5-bis(3-methylbut-2-enyl)-6-pentylbenzoic acid	4.616	C23H34O4	397.233	Phenolic acid	1175688	127669680	0
Pa11	5,6-dihydro-6-hydroxy-1-[(2E)-1-oxo-3-(3,4,5-trimethoxyphenyl)-2-propen-1-yl]-2(1H)-Pyridinone	1.295	C17H19NO6	334.11041	Phenolic acid	72630208	9415876	0
Pa12	5-[(E)-3-hydroxybut-1-enyl]-4-[4-[(E)-3-oxobut-1-enyl]anilino]oxolan-2-one	0.772	C18H21NO4	354.10754	Phenolic acid	197993680	2378388	0
Pa13	convolicine	3.57	C18H23NO5	334.17599	Phenolic acid	97062816	3228978	0
Pa14	Dihydropiplartine	4.123	C17H21NO5	320.23575	Phenolic acid	0	14965796	0
Pa15	epicatechin gallate	0.857	C22H18O10	460.11801	Phenolic acid	6254238	328041	0
Pa16	NCGC00180408-03	0.725	C30H38O16	677.19934	Phenolic acid	5542925	18159530	0
Pa17	NCGC00380334-01	0.715	C34H42O18	761.22833	Phenolic acid	1282613	0	0
Pa18	NCGC00384953-01	0.782	C41H46O17	833.25647	Phenolic acid	132842	17480092	0
Pa19	Piperlotine A	0.876	C14H17NO2	232.12886	Phenolic acid	210438128	169364144	0
Pa20	vanillic acid	1.827	C8H8O4	191.02853	Phenolic acid	199070192	973011	2167538
A1	Kitasamycin	8.904	C40H67NO14	786.46667	Aminoglycosides	938787776	0	0
A2	ACARBOSE	9.437	C25H43NO18	684.20428	Aminoglycosides	0	0	1187365632
A3	Amphotericin X/B2	6.262	C48H75NO17	938.50659	Aminoglycosides	321076448	0	0
A4	Apramycin	5.918	C21H41N5O11	540.28473	Aminoglycosides	1914229	344731520	30701
A5	Azithromycin	5.327	C38H72N2O12	375.26465	Aminoglycosides	30539698	7241766	0
A6	Descladinose Azithromycin	1.175	C30H58N2O9	296.19586	Aminoglycosides	3367319	122422600	26759258
A7	GENTAMICIN SULFATE	3.858	C21H45N5O11S	598.27722	Aminoglycosides	9687936	18551462	0
A8	Kasugamycin Hydrochloride	5.291	C14H26ClN3O9	416.24161	Aminoglycosides	3069160	124871832	0
A9	KITASAMYCIN	9.461	C42H69NO15	828.47266	Aminoglycosides	1794660992	489042	122747
A10	Kitasamycin	4.115	C40H67NO14	786.46252	Aminoglycosides	7619602	137907	12187131
A11	Natamycin (Pimaricin)	4.283	C33H47NO13	666.31165	Aminoglycosides	1621967	64461716	0
A12	NCGC00380724-01	6.53	C28H47NO8	508.31961	Aminoglycosides	6143848	2714448	49511052
A13	NETILMICIN SULFATE	8.666	C21H43N5O11S	574.27393	Aminoglycosides	69716688	0	0
A14	NYSTATIN	4.843	C47H75NO17	925.41467	Aminoglycosides	392629	92610	0
A15	Tobramycin	1.737	C14H30N4O7	367.18423	Aminoglycosides	1144262	51980756	0
M1	(1R,2E,8S,10R,11S)-10,11-dihydroxy-6-(methoxymethyl)-1,10-dimethyl-5-oxo-4,14-dioxatricyclo[9.2.1.0?,?]tetradeca-2,6-dien-8-yl 2-methylprop-2-enoate	3.85	C20H26O8	433.14359	Macrolides	0	11723738	0
M2	(1'R,2S,4'S,5S,6R,8'R,10'E,12'S,13'S,14'E,16'E,20'R,21'R,24'S)-6-(butan-2-yl)-21',24'-dihydroxy-12'-{[(2R,4S,5S,6S)-5-{[(2S,4S,5S,6S)-5-hydroxy-4-methoxy-6-methyloxan-2-yl]oxy}-4-methoxy-6-methyloxan-2-yl]oxy}-5,11',13',22'-tetramethyl-5,6-dihydro-3',...	6.102	C48H72O14	895.47491	Macrolides	2255784	107226	0
M3	(3E,5S,7R,8R,11E,13S,15R,16R)-3,5,7,11,13,15-hexamethyl-8,16-bis(1,3-oxazol-5-ylmethyl)-1,9-dioxacyclohexadeca-3,11-diene-2,10-dione	4.396	C28H38N2O6	516.30762	Macrolides	23550636	1504302	846731
M4	(3Z,6E)-2,2,6-trimethyl-12-oxabicyclo[8.2.1]trideca-3,6,10(13)-triene-5,11-dione	5.514	C15H18O3	264.15939	Macrolides	1261108	66716304	1813614
M5	(7S,9E,11S,12R,13R,14S,15S,19S,20S,21E,23Z,32R)-2-hydroxy-11-methoxy-3,7,12,14,17,17,20,24,32-nonamethyl-6,25,29,31-tetraoxo-28-(pyrrolidin-1-yl)-8,16,18,33-tetraoxa-26-azapentacyclo[25.3.1.1^{4,7}.1^{15,19}.0^{5,30}]tritriaconta-1,3,5(30),9,21,23,27-...	0.763	C44H56N2O12	827.32037	Macrolides	4241726	0	0
M6	(7S,9E,11S,12R,13S,14S,15S,16R,17S,18S,19E,21Z)-13-(acetyloxy)-15,17-dihydroxy-11-methoxy-3,7,12,14,16,18,22-heptamethyl-6,23,27,29-tetraoxo-8,30-dioxa-24-azatetracyclo[23.3.1.1^{4,7}.0^{5,28}]triaconta-1,3,5(28),9,19,21,25-heptaen-2-yl cyclohexanecar...	6.057	C44H55NO13	806.38666	Macrolides	38903348	0	0
M7	(7S,9E,11S,12R,13S,14S,15S,16R,17S,18S,19E,21Z)-2,15,17-trihydroxy-11-methoxy-3,7,12,14,16,18,22-heptamethyl-26-(octylamino)-6,23,27,29-tetraoxo-8,30-dioxa-24-azatetracyclo[23.3.1.1^{4,7}.0^{5,28}]triaconta-1,3,5(28),9,19,21,25-heptaen-13-yl acetate	4.866	C45H62N2O12	823.38641	Macrolides	1705260	10316407	885558
M8	(7S,9E,11S,12R,13S,14S,15S,16R,17S,18S,19E,21Z)-26-[(4-bromophenyl)amino]-2,15,17-trihydroxy-11-methoxy-3,7,12,14,16,18,22-heptamethyl-6,23,27,29-tetraoxo-8,30-dioxa-24-azatetracyclo[23.3.1.1^{4,7}.0^{5,28}]triaconta-1,3,5(28),9,19,21,25-heptaen-13-yl...	0.753	C43H49BrN2O12	865.24829	Macrolides	2496730	0	0
M9	13,15-dihydroxy-9-methoxy-5-methyl-4-oxabicyclo[10.4.0]hexadeca-1(12),13,15-triene-3,11-dione	0.857	C17H22O6	361.17215	Macrolides	62164204	103167400	0
M10	2-amino-3-[[(6E,9E)-5-hydroxy-8-methoxy-5,9,13,14-tetramethyl-2-oxo-1-oxacyclotetradeca-6,9-dien-4-yl]sulfanyl]propanoic acid	3.889	C21H35NO6S	452.20938	Macrolides	240420	18738474	0
M11	3-(4-hydroxy-5-oxo-3-phenyl-2H-furan-2-yl)propanoic acid	4.501	C13H12O5	266.10696	Macrolides	631497	188415904	0
M12	3-(4-hydroxy-5-oxo-3-phenyl-2H-furan-2-yl)propanoic acid	1.112	C13H12O5	266.10532	Macrolides	10329066	104723616	0
M13	3,15-dibenzyl-1,4,12-trimethyl-1,4,7,10,13-pentazacyclopentadecane-2,5,8,11,14-pentone	6.515	C27H33N5O5	525.28308	Macrolides	22341994	633614	336986
M14	3-[2-(6,7-dihydroxy-1,2,4a-trimethylspiro[3,4,6,7,8,8a-hexahydro-2H-naphthalene-5,2'-oxirane]-1-yl)ethyl]-2-hydroxy-2H-furan-5-one	4.455	C20H30O6	367.21017	Macrolides	146281296	1691502	79277512
M15	4,15,26-trihydroxy-1-oxa-4,9,15,20,26,31-hexazacyclotritriacontane-5,8,16,19,27,30-hexone	6.476	C26H46N6O10	603.33997	Macrolides	82620	18214438	0
M16	ABAMECTIN	5.023	C48H72O14	911.45178	Macrolides	5562930	0	0
M17	albocycline	3.503	C18H28O4	347.16	Macrolides	501998	90082640	88503
M18	ASCORBIC ACID	0.744	C6H8O6	194.06519	Macrolides	4915279	64177552	0
M19	Bisucaberin	3.423	C18H32N4O6	401.23895	Macrolides	26896642	2035602	0
M20	Debromoaplysiatoxin	4.084	C32H48O10	615.23438	Macrolides	0	6468158	0
M21	deferrioxamine E	6.587	C27H48N6O9	639.30573	Macrolides	14837216	897427	0
M22	dehydroxynocardamine	6.69	C27H48N6O8	585.36096	Macrolides	457638	230301200	0
M23	Dendroamide B	4.175	C21H24N6O4S3	521.11053	Macrolides	2142777	0	0
M24	Dendroamide C	5.762	C21H24N6O5S3	428.32602	Macrolides	0	117099408	0
M25	desmethylenylnocardamine	6.282	C26H46N6O9	625.2937	Macrolides	34685920	2643061	0
M26	dihydroalbocycline	5.342	C18H30O4	328.24869	Macrolides	0	130346160	0
M27	Ferrioxamine E	3.59	C27H45FeN6O9	654.27283	Macrolides	3862002	0	0
M28	linderalactone	3.453	C15H16O3	245.10391	Macrolides	1421933	3999519	45116540
M29	Myxovirescin A	7.945	C35H61NO8	624.44257	Macrolides	2118897	11568479	28619004
M30	N-[(2S,3S,4S,6S)-6-{[(2S,3S,4S,6R)-6-[(1'R,2S,4'S,5S,6R,8'R,10'E,12'S,13'S,14'E,16'E,20'R,21'R,24'S)-6-(butan-2-yl)-21',24'-dihydroxy-5,11',13',22'-tetramethyl-5,6-dihydro-3',7',19'-trioxaspiro[pyran- 2,6'-tetracyclo[15.6.1.1^{4,8}.0^{20,24}]pentacosane]-1 0',14',16',22'-tetraen-2'-oneoxy]-4-methoxy-2-methyloxan-3-yl]oxy}-4-methoxy-2-methyloxan-3-yl]acetamide	5.561	C50H75NO14	914.53552	Macrolides	181137	0	0
M31	NCGC00169277-02	4.508	C13H12O5	249.07495	Macrolides	24332728	288900	0
M32	NCGC00169729-02	1.613	C9H14O4	187.09442	Macrolides	8034266	155982	9031165
M33	NCGC00169729-02	1.74	C9H14O4	187.09415	Macrolides	3142734	0	21317252
M34	NCGC00169804-02	4.113	C15H18O3	264.15897	Macrolides	532390	144313312	0
M35	NCGC00179711-03	6.367	C20H30O6	384.23679	Macrolides	257619808	0	0
M36	NCGC00180261-02	5.189	C25H44N6O9	573.31891	Macrolides	8997425	32540926	2128517
M37	NCGC00380335-01	3.739	C16H24O6	330.19046	Macrolides	433120	117262048	0
M38	NCGC00380419-01	0.753	C19H24O8S	430.15369	Macrolides	236717376	9538874	0
M39	NCGC00380701-01	3.829	C24H32O11	514.2276	Macrolides	31967	21724696	96205
M40	NCGC00380713-01	4.142	C21H35NO6S	430.22934	Macrolides	192714	24951458	0
M41	NCGC00380804-01	3.67	C31H48O10	563.32166	Macrolides	0	7928960	0
M42	NCGC00380976-01	6.132	C28H42N2O7	536.33954	Macrolides	82706	124040112	0
M43	NCGC00381131-01	8.722	C27H41NO6	476.30554	Macrolides	13934997	17583886	13996243
M44	NCGC00381414-01	4.598	C18H21ClO8	383.08862	Macrolides	2463371	0	0
M45	NCGC00384480-02	5.079	C16H20O6	350.15848	Macrolides	1042569	61032584	0
M46	NCGC00384483-01	5.54	C35H56O8	627.39392	Macrolides	12325	667398	257094784
M47	NCGC00384608-01	4.796	C41H66O12	789.41553	Macrolides	299150	40242672	2464348
M48	NCGC00384836-01	7.768	C43H70O12	801.4715	Macrolides	125206808	0	0
M49	NCGC00384951-01	4.543	C12H20O3	230.17479	Macrolides	288513	103390880	0
M50	NCGC00385282-01	4.439	C18H28O4	291.1944	Macrolides	22876792	1497282	26092600
M51	NCGC00386106-01	5.318	C16H22O4	261.14832	Macrolides	2071983	1331314	20033154
M52	Senecionine	4.553	C18H25NO5	336.17831	Macrolides	4747780	626113984	0
M53	TACROLIMUS	9.046	C44H69NO12	826.46118	Macrolides	66620800	0	0
M54	Usaramine	3.749	C18H25NO6	352.17191	Macrolides	1809007	78177424	0
Cp1	nostopeptolide A1	6.085	C53H80N10O14	1081.60156	Cyclic peptides	800636	574465600	0
Cp2	Surfactin C	9.49	C53H93N7O13	1036.6842	Cyclic peptides	0	401948896	0
Cp3	0798-01	8.143	C45H57N3O9	806.40094	Cyclic peptides	1537499	16397339	0
Cp4	NCGC00380798-01	5.982	C45H57N3O9	801.43774	Cyclic peptides	101616464	111757	0
Cp5	NCGC00381196-01	6.656	C38H56N6O9	741.41858	Cyclic peptides	280828	131658040	0
Cp6	Plipastatin	5.755	C72H110N12O20	732.40259	Cyclic peptides	36774348	240975	103380
Cp7	7-benzyl-11,14,20-trimethyl-16-(2-methylpropyl)-10,13-di(propan-2-yl)-17-oxa-1,5,8,11,14-pentazabicyclo[17.3.0]docosane-2,6,9,12,15,18-hexone	9.629	C36H55N5O7	687.44214	Cyclic peptides	0	0	27537214
Cp8	NCGC00347652-02_C35H53N5O7_12-Benzyl-3-isobutyl-6,9-diisopropyl-5,8-dimethyldodecahydro-1H,3H-pyrrolo[1,2-q][1,4,7,10,13,17]oxapentaazacyclononadecine-1,4,7,10,13,17(14H)-hexone	5.635	C35H53N5O7	678.38922	Cyclic peptides	0	0	16175389
Cp9	NCGC00180529-03	5.401	C33H57N3O9	662.39929	Cyclic peptides	0	0	29941890
Cp10	NCGC00380598-01	4.142	C30H49N5O9	646.34729	Cyclic peptides	0	26003924	284029
Cp11	Scopularide B / Arenamide B	6.294	C34H53N5O7	644.38617	Cyclic peptides	0	10746593	913331
Cp12	Rakicidin B	6.188	C33H56N4O7	621.41504	Cyclic peptides	27926932	33631208	0
Cp13	Roseotoxin A	3.837	C31H53N5O7	608.39996	Cyclic peptides	2857532	1445628	4337516
Cp14	destruxin A	9.002	C29H47N5O7	576.34283	Cyclic peptides	288825568	0	0
Cp15	NCGC00384896-01	7.586	C51H80N12O14	1107.57397	Cyclic peptides	330573	0	0
Cp16	Pedein B	3.943	C43H54N8O13	891.38312	Cyclic peptides	1635604	0	0
Cp17	Puwainaphycin A	6.802	C58H98N12O17	618.3656	Cyclic peptides	10736244	409600	0
Cp18	NCGC00381203-01	6.503	C31H46N4O7	569.3349	Cyclic peptides	11362276	13753239	2589297
Cp19	3,6-dibenzyl-9-[(2,3-diamino-1,2-dihydroindol-3-yl)methyl]-1,4,7-triazonane-2,5,8-trione	6.074	C29H32N6O3	530.28699	Cyclic peptides	4531660	2265310208	0
Al1	Yunaconitine	3.358	C35H49NO11	682.32629	Alkaloids	0	11847538	0
Al2	Yohimbic Acid; PlaSMA ID-1880	1.159	C20H24N2O3	341.18259	Alkaloids	2370054	108516488	0
Al3	Yaequinolone B_120182	0.193	C21H21NO6	384.14648	Alkaloids	0	0	10284636
Al4	Xanthosine	1.864	C10H12N4O6	285.08331	Alkaloids	30068242	12064434	0
Al5	Xanthinol	2.769	C13H21N5O4	312.16605	Alkaloids	618788	156179824	0
Al6	Wieland-Gumlich aldehyde	7.238	C19H22N2O2	311.17685	Alkaloids	9734746	14531876	13221857
Al7	Voacamine	6.877	C43H52N4O5	727.38086	Alkaloids	1477364	61095	0
Al8	Viridiflorine	3.77	C15H27NO4	286.20013	Alkaloids	726956	646002240	0
Al9	Vincanidine	0.861	C19H20N2O2	309.16522	Alkaloids	469760608	103586336	11854695
Al10	vasicinone	2.246	C11H10N2O2	203.08025	Alkaloids	10624693	56015832	380819
Al11	uridine	5.678	C9H12N2O6	267.06049	Alkaloids	0	11953291	1026196
Al12	Urapidil hydrochloride	0.839	C20H30ClN5O3	388.23007	Alkaloids	18566656	695324	0
Al13	Uncarine c	4.941	C21H24N2O4	386.20355	Alkaloids	28636748	19387014	0
Al14	UHQ (mixed MS2 C11:db:UHQ)	1.365	C20H29NO	300.22815	Alkaloids	0	22301122	0
Al15	Tsitsikammamine B	1.14	[C19H16N3O2]+	318.12332	Alkaloids	0	157744720	2536690
Al16	Tryptophol	3.883	C10H11NO	162.09145	Alkaloids	48287116	43928036	0
Al17	Tropinone	2.004	C8H13NO	140.10701	Alkaloids	20332124	10950155264	410590
Al18	Trifluoperazine 2HCl	4.292	C21H26Cl2F3N3S	204.58842	Alkaloids	0	8394408	0
Al19	triacanthine	2.695	C10H13N5	226.10506	Alkaloids	238086240	25694744	0
Al20	trans-erioaustralasine hydrate	4.135	C22H27NO6	402.18738	Alkaloids	53505712	478890	470870
Al21	Topiramate	2.837	C12H21NO8S	362.08517	Alkaloids	512443	20263748	0
Al22	Tjipanazole B	0.772	C23H18Cl2N2O4	457.06204	Alkaloids	65027404	503310	280688
Al23	Thiethylperazine; LC-ESI-QTOF; MS2; CE	5.199	C22H29N3S2	400.18765	Alkaloids	1387895	66092604	0
Al24	Thiabendazole	1.144	C10H7N3S	202.03831	Alkaloids	27316632	8600596	0
Al25	Tetrahydroberberine	1.248	C20H21NO4	340.14963	Alkaloids	122238960	5433023	0
Al26	Terbuthylazine-2-hydroxy	1.834	C9H17N5O	212.14775	Alkaloids	2604950	22169486	1400406
Al27	Terbuthylazine	3.749	C9H16ClN5	230.11732	Alkaloids	3594029	72615088	0
Al28	Teraspiridole D_130092	5.307	C34H44N2O6	577.32825	Alkaloids	36221968	22487696	57339848
Al29	Teraspiridole B_130089	5.573	C34H42N2O6	575.31342	Alkaloids	20595188	92887	397461
Al30	Talatisamine	5.436	C24H39NO5	444.26999	Alkaloids	2233190	22463838	0
Al31	Subsessiline	5.86	C43H48N4O6	717.37579	Alkaloids	980558	0	76671632
Al32	Strychnophylline	6.247	C35H43N5O2	566.35425	Alkaloids	0	25749290	0
Al33	Strychnopentamine	6.917	C35H43N5O	550.35028	Alkaloids	8401997	6078768	86390
Al34	Strychnine	8.6	C21H22N2O2	335.24503	Alkaloids	33318074	0	91117
Al35	Splendoline	5.23	C21H26N2O4	371.20148	Alkaloids	45900856	127698384	400324
Al36	Spectinomycin; LC-ESI-QTOF; MS2; CE	5.371	C14H24N2O7	333.16614	Alkaloids	44397496	143924	428973
Al37	SPECTINOMYCIN	6.685	C14H24N2O7	333.19525	Alkaloids	69500088	5831154	82164
Al38	Speciofiline	4.95	C21H24N2O4	369.18115	Alkaloids	205334144	2051292	19656304
Al39	sophocarpine	1.915	C15H22N2O	269.16019	Alkaloids	540660736	3861547	0
Al40	skimmianine	3.191	C14H15NO4	260.09006	Alkaloids	14294992	3903793	0
Al41	Sinomenine hydrochloride	3.466	C19H24ClNO4	388.12857	Alkaloids	0	9221876	0
Al42	Simazine; LC-ESI-ITFT; MS2; CE	3.283	C7H12ClN5	202.08418	Alkaloids	409478816	0	0
Al43	Shearinine D_130028	5.085	C37H45NO6	600.33386	Alkaloids	596410176	1082600	132428
Al44	Seneciphylline	1.13	C18H23NO5	356.14255	Alkaloids	136957	16873922	0
Al45	Seneciphyllin; PlaSMA ID-1820	4.438	C18H23NO5	334.16266	Alkaloids	47186860	65394336	0
Al46	Securinine	1.523	C13H15NO2	235.14403	Alkaloids	290602368	4364174	185064
Al47	Secopenitrem D_120253	5.447	C37H47NO4	570.35242	Alkaloids	0	9332201	0
Al48	Schinifoline	4.931	C17H23NO	258.1817	Alkaloids	34056780	3271336	0
Al49	Salsoline	3.688	C11H15NO2	194.11752	Alkaloids	49696384	66918444	1191862
Al50	Rutaecarpine	3.183	C18H13N3O	288.11044	Alkaloids	175548	19585486	0
Al51	Roquefortine C	2.769	C22H23N5O2	412.17288	Alkaloids	3534457	89660912	0
Al52	Rolipram	4.103	C16H21NO3	276.15729	Alkaloids	5311804	189280768	0
Al53	Risperidone (Risperdal)	5.529	C23H27FN4O2	411.2157	Alkaloids	2119902	68886	26308308
Al54	Rimonabant (SR141716)	0.81	C22H21Cl3N4O	463.08264	Alkaloids	227955072	1221594	0
Al55	Rhetsinine	6.866	C19H17N3O2	337.16608	Alkaloids	156516560	0	0
Al56	reserpinine	7.652	C22H26N2O4	383.20029	Alkaloids	12501122	4664296	3487646
Al57	reserpine	3.774	C33H40N2O9	631.25989	Alkaloids	14846561	3735213	0
Al58	Reserpiline	4.234	C23H28N2O5	413.20557	Alkaloids	17886342	532145	0
Al59	rescinnamine	5.126	C35H42N2O9	657.2843	Alkaloids	829951	0	0
Al60	Remerine; PlaSMA ID-1342	0.886	C18H17NO2	280.1387	Alkaloids	187273344	29959504	1887040
Al61	quinine	6.597	C20H24N2O2	325.22638	Alkaloids	15147316	80486	0
Al62	Quinadoline B_130007	0.876	C25H21N5O3	440.17679	Alkaloids	104522416	2722646	0
Al63	PYR_272.1759_11.0	3.368	C16H21N3O	272.17825	生物碱	4940218	44482976	0
Al64	putative analogue of akanthomycin	5.169	C23H31NO3	372.21613	Alkaloids	19891	129510296	0
Al65	Ptaeroxylin	3.192	C15H14O4	259.10736	Alkaloids	30645410	19930156	390026
Al66	Pseudocopsinine	4.728	C21H26N2O2	339.20724	Alkaloids	199671552	137845	420659
Al67	Protostemotinine	3.919	C23H29NO6	416.19009	Alkaloids	790615	260879472	0
Al68	Propyphenazone	3.986	C14H18N2O	231.14867	Alkaloids	20134012	27961524	83745
Al69	Prazosin HCl	5.295	C19H22ClN5O4	384.16901	Alkaloids	51655632	163300	0
Al70	Plumbagin	0.933	C11H8O3	189.02695	Alkaloids	67481	229403200	0
Al71	Piroxicam (Feldene)	0.696	C15H13N3O4S	354.04761	Alkaloids	87120	29648020	0
Al72	PIPERINE	3.651	C17H19NO3	324.08923	Alkaloids	0	55350400	0
Al73	Pilocarpine; PlaSMA ID-738	1.746	C11H16N2O2	209.12865	Alkaloids	17189084	253800656	1717403
Al74	PILOCARPINE NITRATE	0.886	C11H17N3O5	289.15033	Alkaloids	80297872	45067808	0
Al75	Pilocarpine	2.928	C11H16N2O2	209.12862	Alkaloids	296005056	161443568	3072939
Al76	Picropodophyllotoxin	7.372	C22H22O8	437.12637	Alkaloids	0	5069538	0
Al77	PHYSOSTIGMINE SALICYLATE	3.648	C22H27N3O5	436.18237	Alkaloids	5546395	0	0
Al78	Physostigmine	1.243	C15H21N3O2	219.10718	Alkaloids	2500338	241829216	0
Al79	PHIP	1.496	C13H12N4	225.12146	Alkaloids	37016184	514832832	141101
Al80	Phenyltetrazole	2.59	C7H6N4	147.06821	Alkaloids	16717543	93900336	602005
Al81	Phenolsulfonphthalein	9.002	C19H14O5S	355.06967	Alkaloids	119345176	18944694	3313365
Al82	Pesticide6_Fuberidazole_C11H8N2O_2-(2-Furyl)-1H-benzimidazole	4.948	C11H8N2O	185.07088	Alkaloids	167869888	77595336	79930
Al83	Pesticide5_Methoprotryne_C11H21N5OS_	1.36	C11H21N5OS	272.15906	Alkaloids	160181216	20293602	0
Al84	Pesticide5_Ethiprole_C13H9Cl2F3N4OS_1H-Pyrazole-3-carbonitrile, 5-amino-1-[2,6-dichloro-4-(trifluoromethyl)phenyl]-4-(ethylsulfinyl)-	1.037	C13H9Cl2F3N4OS	396.98621	Alkaloids	272301	8301824	0
Al85	Pesticide5_Clothianidin_C6H8ClN5O2S_[C(E)]-N-[(2-Chloro-5-thiazolyl)methyl]-N?-methyl-N?-nitroguanidine	1.876	C6H8ClN5O2S	271.99756	Alkaloids	21986754	0	28890
Al86	Pesticide4_Dinotefuran_C7H14N4O3_Guanidine, N-methyl-N''-nitro-N'-[(tetrahydro-3-furanyl)methyl]-	0.862	C7H14N4O3	225.09717	Alkaloids	108791888	112914856	58391
Al87	Pesticide10_Carbendazim_C9H9N3O2_mecarzole	3.364	C9H9N3O2	192.07338	Alkaloids	61883680	21291756	590006
Al88	Perseitol Heptaacetate	0.886	C21H30O14	524.20251	Alkaloids	27039704	598806	0
Al89	Perospirone	1.882	C23H30N4O2S	427.21851	Alkaloids	585569	8900769	0
Al90	peniprequinolone	2.442	C22H25NO5	422.13174	Alkaloids	0	10444075	0
Al91	paxilline	8.436	C27H33NO4	436.25632	Alkaloids	393835168	116864	0
Al92	Palmatrubine	2.067	C20H20NO4+	339.14157	Alkaloids	1698	460915	50757200
Al93	Oxysophocarpine	0.886	C15H22N2O2	263.17108	Alkaloids	39125864	35041724	128234
Al94	Oxibendazole	6.614	C12H15N3O3	250.11928	Alkaloids	22791198	29921016	10593914
Al95	Oxfendazole	3.895	C15H13N3O3S	316.07419	Alkaloids	23613178	312646	0
Al96	Okaramine J_120151	3.689	C32H36N4O3	525.28729	Alkaloids	20340972	27651586	19024090
Al97	Ochropposinine	4.598	C21H30N2O3	359.23236	Alkaloids	484905728	7180429	34393
Al98	Norharman	4.302	C11H8N2	191.05583	Alkaloids	21967692	104929040	25401054
Al99	norambreinolide	4.738	C16H26O2	273.18207	Alkaloids	37768704	385492	272919
Al100	N-Nitrosomorpholine	5.297	C4H8N2O2	117.07008	Alkaloids	14870061	33558864	57510408
Al101	n-methylflindersine	4.717	C15H15NO2	264.1044	Alkaloids	27976244	151336544	0
Al102	N-Methylcytisine	2.158	C12H16N2O	205.13422	Alkaloids	217734368	382468	0
Al103	Nebivolol (Bystolic)	4.46	C22H26ClF2NO4	406.18301	Alkaloids	34909296	20636216	57328
Al104	NCGC00386084-01_C23H32N2O3_	6.919	C23H32N2O3	385.24951	Alkaloids	272953504	3357082	0
Al105	NCGC00386063-01_C21H28O4_	3.332	C21H28O4	345.21262	Alkaloids	31457820	185652	0
Al106	NCGC00386055-01_C26H29N3O5_3-Hydroxy-9,9,16,16-tetramethyl-8-oxa-14,23,25-triazaheptacyclo[17.5.2.0~1,17~.0~3,15~.0~4,13~.0~7,12~.0~19,23~]hexacosa-4,6,10,12,14-pentaene-24,26-dione 14-oxide	4.626	C26H29N3O5	464.22266	Alkaloids	687302	34083744	0
Al107	NCGC00385959-01_C15H16N2O4_(2E,11aS)-2-Ethylidene-8-hydroxy-7-methoxy-2,3-dihydro-1H-pyrrolo[2,1-c][1,4]benzodiazepine-5,11(10H,11aH)-dione	3.61	C15H16N2O4	289.11612	Alkaloids	150711552	10582411	0
Al108	NCGC00385951-01!1,3,6-trihydroxy-4,5-dimethoxy-10-methylacridin-9-one	0.839	C16H15NO6	318.09644	Alkaloids	32816550	4672220	35093
Al109	NCGC00385848-01_C19H24N2O_(3alpha,14alpha,16alpha)-14,15-Dihydroeburnamenin-14-ol	1.13	C19H24N2O	279.18234	Alkaloids	0	122314624	7615830
Al110	NCGC00385599-01!1-methyl-2-nonylquinolin-4-one	5.105	C19H27NO	286.21109	Alkaloids	11592650	1463065	0
Al111	NCGC00385487-01_C15H21NO5_	3.948	C15H21NO5	278.13828	Alkaloids	433831	173468816	115377
Al112	NCGC00385469-01!1,3,5-trihydroxy-2,4-bis(3-methylbut-2-enyl)-10H-acridin-9-one	3.648	C23H25NO4	380.18188	Alkaloids	42492028	1118276	0
Al113	NCGC00385442-01_C13H12O4_3-Hydroxy-2-phenyl-2,3,3a,7a-tetrahydro-5H-furo[3,2-b]pyran-5-one	5.176	C13H12O4	233.08096	Alkaloids	58982280	0	129160
Al114	NCGC00385438-01!1-methoxy-3-methyl-9H-carbazole	1.125	C14H13NO	212.10661	Alkaloids	228000064	200454144	0
Al115	NCGC00385407-01_C13H13N3O4_	3.212	C13H13N3O4	276.09723	Alkaloids	2162851	251500928	0
Al116	NCGC00385400-01_C19H18N2O2_3,3-Di(1H-indol-3-yl)-1,2-propanediol	1.149	C19H18N2O2	307.1424	Alkaloids	710480	34022716	1518596
Al117	NCGC00385278-01_C17H21NO3_3a-(3,4-Dimethoxyphenyl)-1-methyl-1,2,3,3a,4,5-hexahydro-6H-indol-6-one	3.948	C17H21NO3	305.18631	Alkaloids	1310757	94562216	142938
Al118	NCGC00385157-01_C21H26N2O2_Ibogamine-18-carboxylic acid, methyl ester	3.648	C21H26N2O2	339.20807	Alkaloids	19664772	633488	0
Al119	NCGC00384944-01_C21H28O14_	2.769	C21H28O14	522.18329	Alkaloids	0	9362992	0
Al120	NCGC00384906-01_C18H21N3O3_6H-Oxepino[2,3-d]pyrazino[1,2-a]pyrimidine-6,9(8H)-dione, 10,11-dihydro-8-(1-methylethyl)-11-(2-methylpropylidene)-, (11Z)-	3.749	C18H21N3O3	328.16281	Alkaloids	495005	89900360	0
Al121	NCGC00384874-01!6-[(1S,2R)-1,2-dihydroxypentyl]-4-methoxypyran-2-one	3.616	C11H16O5	229.10455	Alkaloids	764891	1352626	27194814
Al122	NCGC00381431-01!2-hydroxy-1-phenyl-5,6,7,8-tetrahydropyrrolizin-3-one	5.342	C13H13NO2	216.10222	Alkaloids	8441635	38255412	831389
Al123	NCGC00381413-01!4-hydroxy-3,6-dimethylpyran-2-one	2.227	C7H8O3	141.05479	Alkaloids	1380557056	19313632	3760830
Al124	NCGC00381408-02_C16H24O4_4-Hydroxy-1-methoxy-6,6,9a-trimethyl-4,5,5a,6,7,8,9,9a-octahydronaphtho[1,2-c]furan-3(1H)-one	7.685	C16H24O4	263.16446	Alkaloids	45672148	0	0
Al125	NCGC00381408-01!4-hydroxy-1-methoxy-6,6,9a-trimethyl-4,5,5a,7,8,9-hexahydro-1H-benzo[e][2]benzofuran-3-one	5.23	C16H24O4	298.20029	Alkaloids	145160	52216796	0
Al126	NCGC00381399-01!4-hydroxy-3,5,6-trimethylpyran-2-one	1.309	C8H10O3	155.0679	Alkaloids	4964558	4967597568	384352
Al127	NCGC00381365-01!	5.053	C16H14O7	336.10822	Alkaloids	827414	0	0
Al128	NCGC00381355-01!3-(4-methoxy-6-oxopyran-2-yl)butanoic acid	4.096	C10H12O5	213.07407	Alkaloids	28824860	4746887	112990
Al129	NCGC00381317-01!(E)-1-[2-(hydroxymethyl)pyrrolidin-1-yl]-2-methyldec-8-ene-1,3-dione	1.542	C16H27NO3	304.18765	Alkaloids	369658368	239888	0
Al130	NCGC00381154-01_C27H35ClN2O6_6-{7-Acetoxy-5-chloro-3-[(1E,3E)-3,5-dimethyl-1,3-heptadien-1-yl]-7-methyl-6,8-dioxo-7,8-dihydro-2(6H)-isoquinolinyl}norleucine	3.863	C27H35ClN2O6	519.22357	Alkaloids	0	615401	54029352
Al131	NCGC00381145-01!(7,9b-dihydroxy-6,6,9a-trimethyl-3-oxo-1,5,5a,7,8,9-hexahydrobenzo[e][2]benzofuran-5-yl) hexanoate	4.204	C21H32O6	381.22464	Alkaloids	20390316	1103128	0
Al132	NCGC00381130-01!methyl (2E,8E)-9-[3a-hydroxy-6,7-dimethyl-1-(2-methylpropyl)-3-oxo-2,4,7,7a-tetrahydro-1H-isoindol-4-yl]-4,5-dihydroxy-8-methylnona-2,8-dienoate	8.425	C25H39NO6	432.27356	Alkaloids	17116752	6876775	14241921
Al133	NCGC00381056-01_C22H33NO6_Valine, N-acetyl-, 1,3,5,5a,6,7,8,9,9a,9b-decahydro-9b-hydroxy-6,6,9a-trimethyl-3-oxonaphtho[1,2-c]furan-9-yl ester	5.129	C22H33NO6	430.21869	Alkaloids	501780	46993760	2953836
Al134	NCGC00380973-01_C21H30O6_	5.053	C21H30O6	396.23666	Alkaloids	161689632	24004952	0
Al135	NCGC00380963-01_C21H28O5_(5R,5aS,9aS,9bS)-9b-Hydroxy-6,6,9a-trimethyl-1-oxo-1,3,5,5a,6,7,8,9,9a,9b-decahydronaphtho[1,2-c]furan-5-yl (2E,4E)-2,4-hexadienoate	6.262	C21H28O5	378.22797	Alkaloids	26944840	0	0
Al136	NCGC00380939-01_C12H11N3O3_[2,2'-Bipyridine]-6-carboxamide, 3-hydroxy-4-methoxy-	3.408	C12H11N3O3	246.08711	Alkaloids	3232625	426900384	1049844
Al137	NCGC00380935-01_C23H23N5O4_(3Z)-6-Hydroxy-3-(1H-imidazol-5-ylmethylene)-12-methoxy-7a-(2-methyl-3-buten-2-yl)-7a,12-dihydro-1H,5H-imidazo[1',2':1,2]pyrido[2,3-b]indole-2,5(3H)-dione	1.323	C23H23N5O4	434.18338	Alkaloids	19105360	0	0
Al138	NCGC00380807-01_C26H31N3O3_Pyrrolo[1,2-a]pyrazine-1,4-dione, 3-[[7-(1,1-dimethyl-2-propen-1-yl)-2,8-dihydro-2,2-dimethylpyrano[3,2-f]indol-6-yl]methyl]hexahydro-	7.586	C26H31N3O3	434.24423	Alkaloids	64196828	0	0
Al139	NCGC00380780-01_C11H14N4O5_	2.573	C11H14N4O5	283.10428	Alkaloids	44606464	33619176	0
Al140	NCGC00380773-01_C20H25ClO6_	1.369	C20H25ClO6	419.11761	Alkaloids	7709553	0	0
Al141	NCGC00380709-01_C32H36N2O5_(3S,3aR,4S,6S,6aR,7E,10S,11Z,13R,15E,17aR)-6,13-Dihydroxy-3-(1H-indol-3-ylmethyl)-4,10,12-trimethyl-5-methylene-2,3,3a,4,5,6,6a,9,10,13-decahydro-1H-cyclotrideca[d]isoindole-1,14,17-trione	7.382	C32H36N2O5	546.29413	Alkaloids	49293304	122972	0
Al142	NCGC00380642-01_C26H34O7_1,1,5a,7a,9,11b-Hexamethyl-7-methylene-3,8,11-trioxo-3,5a,5b,6,7,7a,8,9,11,11a,11b,12,13,13a-tetradecahydro-1H-isochromeno[7,8-g][2]benzoxepin-12-yl acetate	5.116	C26H34O7	459.23843	Alkaloids	17764032	4295256	40701988
Al143	NCGC00380614-01_C24H23N5O4_2H-Pyrazino[2,1-b]quinazoline-3,6(1H,4H)-dione, 1-methyl-4-[[(2S,9S,9aS)-2,3,9,9a-tetrahydro-9-hydroxy-2-methyl-3-oxo-1H-imidazo[1,2-a]indol-9-yl]methyl]-, (1S,4R)-	6.679	C24H23N5O4	446.18256	Alkaloids	845620	16115109	0
Al144	NCGC00380601-01!N-[1-(4-methoxy-6-oxopyran-2-yl)-2-methylpropyl]acetamide	1.765	C12H17NO4	240.12073	Alkaloids	1736258	136194800	0
Al145	NCGC00380517-01_C25H36O8_Phenanthro[3,2-b]furan-9(1H)-one, 3,5-bis(acetyloxy)-2,3,4,4a,5,6,6a,7,10a,11,11a,11b-dodecahydro-6-hydroxy-10a-methoxy-4,4,7,11b-tetramethyl-	3.173	C25H36O8	465.24542	Alkaloids	5148	34377220	3289172
Al146	NCGC00380427-01_C26H31N3O4_6b-Hydroxy-2,2-dimethyl-14a-(2-methyl-3-buten-2-yl)-2,6b,7,7a,10,11,12,12a,14a,15-decahydro-8H,13H-pyrano[3,2-g]pyrrolo[1'',2'':4',5']pyrazino[1',2':1,5]pyrrolo[2,3-b]indole-8,13-dione	6.877	C26H31N3O4	472.21893	Alkaloids	8701149	0	0
Al147	NCGC00380403-01_C19H23N3O4_2H-Pyrazino[1',2':1,5]pyrrolo[2,3-b]indole-1,4(3H,5aH)-dione, 6-acetyl-6,10b,11,11a-tetrahydro-10b-hydroxy-3-(2-methylpropyl)-	8.373	C19H23N3O4	358.17532	Alkaloids	43308588	0	0
Al148	NCGC00380401-01!6-[(1E,3E,5E)-6-[(2R,3R,3aR,4R,5R,6aS)-2-ethyl-3,4-dihydroxy-3,3a-dimethyl-2,4,5,6a-tetrahydrofuro[2,3-b]furan-5-yl]hexa-1,3,5-trienyl]-4-methoxy-5-methylpyran-2-one	4.866	C23H30O7	436.2316	Alkaloids	193582	59449232	0
Al149	NCGC00380394-01!methyl 2-(4a,6,10a-trihydroxy-1-methyl-5,10-dioxo-3,4-dihydro-1H-benzo[g]isochromen-3-yl)acetate	4.716	C17H18O8	368.13705	Alkaloids	0	29381592	14104
Al150	NCGC00380372-01!N-[1-(4-methoxy-6-oxopyran-2-yl)-2-methylbutyl]acetamide	4.244	C13H19NO4	271.16464	Alkaloids	126340808	3383570	0
Al151	NCGC00380345-01!(2S,8R)-8-hydroxy-2-[(1S)-1-hydroxyheptyl]-2,3,4,6,7,8-hexahydrochromen-5-one	5.069	C16H26O4	265.17673	Alkaloids	16118749	71771480	483945
Al152	NCGC00380309-01_C12H14O4_(7R,8R)-7,8-Dihydroxy-3,5,7-trimethyl-7,8-dihydro-6H-isochromen-6-one	7.727	C12H14O4	205.08508	Alkaloids	1457165056	837213312	64694872
Al153	NCGC00380254-01_C17H21N3O3_10b-Hydroxy-3-isobutyl-6,10b,11,11a-tetrahydro-2H-pyrazino[1',2':1,5]pyrrolo[2,3-b]indole-1,4(3H,5aH)-dione	4.508	C17H21N3O3	316.16669	Alkaloids	64131400	43087356	0
Al154	NCGC00380206-01!5-chloro-3-[(1E,3E)-3,5-dimethylhepta-1,3-dienyl]-7,8-dihydroxy-7-methyl-8,8a-dihydro-1H-isochromen-6-one	5.36	C19H25ClO4	353.15063	Alkaloids	12872933	6108	0
Al155	NCGC00380196-01!2-[5-chloro-7-(3,5-dihydroxyhexanoyloxy)-3-[(1E,3E,5E)-hepta-1,3,5-trienyl]-7-methyl-6,8-dioxoisoquinolin-2-yl]acetic acid	8.026	C25H28ClNO8	506.15384	Alkaloids	0	5805506	0
Al156	NCGC00380148-01!6-(2,4-dihydroxy-3,5-dimethylhexyl)-4-hydroxy-3-methylpyran-2-one	1.095	C14H22O5	271.15082	Alkaloids	74304688	128093672	0
Al157	NCGC00347817-02!1,5-dihydroxy-2,3-dimethoxy-10-methylacridin-9-one	4.077	C16H15NO5	302.10193	Alkaloids	42163876	3417741	0
Al158	NCGC00347816-02!	6.019	C28H38O9	536.29132	Alkaloids	313812	16819418	0
Al159	NCGC00347585-02!(1,9,9b-trihydroxy-6,6,9a-trimethyl-3,5,5a,7,8,9-hexahydro-1H-benzo[e][2]benzofuran-5-yl) hexanoate	1.187	C21H34O6	400.27063	Alkaloids	0	11090767	0
Al160	NCGC00347551-02_C23H31NO5_(2R,2'R,4a'S,6'S,7'R,8a'S)-4,6',7'-Trihydroxy-2',5',5',8a'-tetramethyl-3',4',4a',5',6',7,7',8,8',8a'-decahydro-2'H-spiro[furo[2,3-e]isoindole-2,1'-naphthalen]-6(3H)-one	5.762	C23H31NO5	384.21548	Alkaloids	3489242	39832216	0
Al161	NCGC00180737-03_C21H24N2O10_Uridine, 2'-acetate 3'-(2,4-dimethoxy-6-methylbenzoate)	1.005	C21H24N2O10	465.14786	Alkaloids	0	0	9114175
Al162	NCGC00180730-03_C22H33NO6_(5aS,9S,9aR)-9b-Hydroxy-6,6,9a-trimethyl-3-oxo-1,3,5,5a,6,7,8,9,9a,9b-decahydronaphtho[1,2-c]furan-9-yl N-acetylvalinate	4.387	C22H33NO6	390.2258	Alkaloids	18898180	1393965	0
Al163	NCGC00180558-02!	4.999	C21H30O5	404.24597	Alkaloids	321333	47326328	0
Al164	NCGC00180355-02_C21H13N3O3_	3.639	C21H13N3O3	378.08521	Alkaloids	6337893	16252	0
Al165	NCGC00180346-02_C22H25N5O2_3-(1H-Imidazol-4-ylmethyl)-10b-(2-methyl-3-buten-2-yl)-6,10b,11,11a-tetrahydro-2H-pyrazino[1',2':1,5]pyrrolo[2,3-b]indole-1,4(3H,5aH)-dione	4.707	C22H25N5O2	392.20789	Alkaloids	9818475	331589408	108528
Al166	NCGC00180281-02_C22H33NO5_D-Valine, N-acetyl-, (5aS,9S,9aS)-1,3,4,5,5a,6,7,8,9,9a-decahydro-6,6,9a-trimethyl-3-oxonaphtho[1,2-c]furan-9-yl ester	3.919	C22H33NO5	414.22467	Alkaloids	0	66524120	0
Al167	NCGC00180170-02_C32H41N3O7_5H,12H-3,4-Dioxa-5a,11a,15a-triazacyclooct[lm]indeno[5,6-b]fluorene-11,15(2H,13H)-dione, 1,10,10a,14,14a,15b-hexahydro-10a-hydroxy-7-methoxy-2,2-dimethyl-10-[(3-methyl-2-buten-1-yl)oxy]-5-(2-methyl-1-propen-1-yl)-, (5R,10S,10aR,14aS,15bS)-	3.513	C32H41N3O7	602.28528	Alkaloids	0	8902750	0
Al168	NCGC00179979-02!6-(3-hydroxybutan-2-yl)-5-(hydroxymethyl)-4-methoxypyran-2-one	3.384	C11H16O5	251.08972	Alkaloids	15815188	8371356	0
Al169	NCGC00179890-03_C22H28N2O5_Methyl (16Z)-9-hydroxy-16-(methoxymethylene)-2-oxocorynoxan-17-oate	5.079	C22H28N2O5	401.20642	Alkaloids	17774664	33141572	7892
Al170	NCGC00179845-03!5-chloro-3-[(E)-3,4-dihydroxy-3,5-dimethylhept-1-enyl]-7,8-dihydroxy-7-methyl-8,8a-dihydro-1H-isochromen-6-one	1.977	C19H27ClO6	369.14523	Alkaloids	191461	14582730	0
Al171	NCGC00169614-02_C24H21N5O4_(1S,3S,12S,14R,27S)-12-Hydroxy-1,3-dimethyl-2,5,15,23,25-pentaazaheptacyclo[12.10.2.1~2,5~.0~6,11~.0~12,27~.0~15,24~.0~17,22~]heptacosa-6,8,10,17,19,21,23-heptaene-4,16,26-trione	0.904	C24H21N5O4	444.16855	Alkaloids	26820564	0	109808
Al172	NCGC00169310-03!3-[(E)-3,4-dihydroxy-3,5-dimethylhept-1-enyl]-7,8-dihydroxy-7-methyl-8,8a-dihydro-1H-isochromen-6-one	4.155	C19H28O6	353.19727	Alkaloids	6645277	9672473	289160
Al173	NCGC00169307-02_C27H31NO5_8H-Pyrano[2,3-f]quinolin-8-one, 2,7,9,10-tetrahydro-10-hydroxy-9-methoxy-10-(4-methoxyphenyl)-2-methyl-2-(4-methyl-3-penten-1-yl)-, (2S,9R,10R)-	2.829	C27H31NO5	450.23175	Alkaloids	0	0	171457008
Al174	NCGC00169179-03![(5R,9aS,9bS)-9b-hydroxy-6,6,9a-trimethyl-1-oxo-3,5,5a,7,8,9-hexahydrobenzo[e][2]benzofuran-5-yl] (2E,4E)-6,7-dihydroxyocta-2,4-dienoate	4.016	C23H32O7	438.25122	Alkaloids	0	118680872	0
Al175	NCGC00169065-03_C16H15NO4_2(1H)-Quinolinone, 3,4-dihydro-3,4-dihydroxy-4-(4-methoxyphenyl)-	5.606	C16H15NO4	268.09052	Alkaloids	5132346	3127917	0
Al176	NCGC00160292-01!ELEGANTISSINE	7.05	C23H28N2O6	429.20267	Alkaloids	6450182	9051015	12034255
Al177	NCGC00160238-01!RIBALININE	0.753	C15H17NO3	260.13147	Alkaloids	121251512	75072016	0
Al178	NCGC00160193-01!ANABASAMINE	5.274	C16H19N3	254.16592	Alkaloids	75328800	3475358	0
Al179	NCGC00094872-09_C17H19NO3_(2E,4E)-5-(1,3-Benzodioxol-5-yl)-1-(1-piperidinyl)-2,4-pentadien-1-one	0.763	C17H19NO3	308.13254	Alkaloids	14101497	8080204	0
Al180	NCGC00021127-04!NAPROXEN	6.792	C14H14O3	231.10234	Alkaloids	20318132	92367	0
Al181	NCGC00017221-09!7-methoxy-1-methyl-3,4-dihydro-2H-pyrido[3,4-b]indole	4.254	C13H14N2O	215.11839	Alkaloids	143532848	13036463	0
Al182	NCGC00015959-03!SANGUINARINE	1.709	[C20H14NO4]+	332.09677	Alkaloids	7277809	0	0
Al183	narcotine	0.886	C22H23NO7	414.16028	Alkaloids	62570184	0	0
Al184	Napropamid; LC-ESI-ITFT; MS2; CE	1.095	C17H21NO2	272.15976	Alkaloids	217192240	862101184	0
Al185	N-Acetylserotonin	3.62	C12H14N2O2	219.11256	Alkaloids	4113844736	28906530	146990
Al186	N-Acetyl-5-hydroxytryptamine	3.522	C12H14N2O2	219.11266	Alkaloids	3289586432	644368512	104514
Al187	N6-Isopentenyladenosine	4.264	C15H21N5O4	336.16684	Alkaloids	33656528	4136201	0
Al188	N2,N2-Dimethylguanosine	4.748	C12H17N5O5	312.13309	Alkaloids	110374216	2521325	0
Al189	N-[1-(4-methoxy-6-oxopyran-2-yl)-2-methylbutyl]acetamide	4.203	C13H19NO4	276.1207	Alkaloids	9225357	121040808	0
Al190	N-(8-chloro-2,3,4,9-tetrahydro-1H-carbazol-1-yl)-2-(1H-indol-3-yl)acetamide	2.534	C22H20ClN3O	400.11868	Alkaloids	8241715	5165632	0
Al191	N-(2-(((1S,9aR)-octahydro-1H-quinolizin-1-yl)methyl)-3-oxo-1,2,3,4-tetrahydrobenzo[4,5]imidazo[1,2-a]pyrazin-8-yl)propionamide	7.025	C23H31N5O2	410.2533	Alkaloids	303438272	4089846	0
Al192	N-((S)-10-(((S)-1-(3,4-dihydro-1H-pyrido[3,4-b]indol-2(9H)-yl)-1-oxopropan-2-yl)amino)-1,2,3-trimethoxy-9-oxo-5,6,7,9-tetrahydrobenzo[a]heptalen-7-yl)acetamide	7.404	C35H38N4O6	633.28656	Alkaloids	47525480	0	0
Al193	N-((octahydro-1H-quinolizin-1-yl)methyl)-2,4,5,6-tetrahydrocyclopenta[c]pyrazole-3-carboxamide	6.186	C17H26N4O	325.20108	Alkaloids	46626052	0	3194
Al194	Morpholine	0.862	C4H9NO	88.07636	Alkaloids	57804020	410019520	29276370
Al195	MMV688852	1.93	C16H17ClFN5	334.12482	Alkaloids	2407	284923968	0
Al196	MMV688762	3.648	C24H23N3	354.19894	Alkaloids	37015136	9416405	0
Al197	MMV688548	2.887	C15H17N5	268.15161	Alkaloids	2769263	576403904	0
Al198	MMV688470	0.848	C24H28N6O2S	465.20819	Alkaloids	0	33405134	0
Al199	MMV688372	3.388	C23H20FN5O	402.17294	Alkaloids	695939	423980576	0
Al200	MMV687239	2.276	C19H17F2N3O	342.1445	Alkaloids	0	717147	123694008
Al201	MMV687189	4.074	C20H20N2O3	337.15137	Alkaloids	13695056	286218560	41775
Al202	MMV687188	5.22	C20H20N2O4	353.14798	Alkaloids	23123284	607346	0
Al203	MMV687172	5.367	C23H25N5O	388.21262	Alkaloids	29021152	86797568	54403
Al204	MMV676588	0.876	C15H18N2S	259.12927	Alkaloids	221428400	254556896	0
Al205	MMV676584	1.699	C12H8ClFN2OS2	314.97623	Alkaloids	23244064	0	0
Al206	MMV676445	4.843	C17H19N3O	282.15964	Alkaloids	74829448	20420744	500006
Al207	MMV676406	3.948	C26H29N5O2S	476.21194	Alkaloids	943491	86607448	0
Al208	MMV676401	4.155	C18H20N4O	309.16934	Alkaloids	80120272	5910252	799332
Al209	MMV676382	1.238	C20H23N7O	378.20688	Alkaloids	23367942	1870159	0
Al210	MMV676182	4.95	C22H24N6	373.21188	Alkaloids	74059176	6970972	0
Al211	MMV675997	5.797	C24H29FN4O2	425.23407	Alkaloids	793827	930	52735264
Al212	MMV272144	2.256	C9H10N4O3S	255.05388	Alkaloids	27083706	209715	0
Al213	MMV084864	0.064	C17H12N6O	317.11453	Alkaloids	744963	803568	45887860
Al214	MMV069458	0.82	C6H2ClF3N4	222.99779	Alkaloids	44257148	5698046	1073828
Al215	MMV047015	0.848	C12H11F3N2O	257.08975	Alkaloids	53067508	7913716	0
Al216	MMV026468	2.563	C18H15ClN2O	311.0961	Alkaloids	38160396	145325	0
Al217	MMV024397	5.169	C21H25N3O	336.2135	Alkaloids	547817	246557264	0
Al218	MMV009135	0.876	C22H24N6O	389.20432	Alkaloids	30405940	1242104	71588
Al219	MMV000907	1.102	C11H13N5O	232.11766	Alkaloids	68481584	224477072	0
Al220	MLS002706482-01!	4.822	C10H14O3	183.10179	Alkaloids	67686128	13776224	5110003
Al221	MLS002207223-01!Picrotin	6.929	C15H18O7	333.09781	Alkaloids	0	20759086	0
Al222	MLS001146935-01!ANISOTROPINE METHYLBROMIDE	5.851	C17H32BrNO2	282.24243	Alkaloids	0	11979190	0
Al223	Mizolastine (Mizollen)	2.077	C24H25FN6O	455.19434	Alkaloids	132471	0	19953342
Al224	Mitragynine; PlaSMA ID-2187	7.839	C23H30N2O4	399.22678	Alkaloids	26889662	0	0
Al225	Midazolam	0.753	C18H13ClFN3	326.09064	Alkaloids	3053514	17209322	0
Al226	methyl 8-hydroxy-4,5,7,10,14,14-hexamethyl-6,17-dioxo-16-oxapentacyclo[13.2.2.0?,??.0?,??.0?,?]nonadeca-3,7-diene-9-carboxylate	3.735	C26H34O6	465.22397	Alkaloids	4584994	0	111790208
Al227	methyl 2-(8-methyl-3a,4,5,6-tetrahydro-1H-pyrazino[3,2,1-jk]carbazol-3(2H)-yl)acetate	4.311	C18H22N2O2	321.15823	Alkaloids	8906576	217573168	261323
Al228	methyl 1-oxo-2-(o-tolyl)-1,2,3,6,7,7a-hexahydro-3a,6-epoxyisoindole-7-carboxylate	3.713	C17H17NO4	322.1149	Alkaloids	11290	4241952	10411054
Al229	methyl 1-methyl-9H-beta-carbolin-7-yl ether	4.283	C13H12N2O	213.10188	Alkaloids	81728208	128455400	389023
Al230	methyl (2E,8E)-9-[3a-hydroxy-6,7-dimethyl-1-(2-methylpropyl)-3-oxo-2,4,7,7a-tetrahydro-1H-isoindol-4-yl]-4,5-dihydroxy-8-methylnona-2,8-dienoate	7.418	C25H39NO6	488.23907	Alkaloids	8952243	12048175	20231344
Al231	methyl (1S,12S,13E)-13-ethylidene-18-(hydroxymethyl)-4-methoxy-8,15-diazapentacyclo[10.5.1.0?,?.0?,?.0??,??]octadeca-2,4,6,8-tetraene-18-carboxylate	2.952	C22H26N2O4	405.1778	Alkaloids	18545160	1240835	0
Al232	methyl (1R,18R)-17-ethyl-3,13-diazapentacyclo[13.3.1.0?,??.0?,?.0??,??]nonadeca-2(10),4(9),5,7,16-pentaene-1-carboxylate	5.126	C21H24N2O2	354.21777	Alkaloids	101137976	33171164	0
Al233	Mesoridazine	3.943	C21H26N2OS2	387.15421	Alkaloids	12201262	62340	95771
Al234	Mesaconitine; PlaSMA ID-3085	5.26	C33H45NO11	632.3053	Alkaloids	2349576	28341530	0
Al235	Melatonin	2.724	C13H16N2O2	233.12852	Alkaloids	93201928	8037718	0
Al236	Maltol	5.72	C6H6O3	127.03905	Alkaloids	32832202	74713880	13498651
Al237	Makaluvamine O	2.563	[C10H8BrN2O2]+	266.9838	Alkaloids	19296414	496046	88422
Al238	makaluvamine K	5.088	[C19H20N3O2]+	322.20041	Alkaloids	68792	51862212	0
Al239	mahanimbine	4.417	C23H25NO	332.19696	Alkaloids	154588816	30090580	0
Al240	Magnocurarine	4.172	C19H24NO3+	315.17136	Alkaloids	9306010	1916699648	0
Al241	Lycorine hydrochloride	4.746	C16H18ClNO4	324.10266	Alkaloids	378106	25482420	0
Al242	L-Oxonoreleagnine; PlaSMA ID-530	4.584	C11H10N2O	187.08646	Alkaloids	96194016	93227536	251343
Al243	Liensinine	4.292	C37H42N2O6	611.31622	Alkaloids	0	83464072	76552
Al244	Lenalidomide	2.424	C13H13N3O3	260.10297	Alkaloids	37848492	34781360	0
Al245	Lansoprazole	2.828	C16H14F3N3O2S	370.08215	Alkaloids	314486	10947746	0
Al246	Kopsinine; PlaSMA ID-1860	6.565	C21H26N2O2	339.20572	Alkaloids	29721164	0	0
Al247	Kahweol	3.163	C20H26O3	315.202	Alkaloids	0	2871834	24529102
Al248	Juglone	1.43	C10H6O3	212.99174	Alkaloids	1782906	13652416	4089665
Al249	Itraconazole (Sporanox)	1.102	C35H38Cl2N8O4	353.13049	Alkaloids	130677	40541980	0
Al250	Isomajdine	5.135	C23H28N2O6	429.20224	Alkaloids	17331706	2483210	63141
Al251	Isoformosanine; PlaSMA ID-2062	4.254	C21H24N2O4	369.18088	Alkaloids	116916992	2679493	0
Al252	Irgarol; LC-ESI-ITFT; MS2; CE	3.809	C11H19N5S	254.13693	Alkaloids	4388434	291486496	0
Al253	Ipidacrine	5.119	C12H16N2	189.13876	Alkaloids	2841493	66291224	652277
Al254	iodinated analogue of makaluvamine Q	2.962	[C11H11IN3O]+	328.00101	Alkaloids	2908188	0	0
Al255	inosine	1.097	C10H12N4O5	291.07034	Alkaloids	54421600	0	0
Al256	Indole-3-carbinol; LC-ESI-QTOF; MS2; CE	3.183	C9H9NO	130.06508	Alkaloids	251727360	347884320	806908
Al257	Indole-3-acetonitrile	3.113	C10H8N2	156.06548	Alkaloids	126928232	15033385	2416478
Al258	Indole-3-acetaldehyde; LC-ESI-QTOF; MS2; CE	3.512	C10H9NO	160.07539	Alkaloids	369986816	21658964	2920937
Al259	Indaconitine	3.7	C34H47NO10	652.31274	Alkaloids	11469	5925828	0
Al260	Imiquimod	5.924	C14H16N4	241.14412	Alkaloids	1630429	338327	17006570
Al261	Hypaconitine; PlaSMA ID-3047	5.709	C33H45NO10	616.31726	Alkaloids	4798102	9071665	0
Al262	Hypaconitine	5.095	C33H45NO10	638.28973	Alkaloids	16857204	155547	0
Al263	Hyoscyamine sulfate hydrate	5.129	C34H50N2O11S	695.32281	Alkaloids	188294	7767450	0
Al264	Hyoscyamine	0.8	C17H23NO3	312.1525	Alkaloids	711626	181400752	0
Al265	hydroquinidine	5.415	C20H26N2O2	349.19019	Alkaloids	18735884	64828444	4069757
Al266	Hydrocotarnine	3.007	C12H15NO3	222.11086	Alkaloids	4605448	133447872	0
Al267	Homoharringtonine	6.454	C29H39NO9	568.25116	Alkaloids	0	10009616	0
Al268	Homatropine	6.19	C16H21NO3	276.15591	Alkaloids	378288	65928764	0
Al269	Hirsutine	5.561	C22H28N2O3	369.21906	Alkaloids	460163328	1553071	0
Al270	hippeastrine	4.688	C17H17NO5	316.11832	Alkaloids	6621283	134379936	88727
Al271	Hematoxylin	3.456	C16H14O6	325.0625	Alkaloids	0	22021150	0
Al272	heliocurassavicine n-oxyde	4.667	C15H27NO5	324.17996	Alkaloids	557906	92282392	68809
Al273	harringtonine	5.807	C28H37NO9	554.23749	Alkaloids	0	37578572	0
Al274	Harmol; PlaSMA ID-645	4.833	C12H10N2O	199.08722	Alkaloids	69981872	12893476	394301
Al275	Harmol Hydrochloride	4.791	C12H10N2O	216.1127	Alkaloids	55646124	3494892	0
Al276	Harmol	3.965	C12H10N2O	199.08582	Alkaloids	231969344	274303264	926628
Al277	Harmine hydrochloride	1.219	C13H13ClN2O	249.08458	Alkaloids	390494304	106027768	0
Al278	Harmine	4.061	C13H12N2O	213.10477	Alkaloids	194427280	163876160	818918
Al279	Harmane	0.8	C12H10N2	221.04532	Alkaloids	11297107	54627136	0
Al280	Harmalol; PlaSMA ID-658	4.688	C12H12N2O	201.10249	Alkaloids	79298216	33584028	95508
Al281	Harmalol	3.531	C12H12N2O	201.1026	Alkaloids	552453888	3325923	265880
Al282	Harmaline; LC-ESI-QTOF; MS2; CE	1.954	C13H14N2O	215.11737	Alkaloids	39122160	0	0
Al283	Harmaline	5.831	C13H14N2O	215.11705	Alkaloids	120195816	0	0
Al284	haplamine	3.857	C15H15NO3	280.10046	Alkaloids	37160628	14479603	0
Al285	Guanosine; CE0; NYHBQMYGNKIUIF-UUOKFMHZSA-N	1.116	C10H13N5O5	284.09885	Alkaloids	190949440	23609004	0
Al286	Gramine	0.396	C11H14N2	212.89867	Alkaloids	616876	15825	0
Al287	Goniothalenol	3.353	C13H12O4	250.10754	Alkaloids	241791808	14966048	0
Al288	Germinaline; PlaSMA ID-3267	5.116	C39H61NO13	752.42096	Alkaloids	30587572	0	12552083
Al289	Gefitinib (Iressa)	0.8	C22H24ClFN4O3	447.15918	Alkaloids	1017997	6757538	0
Al290	Fuziline	3.66	C24H39NO7	476.26138	Alkaloids	27890	13025849	899295
Al291	fuzhuanin A	0.81	C15H12O8	321.05789	Alkaloids	79445848	13552853	0
Al292	Fipronil; LC-ESI-ITFT; MS2; CE	1.07	C12H4Cl2F6N4OS	436.94147	Alkaloids	2051268	6022746	7608196
Al293	Fenbendazole; LC-ESI-QTOF; MS2; CE	3.658	C15H13N3O2S	300.07932	Alkaloids	17494938	2112140	0
Al294	Famotidine	1.827	C8H15N7O2S3	376.0914	Alkaloids	76457128	0	0
Al295	evodiamine	1.105	C19H17N3O	304.14972	Alkaloids	255789216	34642628	49754236
Al296	Etoposide	9.786	C29H32O13	589.1886	Alkaloids	1349426	1432676	0
Al297	ethyl 3-(2,4-dihydroxy-6-methylpyridin-3-yl)-3-(3-hydroxyphenyl)propanoate	3.948	C17H19NO5	318.13046	Alkaloids	170437	270363808	72116
Al298	Eseroline Fumarate	5.23	C17H22N2O5	373.11557	Alkaloids	38106676	0	191522
Al299	Erlotinib HCl	3.717	C22H24ClN3O4	394.17545	Alkaloids	22090834	192966	0
Al300	Emetine Hydrochloride	5.584	C29H41ClN2O4	539.26025	Alkaloids	84636880	1344825	0
Al301	Emetine Dihydrochloride	3.905	C29H42Cl2N2O4	575.23608	Alkaloids	26977796	0	98805
Al302	elegantissine	5.073	C23H28N2O6	451.18561	Alkaloids	164198672	0	23083
Al303	Ecgonine methylester	3.124	C10H17NO3	200.1282	Alkaloids	493148	1026419200	232641
Al304	Ecgonine	1.901	C9H15NO3	186.11246	Alkaloids	45597332	198079552	190833
Al305	eburnamonine	0.725	C19H22N2O	295.26172	Alkaloids	1108595	16139601	370223
Al306	Duguetine	0.857	C20H21NO5	356.12234	Alkaloids	26524154	26043278	0
Al307	Dodemorph	6.554	C18H35NO	282.27896	Alkaloids	7243931	12013331	5277394
Al308	Dihydrouracil	4.608	C4H6N2O2	115.05404	Alkaloids	224989536	53893284	13068780
Al309	Dihydropalmatine	4.417	C21H23NO4	354.17966	Alkaloids	346342688	19541254	0
Al310	Dictazoline E	0.876	C27H26N8O2	241.11713	Alkaloids	122784224	83414400	0
Al311	diacetylsongorine	5.21	C22H31NO3	380.22067	Alkaloids	16549725	126146400	124047
Al312	Dextromethorphan-d3	1.168	C18H25NO	275.22424	Alkaloids	0	27317022	0
Al313	desmotroposantonin	1.768	C15H18O3	247.12885	Alkaloids	732262464	36061816	0
Al314	Desethylterbutylazine	5.755	C7H12ClN5	202.08527	Alkaloids	25300266	788027	516425
Al315	Deoxypumiloside; PlaSMA ID-2665	0.904	C26H28N2O8	497.19495	Alkaloids	68029128	2166086	0
Al316	Deoxykhivorin	8.958	C32H42O9	593.37018	Alkaloids	5800332	0	0
Al317	Denudatine	4.334	C22H33NO2	366.23801	Alkaloids	17646494	2070184	0
Al318	Demethyleneberberine	1.768	C19H18NO4+	325.13181	Alkaloids	69050416	4331942	0
Al319	deltamine	5.166	C25H39NO7	466.28015	Alkaloids	60749112	1244088	0
Al320	deltaline	4.331	C27H41NO8	530.27032	Alkaloids	2346969	29941330	0
Al321	Delsoline	5.023	C25H41NO7	468.2869	Alkaloids	74942992	0	0
Al322	Dehydroevodiamine	3.503	C19H15N3O	302.12695	Alkaloids	147933	92099328	5150140
Al323	Deacetoxy-7-Oxogedunin	0.782	C26H30O6	477.17004	Alkaloids	9007051	169456752	0
Al324	Dapoxetine hydrochloride (Priligy)	3.417	C21H24ClNO	306.19086	Alkaloids	708620	178037312	18078
Al325	Cytidine-5'-monophosphate	1.266	C9H14N3O8P	324.06482	Alkaloids	30713820	472854	0
Al326	Cytidine; LC-ESI-QTOF; MS2; CE	1.097	C9H13N3O5	244.09242	Alkaloids	560478400	2885070	0
Al327	Cytidine 5'-monophosphate; LC-ESI-QTOF; MS2; CE	3.312	C9H14N3O8P	324.05884	Alkaloids	10146601	0	0
Al328	Cytarabine	0.876	C9H13N3O5	244.09235	Alkaloids	1224029952	27903392	0
Al329	Cyanazine; LC-ESI-ITFT; MS2; CE	5.332	C9H13ClN6	241.09663	Alkaloids	1413642	45639476	0
Al330	Crotonoside	1.285	C10H13N5O5	306.07617	Alkaloids	43410440	0	0
Al331	Corynoxine	3.212	C22H28N2O4	407.1813	Alkaloids	2850992	251493152	0
Al332	Corynanthine; PlaSMA ID-1985	5.053	C21H26N2O3	355.19995	Alkaloids	404240192	953491	0
Al333	Corydaline	5.352	C22H27NO4	370.19937	Alkaloids	139452	302743168	180923
Al334	Convolvamine; PlaSMA ID-1596	4.616	C17H23NO4	306.16727	Alkaloids	743113	225945920	171979
Al335	Conessine	7.463	C24H40N2	379.30463	Alkaloids	15548613	31629492	13349455
Al336	Conchacarpine A	4.961	[C25H24N3O3]+	414.17923	Alkaloids	357747872	1130796	52063
Al337	Codeine	1.102	C18H21NO3	300.15717	Alkaloids	49696048	95125128	0
Al338	Cinchonine hydrochloride	4.273	C19H23ClN2O	331.16522	Alkaloids	3951248	567298624	0
Al339	cinchonine	2.063	C19H22N2O	295.17548	Alkaloids	3587285	723902336	0
Al340	Cilostazol	6.036	C20H27N5O2	370.2244	Alkaloids	16435957	0	145026
Al341	Chloroaustralasine C	0.886	C22H26ClNO5	420.14941	Alkaloids	16103474	10562369	0
Al342	Chelerythrine; PlaSMA ID-1910	5.625	C21H18NO4	348.11868	Alkaloids	0	5130410	0
Al343	Chasmanine	3.996	C25H41NO6	474.28165	Alkaloids	0	42100944	39455
Al344	Cerivastatin	4.162	C26H34FNO5	460.25336	Alkaloids	0	13895670	617
Al345	cephalotaxine	3.338	C18H21NO4	338.1445	Alkaloids	0	46570348	0
Al346	cephalochromin	9.779	C28H22O10	557.09015	Alkaloids	50703216	1595287	1779138
Al347	Celecoxib	3.677	C17H14F3N3O2S	382.0842	Alkaloids	4247829	0	0
Al348	Catharanthine Sulfate	1.106	C21H26N2O6S	435.15823	Alkaloids	31029082	0	0
Al349	Caseadine	1.093	C20H23NO4	342.20297	Alkaloids	125618	98533408	0
Al350	Carvedilol	5.199	C24H26N2O4	407.1969	Alkaloids	1564380	50825772	52905
Al351	Carboline metabolite (C26H30N2O10); PlaSMA ID-2781	0.758	C26H30N2O10	531.20361	Alkaloids	4989131	1499128	0
Al352	Carboline base + 4H, carboxylic acid; PlaSMA ID-805	9.655	C12H12N2O2	217.10358	Alkaloids	25195904	46741244	173812576
Al353	Carbaryl	4.142	C12H11NO2	202.08659	Alkaloids	45916868	28796912	0
Al354	Camptothecin	9.404	C20H16N2O4	371.10052	Alkaloids	69674512	266940	10489478
Al355	Buspirone; LC-ESI-QTOF; MS2; CE	6.856	C21H31N5O2	386.25244	Alkaloids	33577268	292249	0
Al356	Bullatine G	3.494	C22H31NO3	358.22354	Alkaloids	946243	918280576	0
Al357	Bullatine B	6.503	C24H39NO6	460.26801	Alkaloids	100515952	167354272	40982244
Al358	BRUCINE	5.26	C23H26N2O4	395.25296	Alkaloids	2379889	48803412	557673
Al359	brevicarine	4.489	C17H21N3	290.16104	Alkaloids	194897920	3263687	0
Al360	Biflorin	3.002	C20H20O3	309.14258	Alkaloids	35670548	3075559	157493
Al361	BIBR-1048 (Dabigatran)	6.951	C34H41N7O5	314.65988	Alkaloids	14771793	0	0
Al362	beta-lapachone	0.753	C15H14O3	243.09714	Alkaloids	29332192	9466184	0
Al363	BETA-Febrifugine	0.867	C16H19N3O3	324.13147	Alkaloids	221640912	4523458	0
Al364	berkeleyacetal A	3.571	C26H32O8	473.21475	Alkaloids	1942033	39087568	258431216
Al365	Berberrubine	2.908	C19H16NO4+	323.11142	Alkaloids	165194464	166213584	0
Al366	Berberine hydrochloride	0.725	C20H18ClNO4	372.10333	Alkaloids	12185605	463280	1628919
Al367	Berberine	4.449	[C20H18NO4]+	337.1983	Alkaloids	35325908	33966516	0
Al368	Benzoylmesaconine	5.744	C31H43NO10	590.29767	Alkaloids	26636300	4415722	0
Al369	Benzimidazole	1.095	C7H6N2	119.05784	Alkaloids	145857632	354242432	1225938
Al370	Bauerine C	0.989	C12H8Cl2N2O	267.0112	Alkaloids	0	19076306	0
Al371	austadiol	3.981	C12H12O5	274.99072	Alkaloids	14115860	0	0
Al372	atropine methyl bromide	1.327	C18H26NO3+	305.19711	Alkaloids	443746	641380160	0
Al373	Atropine	5.883	C17H23NO3	290.17529	Alkaloids	0	139216192	3166874
Al374	Atractylenolide I	1.744	C15H18O2	231.13377	Alkaloids	422354144	247899	43678040
Al375	Atalaphylline	3.378	C23H25NO4	418.14096	Alkaloids	0	19132688	160113
Al376	Arecoline hydrobromide	1.084	C8H14BrNO2	273.98969	Alkaloids	0	6673644	45734
Al377	arborinine	2.256	C16H15NO4	308.09021	Alkaloids	63354804	7207884	0
Al378	Arabinofuranosyluracil	3.668	C9H12N2O6	267.08371	Alkaloids	21025984	922768	0
Al379	Antibiotic TAN 1169B	1.644	C15H19N3O3	290.14825	Alkaloids	15195731	321144	62162544
Al380	Anthranoyllycoctonine; PlaSMA ID-2956	5.415	C32H46N2O8	587.33154	Alkaloids	19897552	10266421	215461
Al381	Anhydrohaloxindole A	5.625	C21H21ClN2O	326.13474	Alkaloids	0	53575228	0
Al382	ancistrocladine	4.175	C25H29NO4	430.19531	Alkaloids	12850315	3874920	0
Al383	Anabasine Hydrochloride	1.084	C10H14N2	180.14952	Alkaloids	1920084	13227879	0
Al384	Anabasamine; PlaSMA ID-1085	8.276	C16H19N3	254.1635	Alkaloids	76371008	0	0
Al385	Anabasamine Hydrochloride	4.264	C16H20ClN3	328.09637	Alkaloids	1354061	0	0
Al386	Anabasamine	1.212	C16H19N3	254.16016	Alkaloids	6075519488	3415605504	8227150
Al387	Ampiroxicam	0.635	C20H21N3O7S	448.1214	Alkaloids	0	13488231	0
Al388	Amlexanox	3.953	C16H14N2O4	299.10046	Alkaloids	84306960	194756	0
Al389	Amidopyrine	1.097	C13H17N3O	232.14055	Alkaloids	183926160	12620261	0
Al390	Ametryn	1.665	C9H17N5S	228.13333	Alkaloids	727011008	1084119936	0
Al391	alpha-Methylene-gamma-butyrolactone	1.134	C5H6O2	99.04498	Alkaloids	65038688	107390104	4649844
Al392	Allocryptopine	3.231	C21H23NO5	392.14279	Alkaloids	37530	34864924	0
Al393	Adenosine; LC-ESI-QTOF; MS2; CE	0.734	C10H13N5O4	268.10162	Alkaloids	261900544	175660912	0
Al394	Adenosine	4.508	C10H13N5O4	267.24268	Alkaloids	6178854	0	0
Al395	ADENINE	0.805	C5H5N5	158.04022	Alkaloids	1095607808	851279424	163657
Al396	Aconine	6.144	C25H41NO9	522.27545	Alkaloids	8728697	61008436	0
Al397	Acepromazine; LC-ESI-QTOF; MS2; CE	0.838	C19H22N2OS	327.1521	Alkaloids	15800	276369536	0
Al398	9-Methoxy-2,2-dimethyl-2,6-dihydro-pyrano[3,2-c]quinolin-5-one	0.848	C15H15NO3	296.06448	Alkaloids	12332055	1417500	0
Al399	9,10-alpha-Epoxy-eremanthin	8.71	C15H18O3	284.33066	Alkaloids	5023132	138480848	6914950
Al400	7-Methylguanosine	1.116	C11H16N5O5	298.11432	Alkaloids	141341200	54597212	0
Al401	7-hydroxy-4-methyl-1,4,4a,5,6,8a-hexahydropyrimido[4,5-d]pyrimidin-2(3H)-one	5.088	C7H12N4O2	185.0961	Alkaloids	5865280	79797896	1171755
Al402	6-[(3E,6E)-2,5-dihydroxy-4,6-dimethyl-7-(1,2,4-trimethyl-3,6-dioxabicyclo[3.1.0]hexan-4-yl)hepta-3,6-dien-2-yl]-4-methoxy-3,5-dimethylpyran-2-one	3.188	C24H34O7	457.20398	Alkaloids	40780212	862189	1547671808
Al403	6,7-dimethoxy-quinazoline-2,4-diol	8.315	C10H10N2O4	223.06369	Alkaloids	13265708	40801332	5049522
Al404	6,7-dimethoxy-2,2-dimethyl-2h-1-benzopyran	4.244	C13H16O3	221.12762	Alkaloids	169118256	10060129	547002
Al405	6,7-Dihydrotabersonine	3.447	C21H26N2O2	361.1868	Alkaloids	1128382	35735860	228931
Al406	5-Methoxytryptophol	3.778	C11H13NO2	192.10149	Alkaloids	37685552	12355351	659446
Al407	5-Hydroxytryptophan	3.808	C11H12N2O3	221.09201	Alkaloids	57086636	9519159	23460
Al408	5,8-dimethoxyquinoline-2-carbaldehyde	1.36	C12H11NO3	218.07944	Alkaloids	68773216	5697870	0
Al409	5,6-Dimethylbenzimidazole	1.977	C9H10N2	147.09126	Alkaloids	15510712	44466336	1050678
Al410	5,6-dihydroxy-9,12,13-trimethyl-14-(2-methylpropyl)-2H,5H,6H,7H,8H,13H,13aH,14H,15H,16H,16bH-oxacyclododeca[3,2-e]isoindole-2,16-dione	3.035	C24H35NO5	456.21817	Alkaloids	0	364015	119414656
Al411	5,6-Dihydrouracil	9.883	C4H6N2O2	115.05028	Alkaloids	16833546	30226834	451630
Al412	5-(hydroxymethyl)pyrimidine-2,4-diol	1.309	C5H6N2O3	143.05408	Alkaloids	0	206345824	274810
Al413	5-(3-methoxyphenyl)-N-((octahydro-1H-quinolizin-1-yl)methyl)-1H-pyrazole-3-carboxamide	4.009	C21H28N4O2	369.229	Alkaloids	51332036	6814060	0
Al414	4-Hydroxy-6-Methylpyran-2-One	0.772	C6H6O3	144.06563	Alkaloids	498365120	87485512	1780339
Al415	4-Hydroxy-6-methyl-2-pyrone	6.247	C6H6O3	127.03873	Alkaloids	37337432	44528980	3113889
Al416	4-hydroxy-2-octylquinoline 1-oxide:Series 4 HAQ C8	1.097	C17H23NO2	274.18777	Alkaloids	383748576	8251798	0
Al417	4-Formyl-antipyrine; LC-ESI-ITFT; MS2; CE	3.417	C12H12N2O2	217.09747	Alkaloids	10072908	51524100	17243576
Al418	4-amino-1-((2R,3R,4S,5R)-3,4-dihydroxy-5-(hydroxymethyl)tetrahydrofuran-2-yl)pyrimidin-2(1H)-one	1.078	C9H13N3O5	266.07446	Alkaloids	404734944	109189	0
Al419	4-[7-acetyloxy-5-chloro-3-[(1E,3E)-3,5-dimethylhepta-1,3-dienyl]-7-methyl-6,8-dioxoisoquinolin-2-yl]butanoic acid	1.421	C25H30ClNO6	476.18777	Alkaloids	0	10479232	0
Al420	4-[[4-hydroxy-2-(2-methylpropyl)-1-oxo-3,3a-dihydro-2H-imidazo[1,2-a]indol-4-yl]methyl]-1-methyl-2,4-dihydro-1H-pyrazino[2,1-b]quinazoline-3,6-dione	3.364	C27H29N5O4	526.1864	Alkaloids	511338	0	0
Al421	4,5-dihydroxy-4,5,6-trimethyl-2,8-dioxa-13-azatricyclo[8.5.1.0??,??]hexadec-10-ene-3,7-dione	0.791	C16H23NO6	364.11984	Alkaloids	51454148	614088	0
Al422	4-(4-(2,3-dihydrobenzo[b][1,4]dioxin-6-yl)-3-methyl-1H-pyrazol-5-yl)-6-propylbenzene-1,3-diol	1.14	C21H22N2O4	367.16461	Alkaloids	11002408	581317184	137829
Al423	4-(4-(2,3-dihydrobenzo[b][1,4]dioxin-6-yl)-1H-pyrazol-5-yl)-6-ethylbenzene-1,3-diol	4.103	C19H18N2O4	339.1304	Alkaloids	95866	42004020	0
Al424	4-(1H-indol-3-yl)butan-2-one	3.889	C12H13NO	188.1067	Alkaloids	1262839	90242448	0
Al425	4-((11aS)-1,3-dioxo-5-(p-tolyl)-11,11a-dihydro-1H-imidazo[1',5':1,6]pyrido[3,4-b]indol-2(3H,5H,6H)-yl)-N-phenethylbenzamide	3.453	C35H30N4O3	555.2417	Alkaloids	0	161849	19033492
Al426	3-Deoxycaryoptinol	4.336	C24H34O7	457.24063	Alkaloids	366643	332616	43839624
Al427	3-Deoxo-3Beta-Hydroxymexicanolide 16-Enol Ether	2.992	C28H36O7	523.20648	Alkaloids	4087157	0	0
Al428	3alpha-ACETOXYDIHYDRODEOXYGEDUNIN	8.6	C30H40O7	535.3634	Alkaloids	12476811	814603	0
Al429	3,8-di((E)-but-2-en-1-yl)-1-methyl-7,8-dihydro-1H-imidazo[2,1-f]purine-2,4(3H,6H)-dione	3.96	C16H21N5O2	338.16849	Alkaloids	17289326	7094394	80085744
Al430	3,5-dimethyl-7-oxo-6-oxabicyclo[3.2.1]octane-2-carboxylic acid	3.709	C10H14O4	221.07811	Alkaloids	2790107	933619456	319444
Al431	3',4',5',6'-tetrahydro-6',6'-dimethyl-spiro[isobenzofuran-1(3H),2'-[2H]pyran]-3-one	0.857	C14H16O3	255.09685	Alkaloids	738601536	110267112	0
Al432	3,3'-methylenebis(6-ethyl-4-hydroxy-5-methyl-2H-pyran-2-one)	0.753	C17H20O6	321.12881	Alkaloids	14646384	10644815	0
Al433	3-(6-methoxy-3,4-dihydro-1H-pyrido[3,4-b]indol-2(9H)-yl)-1-methylpyrrolidine-2,5-dione	0.763	C17H19N3O3	314.1474	Alkaloids	13712264	622790	0
Al434	3-(5-phenylthiophen-2-yl)prop-2-ynyl Acetate	1.827	C15H12O2S	295.0141	Alkaloids	14362980	0	0
Al435	3-(4-((6,7-dimethoxy-2-methyl-1,2,3,4-tetrahydroisoquinolin-1-yl)methyl)phenoxy)propanenitrile hemioxalate	5.55	C46H54N4O10	733.4082	Alkaloids	5795869	562821	38485492
Al436	3-(2,6-dihydroxyphenyl)-4-hydroxy-6-methyl-3H-2-benzofuran-1-one	3.273	C15H12O5	295.05692	Alkaloids	10779365	0	0
Al437	2'-O-Methylcytidine	0.898	C10H15N3O5	258.10736	Alkaloids	45189596	16422939	1574866
Al438	2-methylquinazolin-4-ol	3.817	C9H8N2O	161.07045	Alkaloids	75122984	28640606	669445
Al439	2-Methyl Gramine	4.4	C12H16N2	189.13853	Alkaloids	2507364	30469940	420805
Al440	2-methoxy-1,4-naphthoquinone	3.105	C11H8O3	189.05003	Alkaloids	13036672	43132580	0
Al441	2-amino-3-(5-hydroxy-1H-indol-3-yl)propanoic acid	3.273	C19H22N2O	243.08057	Alkaloids	204486768	5838	0
Al442	2-[4-hydroxy-2-[(2S,3R,4S,5S,6R)-3,4,5-trihydroxy-6-(hydroxymethyl)oxan-2-yl]oxyphenyl]acetonitrile	4.993	C21H28O5	378.22629	Alkaloids	95955336	23335636	0
Al443	2-[(6,7-dimethoxy-3,4-dihydroisoquinolin-1-yl)methyl]-3-ethyl-9,10-dimethoxy-2,3,4,6,7,11b-hexahydro-1H-benzo[a]quinolizine	3.502	C29H38N2O4	517.24768	Alkaloids	14955024	92342584	515
Al444	2-[(6,7-dimethoxy-1,2,3,4-tetrahydroisoquinolin-1-yl)methyl]-3-ethyl-9,10-dimethoxy-5-oxido-2,3,4,6,7,11b-hexahydro-1H-benzo[a]quinolizin-5-ium	6.782	C29H40N2O5	514.32715	Alkaloids	98879064	0	81026
Al445	2,7,7,11,15,17-hexamethyl-18-methylidene-5,13,16-trioxo-6,14-dioxatetracyclo[9.8.0.0?,?.0??,??]nonadec-3-en-10-yl acetate	7.902	C26H34O7	476.26624	Alkaloids	31666122	0	0
Al446	2,6-dihydroxy-3-mesityl-5-(1,2,3,4-tetrahydroisoquinolin-1-yl)pyrimidin-4(3H)-one	0.753	C22H23N3O3	400.14566	Alkaloids	89214288	1465658	0
Al447	2',4',11-trioxaspiro[tricyclo[4.4.1.0?,?]undecane-2,3'-tricyclo[7.3.1.0?,??]tridecane]-1'(12'),3,5',7',8,9'(13'),10'-heptaene-5,7,10-triol	1.093	C20H16O6	391.05753	Alkaloids	0	3702247	0
Al448	2,3-dihydro-1H-carbazol-4(9H)-one	1.891	C12H11NO	208.09392	Alkaloids	9228664	644166336	730771
Al449	2,2-Dipyridyl	1.53	C10H8N2	157.08353	Alkaloids	8824719	75665568	1154641792
Al450	2-(hydroxymethyl)-4(3H)-quinazolinone	1.262	C9H8N2O2	177.05762	Alkaloids	1420046	538188672	0
Al451	2-(5,11-dioxoisoindolo[2,1-a]quinazolin-6(5H,6aH,11H)-yl)-N-(1H-pyrazol-4-yl)acetamide	4.185	C20H15N5O3	396.10541	Alkaloids	1749671	0	0
Al452	2-(4-oxoquinazolin-3(4H)-yl)ethyl isobutyrate	2.373	C14H16N2O3	283.10904	Alkaloids	70872784	199705520	0
Al453	2-(3,5-difluorophenyl)-N-(((1S,9aR)-octahydro-1H-quinolizin-1-yl)methyl)acetamide	5.043	C18H24F2N2O	323.19501	Alkaloids	76071048	5478318	515724
Al454	2-(2-methoxy-phenyl)-5-oxo-tetrahydro-furan-3-carboyl-lupinine	5.362	C22H29NO5	410.1944	Alkaloids	4668928	64998688	0
Al455	2-((2H-pyrazolo[3,4-d]pyrimidin-4-yl)amino)ethanol	2.423	C7H9N5O	202.07356	Alkaloids	1824486	98865400	0
Al456	2-((11aS)-5-(4-fluorophenyl)-1,3-dioxo-11,11a-dihydro-1H-imidazo[1',5':1,6]pyrido[3,4-b]indol-2(3H,5H,6H)-yl)-N-(6-methylheptan-2-yl)benzamide	1.356	C34H35FN4O3	567.28326	Alkaloids	0	16487408	0
Al457	1-phenylisoquinoline	7.675	C15H11N	206.08968	Alkaloids	12780727	7075872	36005228
Al458	1-Methylguanosine	2.159	C11H15N5O5	298.11438	Alkaloids	30774976	41963908	0
Al459	1-Methyladenosine	1.106	C11H15N5O4	282.11972	Alkaloids	173671808	2573640	0
Al460	1-methyl-9H-pyrido[3,4-b]indol-7-ol hydrochloride dihydrate	3.027	C12H15ClN2O3	271.07922	Alkaloids	375392	23372516	0
Al461	1-methyl-2-undecylquinolin-4-one	8.429	C21H31NO	314.24756	Alkaloids	0	46678236	482398
Al462	1-isopropyl-1,2,3,4,-tetrahydro-beta-carboline-3-carboxylic acid	4.055	C15H18N2O2	259.14517	Alkaloids	1111432	67150288	30957
Al463	1-hydroxy-10-methylacridone	0.753	C14H11NO2	248.07687	Alkaloids	397601664	41636080	0
Al464	1h-indole-3-butanoic acid	4.357	C12H13NO2	204.1022	Alkaloids	227223056	28581776	107622
Al465	19,20-epoxynovacine	3.817	C24H28N2O6	441.20175	Alkaloids	11678277	7575359	1072597
Al466	15-Acetoxyeremantholide B	0.753	C22H28O8	421.181	Alkaloids	25468844	12755341	0
Al467	13-methoxy-1,6-diazatetracyclo[7.6.1.0?,??.0??,??]hexadeca-3,5,7,9(16),10,12,14-heptaen-2-one	1.992	C15H10N2O2	273.06253	Alkaloids	38684352	32452770	0
Al468	12-epinapelline	4.125	C22H33NO3	360.24866	Alkaloids	114935560	642722	518124
Al469	11-methyl-2,7-dimethylidene-6,12-dioxo-5,14-dioxatricyclo[9.2.1.0?,?]tetradec-1(13)-en-9-yl 2-methylprop-2-enoate	1.088	C19H20O6	345.05856	Alkaloids	61015368	0	0
Al470	11,12-Methylenedioxykopsinaline; PlaSMA ID-2186	4.909	C22H26N2O5	399.18954	Alkaloids	31368670	17869968	10723
Al471	10-methylacridone	5.36	C14H11NO	210.09125	Alkaloids	28792858	7719980	0
Al472	10-hydroxyusambarine	5.014	C30H34N4O	467.27814	Alkaloids	35113460	789910	124633
Al473	10-hydroxycamptothecin	4.489	C20H16N2O5	387.09961	Alkaloids	2055004	0	0
Al474	1-[[(2S,3R,11bR)-3-ethyl-9,10-dimethoxy-2,3,4,6,7,11b-hexahydro-1H-benzo[a]quinolizin-2-yl]methyl]-7-methoxy-3,4-dihydro-2H-isoquinolin-6-one	8.019	C28H36N2O4	482.30319	Alkaloids	53533172	0	70352
Al475	1,3-Dimethyluric acid; LC-ESI-QTOF; MS2; CE	0.857	C7H6N4O3	195.05249	Alkaloids	240076464	208960	0
Al476	1,3-Dideacetyl-7-Deacetoxy-7-Oxokhivorin	5.993	C26H34O7	459.23746	Alkaloids	47370576	0	5373
Al477	1,3,7-Trimethyluric acid	0.857	C8H10N4O3	230.18686	Alkaloids	3151228	1268053120	0
Al478	1,2,3,4-tetrahydro-6-methoxy-1-oxo-beta-carboline	4.104	C12H12N2O2	239.07845	Alkaloids	206464912	31893812	18756110
Al479	1,1'-biisoquinoline	1.106	C18H12N2	257.10123	Alkaloids	93001600	104374712	30611278
Al480	1-(m-tolyl)isoquinoline	1	C16H13N	220.10542	Alkaloids	159921568	5303318	0
Al481	1-(4-oxo-4h-chromen-3-yl)-2,3,4,9-tetrahydro-1h-beta-carboline-3-carboxylic acid	3.639	C21H16N2O4	383.10004	Alkaloids	43189032	0	0
Al482	1-(4-methoxy-6-methyl-5,6,7,8-tetrahydro-[1,3]dioxolo[4,5-g]isoquinolin-9-yl)-4-methyl-5-phenyl-penta-2,4-dien-1-one	1.084	C24H25NO4	414.17206	Alkaloids	708949	13016560	0
Al483	1-(3-(Trifluoromethyl)phenyl)piperazine; LC-ESI-ITFT; MS2; CE	1.55	C11H13F3N2	231.11951	Alkaloids	1943450	676161	137430096
Al484	1-(2-methoxyethyl)-N-(2,3,4,9-tetrahydro-1H-carbazol-1-yl)-1H-indole-3-carboxamide	2.815	C24H25N3O2	410.17532	Alkaloids	82496184	78530	0
Al485	1-(2-hydroxy-3-methyl)-butyl-hydrocotarnine	4.584	C17H25NO4	308.18488	Alkaloids	9516051	225393664	0
Al486	_130140	3.503	C17H15NO6	330.09058	Alkaloids	2445972	11693577	0
Al487	_130050	3.423	C22H23NO5	404.14655	Alkaloids	9991235	0	0
Al488	[9b-hydroxy-6-(hydroxymethyl)-6,9a-dimethyl-3-oxo-1,3a,4,5,5a,7,8,9-octahydrobenzo[e][2]benzofuran-5-yl] benzoate	6.357	C22H28O6	406.21967	Alkaloids	131948640	0	0
Al489	[6,10a-dihydroxy-4-(hydroxymethyl)-4,7,11b-trimethyl-9-oxo-1,2,3,4a,5,6,6a,7,11,11a-decahydronaphtho[2,1-f][1]benzofuran-5-yl] acetate	4.026	C22H32O7	426.2467	Alkaloids	0	20235480	0
Al490	[4-acetyloxy-5-(2,4-dioxopyrimidin-1-yl)-2-(hydroxymethyl)oxolan-3-yl] 4-hydroxy-2-methoxy-6-methylbenzoate	1.153	C20H22N2O10	473.11658	Alkaloids	1765381	0	0
Al491	[(4R,5S,6R,6aS,7R,10aR,11bR)-5-acetyloxy-6-hydroxy-10a-methoxy-4,7,11b-trimethyl-9-oxo-1,2,3,4a,5,6,6a,7,11,11a-decahydronaphtho[2,1-f][1]benzofuran-4-yl]methyl acetate	0.772	C25H36O8	503.20694	Alkaloids	38538640	0	0
Al492	[(2R,3R,4R,5R)-4-acetyloxy-5-(2,4-dioxopyrimidin-1-yl)-2-(hydroxymethyl)oxolan-3-yl] 2,4-dimethoxy-6-methylbenzoate	9.664	C21H24N2O10	503.1059	Alkaloids	14509431	7245120	2108300
Al493	[(2R,3R,4R,5R)-2-(2,4-dioxopyrimidin-1-yl)-4-hydroxy-5-(hydroxymethyl)oxolan-3-yl] 4-hydroxy-2-methoxy-6-methylbenzoate	1	C18H20N2O9	447.10934	Alkaloids	30726050	0	478270
Al494	[(2R,3R,4R,5R)-2-(2,4-dioxopyrimidin-1-yl)-4-hydroxy-5-(hydroxymethyl)oxolan-3-yl] 2,4-dimethoxy-6-methylbenzoate	0.801	C19H22N2O9	445.12079	Alkaloids	175806272	2051341	3384039
Al495	?-CEHC	3.443	C15H20O4	287.14566	Alkaloids	498756	9085272	22272476
Al496	(S,R)-Nosapine	4.95	C22H23NO7	414.03568	Alkaloids	1843679	0	0
Al497	(S)-6-((7-acetamido-1,2,3-trimethoxy-9-oxo-5,6,7,9-tetrahydrobenzo[a]heptalen-10-yl)amino)-N-(3-isopentyl-4-oxo-3,4-dihydroquinazolin-6-yl)hexanamide	6.379	C40H49N5O7	734.35394	Alkaloids	1402437	0	0
Al498	(E)-3-(3-chlorobut-2-en-1-yl)-2,8-dimethylquinolin-4-ol	3.571	C15H16ClNO	262.10254	Alkaloids	1556411	499049024	986597
Al499	(E)-1-(4-methylquinazolin-2(1H)-ylidene)guanidine	9.905	C10H11N5	202.10829	Alkaloids	17959722	12973359	511385
Al500	(7R,8R)-7,8-dihydroxy-3,5,7-trimethyl-8H-isochromen-6-one	3.072	C12H14O4	261.05298	Alkaloids	37000896	68862416	0
Al501	(4-oxido-2,3,5,6,7,8-hexahydro-1H-pyrrolizin-4-ium-1-yl)methyl 2,3-dihydroxy-3-methylpentanoate	3.681	C14H25NO5	310.16269	Alkaloids	788815	175493136	273356
Al502	(3S,6S,6aR,7R,7aR,8S,9R,10S,11aR,12R,13S,14R)-1-ethyl-3-(hydroxymethyl)-6,8,10,13-tetramethoxytetradecahydro-1H-3,6a,12-(epiethane[1,1,2]triyl)-7,9-methanonaphtho[2,3-b]azocine-11a,12-diol	8.094	C25H41NO7	490.28314	Alkaloids	168710752	0	125080
Al503	(3R,7R,8R,8aS)-3,4'-dihydroxy-7'-(2-hydroxyethyl)-4,4,7,8a-tetramethylspiro[2,3,4a,5,6,7-hexahydro-1H-naphthalene-8,2'-3,8-dihydrofuro[2,3-e]isoindole]-6'-one	3.513	C25H35NO5	468.22009	Alkaloids	0	15142473	34043
Al504	(3aS,3a1S,10bR,13S)-3a-ethyl-5-(methoxycarbonyl)-1,2,3,3a,3a1,4,6,11,12,13-decahydroindolizino[8,1-cd]carbazol-13-ium iodide	4.029	C21H27N2O2+	362.2041	Alkaloids	73585032	3096111	54173
Al505	(3aS,3a1S,10bR)-3a-ethyl-5-(methoxycarbonyl)-13-methyl-1,2,3,3a,3a1,4,6,11,12,13-decahydroindolizino[8,1-cd]carbazol-13-ium chloride	5.112	C22H29N2O2+	376.20984	Alkaloids	33093510	68449392	4430154
Al506	(3aR,3a1S,5S,5aS,10bS)-methyl 6-acetyl-3a-ethyl-2,3,3a,3a1,4,5,5a,6,11,12-decahydro-1H-indolizino[8,1-cd]carbazole-5-carboxylate	5.595	C23H30N2O3	383.2316	Alkaloids	113457272	5263204	0
Al507	(2S,8R)-8-hydroxy-2-[(1S)-1-hydroxyheptyl]-2,3,4,6,7,8-hexahydrochromen-5-one	1.837	C16H26O4	283.12729	Alkaloids	145675344	6121404	0
Al508	(2S)-N-(6-methoxy-2,3,4,9-tetrahydro-1H-carbazol-1-yl)-3-methyl-2-(1-oxoisoindolin-2-yl)butanamide	4.233	C26H29N3O3	454.20609	Alkaloids	422128	52374584	0
Al509	(2R,4'aR,5'S,6'R,6'aS,10'aR,10'bR)-6'-(acetyloxy)-4'a,6'a,10'b-trimethyl-5''-oxo-decahydro-1'H-dispiro[oxirane-2,7'-naphtho[2,1-b]pyran-3',3''-oxolane]-5'-yl 2-methylpropanoate	3.317	C26H38O8	501.24283	Alkaloids	0	231350512	26245584
Al510	(2R,3R,4S,5R)-2-(6-amino-9H-purin-9-yl)-5-(hydroxymethyl)tetrahydrofuran-3,4-diol	3.162	C10H13N5O4	290.08856	Alkaloids	283515	43661968	0
Al511	(2E,4E)-1-[(2R,6S,14S,22S,25R)-25-(3,3-dimethyloxiran-2-yl)-15-methyl-1,3,13,15-tetraazaheptacyclo[18.4.1.0?,?.0?,??.0?,??.0??,??.0??,??]pentacosa-7,9,11,16(21),17,19-hexaen-3-yl]hexa-2,4-dien-1-one	3.102	C32H36N4O2	531.27399	Alkaloids	51079932	74543	1448009
Al512	(1S,8S,9S,10S,13R)-6,9,10-trimethyl-2-oxo-4,14-dioxatetracyclo[7.5.0.0?,??.0?,?]tetradeca-3(7),5-dien-8-yl acetate	3.69	C17H20O5	343.09644	Alkaloids	0	6902552	553185
Al513	(1S,8R,16S,17R)-11,12-dimethoxy-5,15-diazahexacyclo[13.4.2.0?,??.0?,??.0?,??.0?,??]henicosa-2,9,11,13-tetraen-21-one	6.346	C21H24N2O3	370.21158	Alkaloids	1391739	0	20762358
Al514	(1R,5S)-3-((3-benzyl-7-hydroxy-4-methyl-2-oxo-2H-chromen-8-yl)methyl)-3,4,5,6-tetrahydro-1H-1,5-methanopyrido[1,2-a][1,5]diazocin-8(2H)-one	7.543	C29H28N2O4	491.19135	Alkaloids	0	76371344	0
Al515	(1R,3S,5S)-8-methyl-8-azabicyclo[3.2.1]octan-3-yl 3-hydroxy-2-phenylpropanoate	2.373	C17H23NO3	328.133	Alkaloids	0	29567282	0
Al516	((1S,9aR)-octahydro-1H-quinolizin-1-yl)methanamine	0.899	C10H20N2	169.16992	Alkaloids	13058781	13920678	110973544
Al517	"NCGC00160317-01!8-(3,4-Dimethoxy-phenyl)-2,3,10,11-tetramethoxy-5,6,13a-tridehydro-berbinium"	3.895	[C29H30NO6]+	488.21011	Alkaloids	4447007	3424528	4359795
Al518	"NCGC00160257-01!3-(6,7-Dimethoxy-isoquinolin-1-yl)-3-(3,4-dimethoxy-phenyl)-acrylic acid"	0.876	C22H21NO6	396.15063	Alkaloids	49168156	7332074	0
Al519	"NCGC00160249-01!2,3-Dihydro-6-Methoxy-4-Methyl-2-Hydroxyethylfuro[3,2-c]quinoline"	3.77	C14H15NO3	246.11316	Alkaloids	9502466	37293032	964639
Al520	Vindolinine	3.153	C21H24N2O2	337.18542	Alkaloids	3580271	2360814	128419720
Al521	Uracil; CE10; ISAKRJDGNUQOIC-UHFFFAOYSA-N	1.118	C4H4N2O2	113.03467	Alkaloids	151353776	955151296	14477845
Al522	Tryptoline	4.109	C11H12N2	173.10716	Alkaloids	2409702912	31941480	129356
Al523	triacanthine	1.262	C10H13N5	226.10533	Alkaloids	31080530	1869363072	0
Al524	Thioridazine; LC-ESI-QTOF; MS2; CE	4.42	C21H26N2S2	371.16098	Alkaloids	12942957	346794528	235621
Al525	Serotonin; CE10; QZAYGJVTTNCVMB-UHFFFAOYSA-N	3.62	C10H12N2O	177.10321	Alkaloids	298309696	5823476	40611
Al526	Norharman	4.016	C11H8N2	169.07544	Alkaloids	1280118400	780423744	467506
Al527	NCGC00347704-02_C24H32O7_2H-Oxireno[1,10a]phenanthro[3,2-b]furan-10(11bH)-one, 5,7-bis(acetyloxy)-3,3a,4,5,6,7,7a,7b,8,8a-decahydro-4,4,7a,11-tetramethyl-, (1aS,3aR,5S,7S,7aR,7bS,8aR,11bR)-	6.503	C24H32O7	415.2092	Alkaloids	1468374016	1381350656	179349600
Al528	Morpholine	1.339	C4H9NO	88.07628	Alkaloids	12404502528	884591872	14799694
Al529	Maltol	2.139	C6H6O3	127.03924	Alkaloids	545367232	17203214336	10928748
Al530	L-Oxonoreleagnine	5.043	C11H10N2O	187.08632	Alkaloids	195547120	12829807	558773
Al531	Indole-3-acetamide	3.827	C10H10N2O	175.08698	Alkaloids	417533120	28785178	13090
Al532	Hyoscyamine	5.069	C17H23NO3	290.1727	Alkaloids	66963816	2772305664	0
Al533	Harman; LC-ESI-QTOF; MS2; [M+H]+; CE	4.274	C12H10N2	183.09126	Alkaloids	302779616	306265536	1269745
Al534	Evodiamine	4.586	C19H17N3O	304.14178	Alkaloids	294929120	74969408	255058
Al535	Dodemorph	7.407	C18H35NO	282.27878	Alkaloids	7246571	124109184	13234116
Al536	Cytosine	0.876	C4H5N3O	112.0509	Alkaloids	3339083264	221656416	4753654
Al537	Corynoxine	5.506	C22H28N2O4	407.19193	Alkaloids	59624364	13032890	0
Al538	cinchonine	2.063	C19H22N2O	317.15909	Alkaloids	960122	670110080	0
Al539	Calycanthine	7.088	C22H26N4	347.21756	Alkaloids	53692544	84601024	6066829
Al540	Caffeine	1.195	C8H10N4O2	195.08784	Alkaloids	7782286	5584606	1168778624
Al541	Adenosine; LC-ESI-QTOF; MS2; CE	1.127	C10H13N5O4	268.10345	Alkaloids	5753541632	306852704	3380840
Al542	Adenine; LC-ESI-QTOF; MS2; CE	1.127	C5H5N5	136.06195	Alkaloids	1336686336	1502305664	35843852
Al543	4-Hydroxyquinoline	2.656	C9H7NO	146.05946	Alkaloids	1194535552	494194112	2959385
Al544	3-Methyladenine; LC-ESI-QTOF; MS2; CE	1.109	C6H7N5	150.0778	Alkaloids	89047336	3691609088	0
Al545	3,5-dimethyl-7-oxo-6-oxabicyclo[3.2.1]octane-2-carboxylic acid	3.318	C10H14O4	221.07822	Alkaloids	12420163	536894528	583113
Al546	2'-O-Methyladenosine	1.29	C11H15N5O4	282.11987	Alkaloids	1305903	3371360768	0
Al547	2,3-dihydro-1H-carbazol-4(9H)-one	4.608	C12H11NO	186.09138	Alkaloids	1184718336	4348576	0
Al548	2-(hydroxymethyl)-5-methoxy-4H-pyran-4-one	1.964	C7H8O4	157.04959	Alkaloids	725105280	4177658	10110
Al549	2-(4-oxoquinazolin-3(4H)-yl)ethyl isobutyrate	8.876	C14H16N2O3	261.12994	Alkaloids	28893464	505327	453313472
Al550	2-((2H-pyrazolo[3,4-d]pyrimidin-4-yl)amino)ethanol	1.215	C7H9N5O	180.08766	Alkaloids	4535890	567056896	0
Al551	1,3,7-trimethyl-3,7-dihydro-1H-purine-2,6-dione	0.91	C8H10N4O2	195.08783	Alkaloids	122903328	126503688	1628303232
Al552	1,2,3,4-tetrahydro-6-methoxy-1-oxo-beta-carboline	8.808	C12H12N2O2	217.1049	Alkaloids	145084240	119943	163210832
Al553	:5-Hydroxy-DL-tryptophan	4.508	C11H12N2O3	221.09019	Alkaloids	359085664	2409864	9891
T1	Ziyuglycoside I	5.606	C41H66O13	789.44318	Terpenoids	8342587	70932	0
T2	Xanthomonic Acid	7.693	C29H41NO4	468.30774	Terpenoids	25953806	73274728	33028
T3	Utilin	9.336	C41H52O17	834.2337	Terpenoids	1036850	1186705	17410024
T4	Thymol	4.213	C10H14O	168.13809	Terpenoids	18391006	24828888	0
T5	Tenuifolin	3.033	C36H56O12	703.36157	Terpenoids	1660072	50732	0
T6	T-2 Toxin	4.854	C24H34O9	489.20908	Terpenoids	2643362	32280	229112
T7	Soyasaponin I	8.297	C48H78O18	943.53107	Terpenoids	210272	0	0
T8	Soyasapogenol B base + O-HexA-Pen-dHex, O-C6H7O3(DDMP); PlaSMA ID-3523	6.717	C53H82O20	1039.55249	Terpenoids	540848	10394020	0
T9	Soyasapogenol B base + O-HexA-dHex-dHex-Pen; PlaSMA ID-3534	6.094	C53H86O21	1059.57043	Terpenoids	8637961	12516411392	0
T10	Sclareol	4.833	C20H36O2	331.25897	Terpenoids	27466376	145072	73577
T11	Salvinorin A	4.854	C23H28O8	433.18607	Terpenoids	20784316	87009	0
T12	ruscogenin	5.332	C27H42O4	453.29364	Terpenoids	34094160	19015314	0
T13	Rosmic acid	3.358	C21H26O7	391.186	Terpenoids	1359906	152631184	0
T14	Rosmanol	3.819	C20H26O5	367.17572	Terpenoids	544124	19224056	0
T15	Retapamulin	5.033	C30H47NO4S	518.32855	Terpenoids	26407066	2989872	0
T16	Quillaic acid	6.997	C30H46O5	509.31815	Terpenoids	28215410	166256032	2727176
T17	Pyrroxanthin 5,8-furanoxide; FAB-EBEB; MS2; m/z	8.775	C39H48O6	612.33795	Terpenoids	55650704	0	0
T18	Pseudolaric Acid A-O-beta-D-glucopyranoside	2.719	C28H38O11	551.24457	Terpenoids	0	21940180	0
T19	protopanaxadiol	9.325	C30H52O3	483.38052	Terpenoids	23421684	792713	1585518
T20	Pristimerin	4.917	C30H40O4	487.27991	Terpenoids	626942	87387544	130342
T21	Poricoic acid A	5.583	C31H46O5	499.33786	Terpenoids	283988	12442463	0
T22	Podototarin	8.033	C40H58O2	593.43915	Terpenoids	8483627	9220198	3034764
T23	Phytolaccagenin	7.943	C31H48O7	555.32935	Terpenoids	31999236	0	0
T24	Pesticide6_Metconazole_C17H22ClN3O_5-(4-Chlorophenylmethyl)-2,2-dimethyl-1-(1H-1,2,4-triazol-1-ylmethyl)cyclopentanol	5.297	C17H22ClN3O	361.17645	Terpenoids	816577	1485895	39330404
T25	pachymic acid	6.166	C33H52O5	529.38544	Terpenoids	0	15797073	0
T26	O-Tigloylgymnemagenin, 21-	6.161	C35H56O7	611.39453	Terpenoids	0	0	427573760
T27	Oleanane -4H, + 2O; PlaSMA ID-2419	5.658	C30H48O2	441.37048	Terpenoids	6022895	3743652	0
T28	Obacunone	4.175	C26H30O7	455.20688	Terpenoids	11070071	302578	178762
T29	Nomilin	4.479	C28H34O9	515.2193	Terpenoids	3308752	68672	1792
T30	NEROL	0.782	C10H18O	177.12337	Terpenoids	43637100	1397776	0
T31	Neoruscogenin	3.456	C27H40O4	451.28146	Terpenoids	0	22607556	14940002
T32	neoandrographolide	3.494	C26H40O8	503.26096	Terpenoids	6713	13591926	5756494
T33	NCGC00386027-01_C27H42O3_Spirost-5-en-3-ol, (3beta,25R)-	4.417	C27H42O3	415.32144	Terpenoids	1823065	236595	0
T34	NCGC00386018-01_C49H79NO17_Olean-12-en-28-oic acid, 16-hydroxy-3-[[O-beta-D-xylopyranosyl-(1->2)-O-6-deoxy-beta-D-galactopyranosyl-(1->6)-2-(acetylamino)-2-deoxy-beta-D-glucopyranosyl]oxy]-, (3beta,5xi,9xi,18xi)-	6.476	C49H79NO17	976.52979	Terpenoids	249039	28061392	0
T35	NCGC00385952-01_C15H26O_1,7-Dimethyl-7-(4-methyl-3-penten-1-yl)bicyclo[2.2.1]heptan-2-ol	8.037	C15H26O	264.2309	Terpenoids	0	9341053	0
T36	NCGC00385912-01_C15H22O3_3-Cycloheptene-1-acetic acid, 5-methyl-alpha-methylene-4-(3-oxobutyl)-, (1R,5S)-	1.116	C15H22O3	273.14392	Terpenoids	43254184	105076784	0
T37	NCGC00385911-01_C15H24O2_2(1H)-Naphthalenone, 4a,5,6,7,8,8a-hexahydro-6-hydroxy-3,8-dimethyl-5-(1-methylethyl)-, (4aR,5S,6S,8R,8aS)-	4.844	C15H24O2	219.17404	Terpenoids	21717138	73887440	1737019
T38	NCGC00385862-01_C15H26O2_(1S,4R)-7-Isopropyl-1,4-dimethyl-1,2,3,3a,4,5,6,8a-octahydro-1,4-azulenediol	4.533	C15H26O2	280.2261	Terpenoids	0	20740392	0
T39	NCGC00385757-01_C35H46O11_3aH-Cyclopentacyclododecene-1,3a,4,9,10,11-hexol, 1,2,3,4,5,8,9,10,11,13a-decahydro-2,5,8,8,12-pentamethyl-, 3a,4,9,10-tetraacetate 1-benzoate, (6E,12Z)-	6.908	C35H46O11	643.30743	Terpenoids	13681505	0	0
T40	NCGC00385739-01_C48H76O20_(3beta,5xi,9xi,22beta)-22,24,29-Trihydroxy-29-oxoolean-12-en-3-yl 6-deoxy-alpha-L-mannopyranosyl-(1->2)-beta-D-galactopyranosyl-(1->2)-beta-D-glucopyranosiduronic acid	5.972	C48H76O20	995.48645	Terpenoids	266232	0	0
T41	NCGC00385727-01_C31H40O8_(1R,5R,6R,13R,14R,16S)-6-(3-Furyl)-16-(2-methoxy-2-oxoethyl)-1,5,15,15-tetramethyl-8,17-dioxo-7-oxatetracyclo[11.3.1.0~2,11~.0~5,10~]heptadec-10-en-14-yl 2-methylpropanoate	3.78	C31H40O8	541.27594	Terpenoids	765125	29266500	2987842
T42	NCGC00385693-01_C32H48O8_Propanedioic acid, mono[12-(acetyloxy)-4,4,8,10,14-pentamethyl-17-(tetrahydro-2-methyl-5-oxo-2-furanyl)gonan-3-yl] ester	6.144	C32H48O8	583.32306	Terpenoids	154882784	148356	0
T43	NCGC00385669-01!(E)-3-(acetyloxymethyl)-5-(2-formyl-4-hydroxy-5,5,8a-trimethyl-1,4,4a,6,7,8-hexahydronaphthalen-1-yl)pent-2-enoic acid	6.293	C22H32O6	415.20898	Terpenoids	44799408	38732800	4440996
T44	NCGC00385602-01_C48H78O17_Hexopyranoside, 13,28-epoxy-23-hydroxyolean-11-en-3-yl O-hexopyranosyl-(1->2)-O-[hexopyranosyl-(1->4)]-6-deoxy-	9.046	C48H78O17	949.51221	Terpenoids	325360	0	0
T45	NCGC00385530-01!(E)-5-(1,2,4a,5-tetramethyl-7-oxo-3,4,8,8a-tetrahydro-2H-naphthalen-1-yl)-3-methylpent-2-enoic acid	5.893	C20H30O3	336.25314	Terpenoids	0	3246842	15088680
T46	NCGC00385486-01_C25H34O5_2-Butenoic acid, 2-methyl-, (2R,3R,5R)-2,6,6,9-tetramethyl-11-oxotricyclo[5.4.0.0~2,8~]undec-9-ene-3,5-diyl ester, (2Z,2'Z)-	3.482	C25H34O5	415.25323	Terpenoids	61441096	21502578	1110273
T47	NCGC00385385-01_C36H56O11_1-O-[(2alpha,3beta,19alpha)-2,3,19-Trihydroxy-24,28-dioxoolean-12-en-28-yl]-beta-D-glucopyranose	6.431	C36H56O11	687.37109	Terpenoids	6745608	601847	1250484
T48	NCGC00385192-01_C29H36O6_(2E,4aR,6R,7S,8E,10R)-10-Acetoxy-4a-hydroxy-1,1,3,6,9-pentamethyl-4-oxo-1a,4,4a,5,6,7,7a,10,11,11a-decahydro-1H-cyclopenta[a]cyclopropa[f][11]annulen-7-yl benzoate	5.595	C29H36O6	481.25928	Terpenoids	117745912	266102	1710160
T49	NCGC00385056-01_C23H32O8_Propanoic acid, 2-methyl-, [(4S)-4-(acetyloxy)-5-[4-(acetyloxy)-1-methylbutyl]-2,3,3a,4,7,7a-hexahydro-3-methylene-2-oxo-6-benzofuranyl]methyl ester	3.929	C23H32O8	454.24298	Terpenoids	175718	135778768	0
T50	NCGC00385001-01!5-[3-[[(E)-3-(3,4-dihydroxyphenyl)prop-2-enoyl]oxymethyl]-5-hydroxypentyl]-5,6,8a-trimethyl-3,4,4a,6,7,8-hexahydronaphthalene-1-carboxylic acid	6.411	C29H40O7	483.26999	Terpenoids	135564192	0	0
T51	NCGC00384914-01_C53H88O22_(3beta,5xi,9xi,16beta)-16-Hydroxy-3-{[beta-D-xylopyranosyl-(1->6)-beta-D-glucopyranosyl-(1->6)-beta-D-glucopyranosyl]oxy}olean-12-en-28-yl beta-D-glucopyranoside	6.805	C53H88O22	1077.58167	Terpenoids	0	46365668	0
T52	NCGC00384888-01_C21H32O9_	4.152	C21H32O9	446.24023	Terpenoids	8536	87987808	1308692
T53	NCGC00384870-01_C30H48O5_(5xi,8alpha,9beta,11beta,14beta,16beta,23S,24R)-11,24,25-Trihydroxy-16,23-epoxydammar-13(17)-en-3-one	6.069	C30H48O5	511.33524	Terpenoids	29850120	0	0
T54	NCGC00384851-01_C17H28O3_2-Naphthalenemethanol, 7-(acetyloxy)decahydro-alpha,alpha,4a-trimethyl-8-methylene-	9.145	C17H28O3	298.23645	Terpenoids	2182672	0	0
T55	NCGC00384810-01!	4.931	C32H50O8	545.34729	Terpenoids	52828208	0	444389
T56	NCGC00384780-01![(1R,2R,3aR,5R,6E,10R,11S,13R,13aS)-1,2,3a,10,11-pentaacetyloxy-2,5,8,8-tetramethyl-12-methylidene-4,9-dioxo-3,5,10,11,13,13a-hexahydro-1H-cyclopenta[12]annulen-13-yl] acetate	3.551	C32H42O14	651.25934	Terpenoids	2242551	0	0
T57	NCGC00384727-01_C48H78O18_	7.565	C48H78O18	960.55823	Terpenoids	754314	1439478	0
T58	NCGC00384703-01_C48H77NO17_Olean-12-en-28-oic acid, 16-hydroxy-3-[[O-beta-D-xylopyranosyl-(1->2)-O-alpha-L-arabinopyranosyl-(1->6)-2-(acetylamino)-2-deoxy-beta-D-glucopyranosyl]oxy]-, (3beta,5xi,9xi,16alpha,18xi)-	6.202	C48H77NO17	962.51184	Terpenoids	4035958	28338230	0
T59	NCGC00384702-01!(2Z,6E,10E)-12-hydroxy-6,10-dimethyl-2-(4-methylpent-3-enyl)dodeca-2,6,10-trienoic acid	5.307	C20H32O3	303.23062	Terpenoids	7623111	1040377	162201
T60	NCGC00384679-01_C33H44O9_(1S,2S,3aR,4S,5S,6E,9R,11R,12E,13aS)-4,9,11-Triacetoxy-3a-hydroxy-2,5,8,8,12-pentamethyl-2,3,3a,4,5,8,9,10,11,13a-decahydro-1H-cyclopenta[12]annulen-1-yl benzoate	4.371	C33H44O9	602.33105	Terpenoids	673110	7595966	0
T61	NCGC00384635-01_C27H34O8_Methyl [(1S,3S,7R,8R,9R,12S,13S)-13-(3-furyl)-6,6,8,12-tetramethyl-17-methylene-5,15-dioxo-2,14-dioxatetracyclo[7.7.1.0~1,12~.0~3,8~]heptadec-7-yl](hydroxy)acetate	4.626	C27H34O8	504.25543	Terpenoids	323597	37975856	0
T62	NCGC00384578-01!5-[5-(acetyloxymethyl)-1,2,4a-trimethyl-7-oxo-3,4,8,8a-tetrahydro-2H-naphthalen-1-yl]-3-methylpentanoic acid	5.766	C22H34O5	401.23087	Terpenoids	37451344	1974465	0
T63	NCGC00384505-01_C25H36O5_2-Butenoic acid, 2-methyl-, (4R,6R)-3,3,7,9-tetramethyl-6-(3-methyl-1-oxobutoxy)-11-oxotricyclo[5.4.0.0~2,8~]undec-9-en-4-yl ester, (2Z)-	3.631	C25H36O5	439.24481	Terpenoids	0	30159460	13712
T64	NCGC00384494-01_C55H86O24_(3beta,5xi,9xi,16alpha,21beta,22alpha)-28-Acetoxy-16,22,24-trihydroxy-21-{[(2E)-2-methyl-2-butenoyl]oxy}olean-12-en-3-yl beta-D-glucopyranosyl-(1->2)-[beta-D-glucopyranosyl-(1->4)]-beta-D-glucopyranosiduronic acid	6.771	C55H86O24	1131.56165	Terpenoids	0	7542688	0
T65	NCGC00381263-01_C31H40O7_3,9-Diacetoxy-2,6,6,13-tetramethyl-12-oxotetracyclo[11.2.1.0~1,10~.0~2,7~]hexadec-8-yl benzoate	6.251	C31H40O7	547.26691	Terpenoids	254706896	31571	0
T66	NCGC00381238-01_C31H47NO8_2-[(2E,5E,7E,11E)-10-Hydroxy-3,7,9,11-tetramethyl-2,5,7,11-tridecatetraen-1-yl]-5,6-dimethoxy-3-methyl-4-pyridinyl 6-deoxy-alpha-L-mannopyranoside	5.851	C31H47NO8	562.33398	Terpenoids	518555	14357126	847009
T67	NCGC00381223-01_C47H74O19_1-O-{(3beta,5xi,9xi,18xi)-3-[(2-O-Hexopyranosylpentopyranosyl)oxy]-29-hydroxy-28,29-dioxoolean-12-en-28-yl}hexopyranose	6.036	C47H74O19	960.51593	Terpenoids	23607286	0	0
T68	NCGC00381089-01_C41H64O15_1-O-[(2beta,3beta,5xi,9xi,18xi)-2,23-Dihydroxy-28,29-dioxo-3-(beta-D-xylopyranosyloxy)olean-12-en-28-yl]-beta-D-glucopyranose	8.384	C41H64O15	814.45599	Terpenoids	597828224	118435	0
T69	NCGC00380960-01_C30H50O6_13,17,24,25-Tetrahydroxy-16,23-epoxydammaran-3-one	7.904	C30H50O6	507.36618	Terpenoids	9316028	17201546	24345608
T70	NCGC00380932-01_C29H42O9_9-Hydroxy-9-[({(2E)-2-(hydroxymethyl)-3-[3-(hydroxymethyl)-6-isopropyl-2-cyclohexen-1-yl]-2-propenoyl}oxy)methyl]-6-isopropyl-1-oxo-1,3,5a,6,7,8,9,9a-octahydro-2-benzoxepine-4-carboxylic acid	3.948	C29H42O9	557.27112	Terpenoids	0	23938622	0
T71	NCGC00380930-01_C15H26O4_1H-Indene-4-carboxylic acid, octahydro-3a-hydroxy-3-(hydroxymethyl)-1,1,3,5-tetramethyl-	4.553	C15H26O4	253.17661	Terpenoids	6210012	107396952	3310654
T72	NCGC00380903-01!2-hydroxy-2-[2-oxo-2-[(4,7,7-trimethyl-3-bicyclo[2.2.1]heptanyl)oxy]ethyl]butanedioic acid	3.809	C16H24O7	346.18655	Terpenoids	30332260	61178596	0
T73	NCGC00380891-01_C24H30O5_2,4-Octadienoic acid, 6-methyl-, (1R,2S,7R,8aR)-7-(1-formylethenyl)-1,2,6,7,8,8a-hexahydro-7-hydroxy-1,8a-dimethyl-6-oxo-2-naphthalenyl ester, (2E,4E,6R)-	7.372	C24H30O5	421.19684	Terpenoids	0	44316156	0
T74	NCGC00380848-01!(2R,3R,4R,5R,6S)-2-[[(2R,3S,4S,5R,6S)-6-[(2R,3R,4R,5S,6S)-2-[[(1S,3R,4S,4aR,8aR)-4-[(3S)-3-[(2S,3R,4S,5R,6R)-4,5-dihydroxy-6-methyl-3-[(2S,3R,4R,5R,6S)-3,4,5-trihydroxy-6-methyloxan-2-yl]oxyoxan-2-yl]oxy-3-methylpent-4-enyl]-3,4,8,8a-tetramethyl-1,2,3,4a,5,6-hexahydronaphthalen-1-yl]oxy]-3,5-dihydroxy-6-methyloxan-4-yl]oxy-3,4,5-trihydroxyoxan-2-yl]methoxy]-6-methyloxane-3,4,5-tri…	6.114	C50H84O23	1053.55627	Terpenoids	1948377	3917	0
T75	NCGC00380810-01!	3.466	C30H33NO7	502.22406	Terpenoids	478251	120303920	138869
T76	NCGC00380796-01_C28H39NO_2-Naphthalenol, decahydro-5-(1H-indol-3-ylmethyl)-1,4a-dimethyl-6-methylene-1-(4-methyl-3-penten-1-yl)-, (1S,2S,4aR,5R,8aR)-	4.074	C28H39NO	406.30502	Terpenoids	0	45243176	0
T77	NCGC00380759-01_C23H34O6_	4.968	C23H34O6	424.26797	Terpenoids	208707	389416352	0
T78	NCGC00380750-01_C22H32O8_(3beta,4alpha,8alpha)-15-Acetoxy-3,4-dihydroxy-12,13-epoxytrichothec-9-en-8-yl 3-methylbutanoate	5.088	C22H32O8	442.24799	Terpenoids	8652242	20494090	691707
T79	NCGC00380717-01_C27H36O7_2-Butenoic acid, 2-methyl-, 9a-(acetyloxy)-1a,1b,4,4a,5,7a,7b,8,9,9a-decahydro-7b-hydroxy-3-(hydroxymethyl)-1,1,6,8-tetramethyl-5-oxo-1H-cyclopropa[3,4]benz[1,2-e]azulen-9-yl ester, (2E)-	5.461	C27H36O7	473.25189	Terpenoids	37443532	186002	124663
T80	NCGC00380706-01_C20H26O6_(2'R,3R,4'R,4a'R,5S,8a'S)-5-(3-Furyl)-4'-hydroxy-4a',5'-bis(hydroxymethyl)-2'-methyl-3',4,4',4a',5,7',8',8a'-octahydro-2'H-spiro[furan-3,1'-naphthalen]-2-one	5.297	C20H26O6	345.16922	Terpenoids	327898	114043	23622848
T81	NCGC00380693-01_C25H35NO6_3-[4-({2-[(2E)-2-Buten-2-yl]-6,8-dimethyl-1,2,4a,5,6,7,8,8a-octahydro-1-naphthalenyl}carbonyl)-3-hydroxy-5-oxo-2,5-dihydro-1H-pyrrol-2-yl]-2-hydroxy-2-methylpropanoic acid	6.503	C25H35NO6	446.25378	Terpenoids	47483924	63331572	14171517
T82	NCGC00380618-01_C27H32O8_(1'R,3'R,8'R,12'E,18'E,20'Z,24'R,25'S)-5',13',25'-Trimethyl-11'H,17'H,22'H-spiro[oxirane-2,26'-[2,10,16,23]tetraoxatetracyclo[22.2.1.0~3,8~.0~8,25~]heptacosa[4,12,18,20]tetraene]-11',17',22'-trione	3.072	C27H32O8	507.19333	Terpenoids	3014096	0	329961
T83	NCGC00380576-01_C22H32O5_2-Pentenoic acid, 3-[(acetyloxy)methyl]-5-[(1S,4aR,8aR)-2-formyl-1,4,4a,5,6,7,8,8a-octahydro-5,5,8a-trimethyl-1-naphthalenyl]-, (2E)-	5.352	C22H32O5	394.25754	Terpenoids	96443	43703756	0
T84	NCGC00380535-01_C20H28O3_12-Oxopimara-9(11),15-dien-18-oic acid	4.588	C20H28O3	339.19254	Terpenoids	66191380	10625050	192060
T85	NCGC00380512-01_C28H40O9_1(2H)-Naphthalenone, 2,7-bis(acetyloxy)-4-[(3E)-2,5-bis(acetyloxy)-3-methyl-3-penten-1-yl]octahydro-4a,8,8-trimethyl-3-methylene-	4.233	C28H40O9	543.25574	Terpenoids	1294280	18017488	331175
T86	NCGC00380508-01_C34H46O14_Propanoic acid, 2-methyl-, (2R,3R,3aS,4R,6S,7R,10E,12R,13aR)-2,3,4,6,13a-pentakis(acetyloxy)-2,3,3a,4,5,6,7,8,9,12,13,13a-dodecahydro-2,9,9,12-tetramethyl-5-methylene-8,13-dioxo-1H-cyclopentacyclododecen-7-yl ester	4.563	C34H46O14	696.32507	Terpenoids	344372	29084844	0
T87	NCGC00380457-01!	8.257	C36H60O11	686.45184	Terpenoids	0	9111851	0
T88	NCGC00380379-01_C29H42O11_	4.094	C29H42O11	589.26251	Terpenoids	2611476	8542999	0
T89	NCGC00380339-01_C15H19NO4_2-Pentenamide, 2-methyl-5-[(1R,3S,6R,9S)-6-methyl-8-oxo-7-oxatricyclo[4.3.0.0~3,9~]non-9-yl]-4-oxo-, (2E)-	3.761	C15H19NO4	295.16504	Terpenoids	106730320	85474320	63237860
T90	NCGC00380239-01!16-hydroxy-4,4,8,10,14-pentamethyl-17-(4,5,6-trihydroxy-6-methylheptan-2-yl)-1,2,5,6,7,9,11,12,15,16-decahydrocyclopenta[a]phenanthren-3-one	6.114	C30H50O5	513.35486	Terpenoids	58765372	0	0
T91	NCGC00380230-01_C26H40O9_2,4a,6-Trihydroxy-8-isopropyl-1,1-dimethyl-2,3,4,4a,5,10,11,11a-octahydro-1H-dibenzo[a,d][7]annulen-7-yl beta-D-glucopyranoside	4.311	C26H40O9	519.26074	Terpenoids	1539909	28208114	0
T92	NCGC00380140-01!2-[2-[5-[4-[4,5-dihydroxy-6-methyl-3-(3,4,5-trihydroxy-6-methyloxan-2-yl)oxyoxan-2-yl]oxy-1,2,4a,5-tetramethyl-2,3,4,7,8,8a-hexahydronaphthalen-1-yl]-3-methylpent-1-en-3-yl]oxy-5-hydroxy-6-methyl-3-(3,4,5-trihydroxy-6-methyloxan-2-yl)oxyoxan-4-yl]oxy-6-methyloxane-3,4,5-triol	6.576	C50H84O22	1054.58252	Terpenoids	0	16798544	0
T93	NCGC00380118-01!	3.749	C36H50O10	643.35339	Terpenoids	0	21386698	202634
T94	NCGC00380111-01!2-(4,5-dihydroxy-7,7a-dimethyl-2-oxo-5,6,7,7b-tetrahydro-4H-naphtho[1,2-b]oxiren-1a-yl)prop-2-enyl 2,3,4-trihydroxybutanoate	3.212	C19H26O9	416.19058	Terpenoids	247979	49386352	0
T95	NCGC00347826-02_C22H34O6_2-Hydroxy-2'',5'',5'',8a''-tetramethyl-5-oxododecahydro-2''H-dispiro[furan-3,2'-furan-5',1''-naphthalen]-4''-yl acetate	6.877	C22H34O6	412.26797	Terpenoids	542132864	12328	0
T96	NCGC00347810-02![5-formyl-4,8-dihydroxy-3-(3-methoxy-3-oxoprop-1-en-2-yl)-8a-methyl-2,3,4,4a,5,6,7,8-octahydro-1H-naphthalen-2-yl] 3,4-dihydroxy-2-methylidenebutanoate	3.623	C21H30O9	444.22375	Terpenoids	8209296	8106661	2651013
T97	NCGC00347740-02_C30H40O8_Androstan-16-one, 1,7-bis(acetyloxy)-14,15-epoxy-17-(3-furanyl)-3-hydroxy-4,4,8-trimethyl-	7.601	C30H40O8	546.30115	Terpenoids	17715824	34294532	0
T98	NCGC00347710-02!4-[1-(1,3-benzodioxol-5-yl)propan-2-yl]-4,5-dimethoxy-2-prop-2-enylcyclohexa-2,5-dien-1-one	4.917	C21H24O5	374.19516	Terpenoids	4116784	122749536	12189094
T99	NCGC00347665-02_C31H40O12_Butanoic acid, 2-methyl-, 9-(3-furanyl)decahydro-2,6,8,9,14-pentahydroxy-3,8a-dimethyl-7-oxo-12H,13aH-3,6a,11b-[1,1,3]propanetriyl-2H,8H-oxireno[3',3a']indeno[5',4':4,5]pyrano[2,3-b]oxocin-4-yl ester	4.244	C31H40O12	587.2453	Terpenoids	40001364	0	0
T100	NCGC00347603-02!2,4-dihydroxy-6-methyl-3-[(2E,6E)-3,7,11-trimethyldodeca-2,6,10-trienyl]benzaldehyde	5.156	C23H32O3	379.22339	Terpenoids	463895456	8849318	0
T101	NCGC00347406-02!5-(4-carboxy-3-methylbutyl)-5,6,8a-trimethyl-3-oxo-4a,6,7,8-tetrahydro-4H-naphthalene-1-carboxylic acid	5.342	C20H30O5	368.24191	Terpenoids	0	38053728	0
T102	NCGC00347396-02_C29H36O11_7,11-Methano-2H,4H-oxireno[1,8]cycloocta[1,2-f][2]benzopyran-8-acetic acid, 10-(acetyloxy)-4-(3-furanyl)dodecahydro-alpha,11-dihydroxy-4a,7,9,9-tetramethyl-2,13-dioxo-, methyl ester, (alphaR,4R,4aR,7S,8S,10S,11S,11aR,12aS)-	6.462	C29H36O11	578.26422	Terpenoids	24142264	0	0
T103	NCGC00180855-02_C23H36O4_2-Pentenoic acid, 3-[(acetyloxy)methyl]-5-[(1R,4aR,8aR)-decahydro-5,5,8a-trimethyl-2-methylene-1-naphthalenyl]-, methyl ester, (2Z)-	3.876	C23H36O4	399.25766	Terpenoids	37340600	4718226	14301
T104	NCGC00180820-03_C25H38O4_(5xi,9xi)-Beyer-15-en-18-yl methyl succinate	5.033	C25H38O4	425.2605	Terpenoids	242613040	5660146	0
T105	NCGC00180697-02_C17H22O3_1,2-Cyclohexanediol, 1-methyl-4-(1-methylethenyl)-, 2-benzoate, (1S,2S,4R)-	4.678	C17H22O3	257.15344	Terpenoids	73881864	1496110	456900
T106	NCGC00180357-02_C15H20O2_2(4aH)-Naphthalenone, 5,6,7,8-tetrahydro-6-hydroxy-4a,5-dimethyl-3-(1-methylethenyl)-, (4aR,5R,6R)-	5.25	C15H20O2	215.14262	Terpenoids	7666135	50143200	1479522
T107	NCGC00179861-02_C15H26O2_1,8-Azulenediol, 1,2,3,3a,4,7,8,8a-octahydro-3a,6-dimethyl-1-(1-methylethyl)-, (1R,3aR,8S,8aS)-	0.829	C15H26O2	221.1861	Terpenoids	2391881216	4693948416	0
T108	NCGC00179860-02!6-[(3R,4S,5S,7R)-7-[(2S,3S,5S)-5-ethyl-5-[(2R,5R,6S)-5-ethyl-5-hydroxy-6-methyloxan-2-yl]-3-methyloxolan-2-yl]-4-hydroxy-3,5-dimethyl-6-oxononyl]-2-hydroxy-3-methylbenzoic acid	5.297	C34H54O8	613.37189	Terpenoids	530140	11926515	369451168
T109	NCGC00179804-02_C42H66O14_Urs-12-ene-27,28-dioic acid, 3-[(6-deoxy-3-O-hexopyranosylhexopyranosyl)oxy]-, (3beta,5xi,9xi,18xi,19xi,20xi)-	8.49	C42H66O14	812.47412	Terpenoids	2513297	0	0
T110	NCGC00179780-02_C20H32O_(5xi,9xi)-Beyer-15-en-18-ol	4.982	C20H32O	289.25336	Terpenoids	4331474	72043	0
T111	NCGC00179704-03!2-(8-hydroxy-4a,8-dimethyl-1,2,3,4,5,6,7,8a-octahydronaphthalen-2-yl)prop-2-enoic acid	5.913	C15H24O3	235.1685	Terpenoids	5314046	7102696	42321236
T112	NCGC00169715-02_C20H30O2_Abieta-8(14),9(11),12-triene-7,18-diol	5.854	C20H30O2	285.21716	Terpenoids	9847547	341750	821728
T113	NCGC00169469-03_C20H34O3_1-Naphthalenecarboxylic acid, decahydro-5-(5-hydroxy-3-methylpentyl)-1,4a-dimethyl-6-methylene-, (1R,4aS,5R,8aS)-	9.922	C20H34O3	323.2572	Terpenoids	85993920	0	0
T114	NCGC00169113-03!2-[(2R,4aS,8S,8aS)-8-[2-[(4aS,7R,8aR)-7-(1-carboxyethenyl)-1-hydroxy-4a-methyl-2-oxo-6,7,8,8a-tetrahydro-5H-naphthalen-1-yl]ethyl]-4a-methyl-7-oxo-1,2,3,4,8,8a-hexahydronaphthalen-2-yl]prop-2-enoic acid	8.688	C30H38O7	528.29462	Terpenoids	222899872	0	0
T115	NCGC00168812-02_C30H48O3_Olean-12-en-28-oic acid, 3-hydroxy-, (3beta,5xi,9xi,18xi)-	5.898	C30H48O3	439.35446	Terpenoids	22919394	11886491	2032643
T116	Myxalamid B	4.887	C25H39NO3	402.29486	Terpenoids	0	41830180	0
T117	Muurolladie-3-One	6.429	C15H22O	219.17442	Terpenoids	12170471	26484262	744685
T118	MLS001332637-01!Tiamulin	1.266	C28H47NO4S	494.33777	Terpenoids	27689142	0	3485412
T119	methyl 4,10-diacetyloxy-5,9-dihydroxy-1,4a-dimethyl-7-propan-2-yl-2,3,4,9,10,10a-hexahydrophenanthrene-1-carboxylate	1.665	C25H34O8	485.20834	Terpenoids	0	0	30189398
T120	methyl 3-hydroxy-5-(((1R,4aS)-7-isopropyl-1,4a-dimethyl-1,2,3,4,4a,9,10,10a-octahydrophenanthren-1-yl)methyl)-5H-pyrazolo[4,3-c]pyridine-7-carboxylate	6.545	C28H35N3O3	462.27377	Terpenoids	16623171	17403540	73133
T121	methyl 2-[(4aR,5R,6R,7S,8aR)-8a-ethenyl-5,7-dihydroxy-4-methylidene-3-oxo-1,4a,5,6,7,8-hexahydroisochromen-6-yl]prop-2-enoate	3.494	C16H20O6	326.15967	Terpenoids	11570805	133345640	0
T122	methyl 10-acetyloxy-4,5,9-trihydroxy-1,4a-dimethyl-7-propan-2-yl-2,3,4,9,10,10a-hexahydrophenanthrene-1-carboxylate	4.854	C23H32O7	438.24811	Terpenoids	36225652	6345840	0
T123	methyl 10-acetyloxy-1,2,6a,6b,9,9,12a-heptamethyl-2,3,4,5,6,6a,7,8,8a,10,11,12,13,14b-tetradecahydro-1H-picene-4a-carboxylate	7.669	C33H52O4	513.38788	Terpenoids	10401759	14932385	1294492
T124	methyl (1S,2R,4R,8R,9S,10R,13R,15R)-2-(acetyloxy)-13-(furan-3-yl)-9-(2-methoxy-2-oxoethyl)-4,8,10,12-tetramethyl-7-oxo-16-oxatetracyclo[8.6.0.0?,?.0??,??]hexadeca-5,11-diene-4-carboxylate	0.715	C30H36O9	540.96735	Terpenoids	1230066	0	0
T125	MENTHOL(-)	5.39	C10H20O	174.18526	Terpenoids	0	0	137374720
T126	Lucidenic acid D	4.568	C29H38O8	515.26135	Terpenoids	9459349	8066690	11133
T127	Lucidenic acid C	3.889	C27H40O7	499.26303	Terpenoids	0	155471648	152063
T128	Lucidenic acid B	4.045	C27H38O7	497.24777	Terpenoids	323089	111747056	32387
T129	Linalool	4.491	C10H18O	155.14275	Terpenoids	1094951	7059757	72452
T130	Limonin	7.432	C26H30O8	471.21332	Terpenoids	179628240	222825488	240263456
T131	Limonene	4.491	C10H16	137.13255	Terpenoids	4537870	21073952	2200384
T132	Kirenol	9.017	C20H34O4	339.25073	Terpenoids	10637220	291251	32610472
T133	Khayanthone	1.262	C32H42O9	571.29218	Terpenoids	0	35661192	0
T134	jaeschkeanadiol	3.729	C15H26O2	277.15552	Terpenoids	423721216	268149984	2085402
T135	Isorenieratene; FAB-EBEB; MS2; m/z	5.636	C40H48	528.37451	Terpenoids	6114762	13778534	0
T136	Isocurcumenol	1.412	C15H22O2	257.15018	Terpenoids	5693638	1213760896	0
T137	isoabienol	5.008	C20H34O	313.24911	Terpenoids	748342	39179988	606442
T138	Ingenol O-Decadienoyl, O-Ac or isomer putative	8.958	C32H44O7	556.33051	Terpenoids	28834412	0	143599
T139	ilicic acid	1.252	C15H24O3	275.15961	Terpenoids	10836708	655013248	0
T140	Ilexsaponin A1	4.662	C36H56O11	687.37427	Terpenoids	26477	283614	31112714
T141	Hydroxyvalerenic Acid	5.038	C15H22O3	268.19067	Terpenoids	579	3438571776	0
T142	HUMULENE (alpha)	1.919	C15H24	227.17589	Terpenoids	21244014	47066800	22435580
T143	Heptelidic acid chlorohydrin_130129	0.815	C15H21ClO5	317.11591	Terpenoids	80640856	77589312	33556340
T144	Hecogenin	5.865	C27H42O4	431.31024	Terpenoids	87892168	0	0
T145	havanensin	5.785	C26H38O5	453.25967	Terpenoids	889661	48075600	332719
T146	Hapalindole D	0.763	C21H24N2S	337.17154	Terpenoids	227610768	15682388	0
T147	Gymnemagenin	5.043	C30H50O6	529.35004	Terpenoids	77270208	0	0
T148	GUAIAZULENE	4.877	C15H18	221.12952	Terpenoids	31535304	9037438	232480
T149	glycyrrhetic acid	8.567	C30H46O4	493.33118	Terpenoids	6169583616	10599849	1690866
T150	Ginsenoside Rh8	6.783	C36H60O9	659.40887	Terpenoids	0	24639804	0
T151	Ginsenoside Rh2	9.481	C36H62O8	623.44928	Terpenoids	10442127	659164	773893
T152	ginkgolide B	3.232	C20H24O10	463.10599	Terpenoids	7307912	0	0
T153	Geranylgeranyl 1,4-hydroquinone	5.189	C26H38O2	383.28812	Terpenoids	20661	35513780	0
T154	GERANYL ACETONE	4.543	C13H22O	195.17358	Terpenoids	14413	21028824	90562
T155	geraniol	1.159	C10H18O	177.11873	Terpenoids	1699732	34932280	0
T156	Genipin	3.374	C11H14O5	227.08871	Terpenoids	44137860	4967144	93647
T157	Ganoderic Acid G	3.651	C30H44O8	533.31042	Terpenoids	0	5835788	36084
T158	Ganoderic Acid F	6.421	C32H42O9	571.28992	Terpenoids	40654104	0	0
T159	Ganoderenic acid C	6.816	C30H44O7	539.29169	Terpenoids	2929287	111711104	0
T160	forskolin	5.517	C22H34O7	411.24426	Terpenoids	95973240	44949	111615
T161	FARNESOL	4.737	C15H26O	261.15887	Terpenoids	524527680	624078400	4030519
T162	Euphorbiasteroid	4.067	C32H40O8	575.2558	Terpenoids	147224608	720861	17777
T163	Euphorbia factor L14 - Lathyrane diterpenoid	3.212	C38H42O10	659.3136	Terpenoids	0	7435638	0
T164	euphodendroidin K	3.895	C41H54O14	793.35211	Terpenoids	215986	74304	19528
T165	Esculentoside A	4.543	C42H66O16	849.43652	Terpenoids	3657524	146010912	214431
T166	Docetaxel	6.367	C43H53NO14	808.34845	Terpenoids	34162304	0	0
T167	d-LIMONENE	4.927	C10H16	159.11662	Terpenoids	2896212	67616456	5132500
T168	Dipsacoside B	5.614	C53H86O22	1075.57947	Terpenoids	0	28126414	0
T169	Diosgenin	6.282	C27H42O3	415.34164	Terpenoids	1460558	0	0
T170	Diatoxanthin; FAB-EBEB; MS2; m/z	8.808	C40H54O2	566.41223	Terpenoids	1308963	0	12355
T171	Desapioplatycodin D	6.019	C52H84O24	1093.54614	Terpenoids	0	15310340	0
T172	Denticulatin B	4.844	C23H40O5	419.28833	Terpenoids	889085	60193684	126480
T173	Dehydropachymic acid	6.051	C33H50O5	527.36554	Terpenoids	56153	10701635	0
T174	Dehydroeburicoic acid monoacetate	7.367	C33H50O4	533.36646	Terpenoids	19550758	14981760	12802773
T175	dehydroabietic acid	4.106	C20H28O2	323.19684	Terpenoids	45600812	58198232	55057
T176	Dehydroabietamide	3.222	C20H29NO	322.21194	Terpenoids	11426992	6190257	0
T177	Deacetylgedunin	5.181	C26H32O6	441.22806	Terpenoids	13781043	157931	91682272
T178	Deacetyl ganoderic acid F	5.26	C30H40O8	529.2865	Terpenoids	2587902	55512068	1366636
T179	Darutigenol	3.739	C20H34O3	345.23752	Terpenoids	0	25502380	0
T180	daniellic acid	4.387	C20H28O3	339.19016	Terpenoids	367276768	6752704	383449
T181	cyclovirobuxine D	9.048	C26H46N2O	403.37616	Terpenoids	66652184	6607808	42587060
T182	Cyasterone	3.886	C29H44O8	543.28912	Terpenoids	35814860	836981	244531
T183	COLFORSIN	4.638	C22H34O7	411.23511	Terpenoids	48808144	645217	2193
T184	cis-Nerolidol; LC-ESI-QTOF; MS2; CE	5.24	C15H26O	223.20587	Terpenoids	0	121895392	142844
T185	Cephalexin - Dark Web Drugs	3.541	C16H17N3O4S	348.10025	Terpenoids	5745017	250910	0
T186	Celastrol	4.113	C29H38O4	473.26367	Terpenoids	126305	25565260	1469721
T187	Cefprozil	0.725	C18H19N3O5S	390.11276	Terpenoids	8031676	0	0
T188	Cefoselis sulfate	2.158	C19H24N8O10S3	262.06628	Terpenoids	22587410	0	0
T189	Bixin	6.161	C25H30O4	395.2225	Terpenoids	17876490	0	13142429
T190	Bernardioside A	4.619	C36H58O11	667.40717	Terpenoids	0	8997	138865520
T191	bakuchiol	4.887	C18H24O	295.14297	Terpenoids	145893152	110462776	3773751
T192	Auraptene	4.045	C19H22O3	299.15912	Terpenoids	512653	166436784	0
T193	aurapten	5.23	C19H22O3	321.14511	Terpenoids	35939196	17855	0
T194	Atractylon	1.252	C15H20O	239.13858	Terpenoids	50344124	625182720	367918
T195	Araloside A	5.896	C47H74O18	949.46948	Terpenoids	1417348	736444	0
T196	Aphidicolin	4.756	C20H34O4	356.27914	Terpenoids	0	26388470	0
T197	anthothecol	0.763	C28H32O7	481.22049	Terpenoids	8475172	4408215	0
T198	andrograpanin	6.473	C20H30O3	341.21967	Terpenoids	36612915200	141130	638084
T199	Alpha-Dihydrogedunol	4.416	C28H38O7	487.25323	Terpenoids	16561440	3763117	52530624
T200	Alpha Cyperone	3.102	C15H22O	241.15433	Terpenoids	51230380	40600696	0
T201	Alisol C Monoacetate	4.938	C32H48O6	551.33478	Terpenoids	3924723	64762112	131996
T202	Alisol B Acetate	7.669	C32H50O5	537.34827	Terpenoids	1401378	8251262	3451
T203	Alismoxide	3.601	C15H26O2	261.18112	Terpenoids	411338272	0	0
T204	Agelasine (Stereochemistry Of Diterpene Unknown)	3.839	C26H40ClN5	496.25446	Terpenoids	19736	83437312	0
T205	9-hydroxy-9-[[(E)-2-(hydroxymethyl)-3-[3-(hydroxymethyl)-6-propan-2-ylcyclohex-2-en-1-yl]prop-2-enoyl]oxymethyl]-1-oxo-6-propan-2-yl-3,5a,6,7,8,9a-hexahydro-2-benzoxepine-4-carboxylic acid	8.164	C29H42O9	551.8949	Terpenoids	3273844	9685076	2050891
T206	9-hydroxy-7-(2-hydroxypropan-2-yl)-1,4a-dimethyl-2,3,4,9,10,10a-hexahydrophenanthrene-1-carboxylic acid	5.646	C20H28O4	350.22861	Terpenoids	0	20815594	0
T207	9-hydroxy-5b,8,11a-trimethyl-1-prop-1-en-2-yl-1,2,3,4,5,6,7,7a,9,10,11,11b,12,13,13a,13b-hexadecahydrocyclopenta[a]chrysene-3a,5a,8-tricarboxylic acid	6.565	C30H44O7	539.29834	Terpenoids	29337814	845604	0
T208	9-hydroxy-1,4a-dimethyl-7-propan-2-yl-2,3,4,9,10,10a-hexahydrophenanthrene-1-carboxylic acid	6.247	C20H28O3	334.23672	Terpenoids	218719	177037360	2953282
T209	9-{[(2E)-3,7-dimethyl-2,6-octadienyl]oxy}-7H-furo[3,2-g]chromen-7-one	0.876	C21H22O4	339.16101	Terpenoids	17974400	438178	14323
T210	9,13-epoxy-3,15,16,18-labdanetetrol	7.44	C20H36O5	357.26047	Terpenoids	74169496	30805962	57924364
T211	8'-Apozeaxanthinal; FAB-EBEB; MS2; m/z	7.468	C30H40O2	432.30228	Terpenoids	42298552	262967	756888
T212	8'-Apocapsorbinal; FAB-EBEB; MS2; m/z	8.126	C30H40O3	448.2959	Terpenoids	135058288	129011	909441
T213	7-ethenyl-1,4a,7-trimethyl-6-oxo-2,3,4,8,8a,9,10,10a-octahydrophenanthrene-1-carboxylic acid	6.396	C20H28O3	334.23694	Terpenoids	275423	57430528	2921264
T214	7-Deacetylkhivorin	4.626	C30H40O9	562.30103	Terpenoids	56238	63537696	17466
T215	7-beta-Hydroxylathyrol	7.047	C20H30O5	373.1875	Terpenoids	25738412	0	48254
T216	7-(2-hydroxypropan-2-yl)-1,4a-dimethyl-2,3,4,5,6,7,8,8a-octahydronaphthalen-1-ol	7.685	C15H28O2	258.2424	Terpenoids	10967661	2066836	11418586
T217	6-hydroxy-7-methyoxyscytophycin E	7.871	C46H77NO13	834.54016	Terpenoids	7104296	0	0
T218	6-[[(3S,6aR,6bS,8aR,14bR)-9-hydroxy-4,4,6a,6b,8a,11,11,14b-octamethyl-1,2,3,4a,5,6,7,8,9,10,12,12a,14,14a-tetradecahydropicen-3-yl]oxy]-5-[4,5-dihydroxy-3-(3,4,5-trihydroxy-6-methyloxan-2-yl)oxyoxan-2-yl]oxy-3,4-dihydroxyoxane-2-carboxylic acid	5.734	C47H76O16	897.5246	Terpenoids	82059888	0	0
T219	6-[[(2R,3R,6aR,6bS,8aS,12aS,14bR)-2-hydroxy-4,4,6a,6b,11,11,14b-heptamethyl-8a-[3,4,5-trihydroxy-6-(hydroxymethyl)oxan-2-yl]oxycarbonyl-1,2,3,4a,5,6,7,8,9,10,12,12a,14,14a-tetradecahydropicen-3-yl]oxy]-3,4,5-trihydroxyoxane-2-carboxylic acid	4.263	C42H66O15	833.40417	Terpenoids	6097890	14784328	2339910
T220	6-(furan-3-yl)-6,8,12,16,21-pentahydroxy-7,15-dimethyl-9-oxo-3,17,19-trioxaheptacyclo[9.9.3.0?,??.0?,?.0?,?.0??,??.0??,??]tricosan-14-yl 2-methylbutanoate	6.025	C31H40O12	643.30664	Terpenoids	362111200	240393	0
T221	6-(furan-3-yl)-12,16,21-trihydroxy-7,15-dimethyl-9-oxo-3,17,19-trioxaheptacyclo[9.9.3.0?,??.0?,?.0?,?.0??,??.0??,??]tricosan-14-yl 2-methylbutanoate	5.625	C31H40O10	590.29382	Terpenoids	16267	44834988	0
T222	5-isopropenyl-2-methyl-2-cyclohexen-1-yl acetate	1.106	C12H18O2	217.11868	Terpenoids	251643088	117970488	294880
T223	5-[1,2,4a-trimethyl-5-(propanoyloxymethyl)-2,3,4,7,8,8a-hexahydronaphthalen-1-yl]-3-methylpentanoic acid	4.045	C23H38O4	379.18457	Terpenoids	1194180	39192924	90225
T224	5-[1,2,4a-trimethyl-5-(3-methylbutanoyloxymethyl)-2,3,4,7,8,8a-hexahydronaphthalen-1-yl]-3-methylpentanoic acid	5.604	C25H42O4	445.27319	Terpenoids	4153254	12975133	363589
T225	5,7-diacetoxy-3-benzoyloxy-14,15-dihydroxy-8-isobutyryloxy-9-oxojatropha-6(17),11E-diene (9)	6.025	C35H46O11	665.29126	Terpenoids	10718088	0	0
T226	5,7-diacetoxy-3-benzoyloxy-14,15-dihydroxy-8-(2-methylbutyryloxy)-9-oxojatropha-6(17),11E-diene	6.114	C36H48O11	679.30597	Terpenoids	6277580	0	0
T227	5,6-dehydrogensenoside Rd	6.466	C48H80O18	945.52869	Terpenoids	0	79665264	0
T228	5,15-Diacetyl-3-benzoyllathyrol	3.69	C31H38O7	523.27502	Terpenoids	256565	25133622	4718096
T229	5-(5-methoxycarbonyl-5,8a-dimethyl-2-methylidene-3,4,4a,6,7,8-hexahydro-1H-naphthalen-1-yl)-3-methylpentanoic acid	5.875	C21H34O4	389.24432	Terpenoids	32484814	16794048	19699
T230	5-(4-acetyloxy-3-hydroxy-2,5,5,8a-tetramethyl-3,4,4a,6,7,8-hexahydronaphthalen-1-yl)-3-methylpentanoic acid	4.405	C22H36O5	419.22171	Terpenoids	15758706	6090676	15776104
T231	4-hydroxy-3-[(2E)-4-hydroxy-3,7-dimethylocta-2,6-dienyl]-5-[(E)-4-hydroxy-3-methylbut-2-enyl]benzoic acid	6.515	C22H30O5	397.19855	Terpenoids	21670680	20089110	229572
T232	4-[1-(1,3-benzodioxol-5-yl)propan-2-yl]-4,5-dimethoxy-2-prop-2-enylcyclohexa-2,5-dien-1-one	1.514	C21H24O5	356.9826	Terpenoids	10723917	0	0
T233	4-({5-[5-hydroxy-3-({[(2Z)-2-methylbut-2-enoyl]oxy}methyl)pentyl]-8a-(hydroxymethyl)-5,6-dimethyl-3,4,4a,5,6,7,8,8a-octahydronaphthalen-1-yl}methoxy)-4-oxobutanoic acid	5.023	C29H46O8	561.28601	Terpenoids	23331580	579936	0
T234	3-O-acetyloleanolic acid	8.958	C32H50O4	521.35913	Terpenoids	671666368	4913	247011
T235	3-O-[alpha-L-rhamnopyranosyl(1->3)-beta-D-glucuronopyranosyl]-28-O-beta-D-glucopyranosyl-oleanate	6.004	C48H76O18	963.48657	Terpenoids	1544770	0	0
T236	3-Epilupeol	8.935	C30H50O	449.37366	Terpenoids	3337196	0	112784
T237	3-Didehydro-5-dehydroxyhydratoperidinin; FAB-EBEB; MS2; m/z	4.311	C39H48O7	628.33588	Terpenoids	0	63414848	443709
T238	3-Amino-Beta-Pinene	5.561	C10H18ClN	188.11752	Terpenoids	14329805	3299716	158044
T239	3-[4-methyl-1-(2-methylpropanoyl)-3-oxocyclohexyl]butanoic acid	3.183	C15H24O4	307.1311	Terpenoids	2519530	82466488	0
T240	3-[[6-[[1,4a-dimethyl-6-methylidene-5-[2-(5-oxo-2H-furan-4-yl)ethyl]-3,4,5,7,8,8a-hexahydro-2H-naphthalen-1-yl]methoxy]-3,4,5-trihydroxyoxan-2-yl]methoxy]-3-oxopropanoic acid	2.622	C29H42O11	605.22174	Terpenoids	74172136	0	0
T241	3-[(Z)-5-[6-hydroxy-5,5,8a-trimethyl-2-methylidene-3-[3,4,5-trihydroxy-6-(hydroxymethyl)oxan-2-yl]oxy-3,4,4a,6,7,8-hexahydro-1H-naphthalen-1-yl]-3-methylpent-2-enoxy]-3-oxopropanoic acid	6.247	C29H46O11	571.30823	Terpenoids	1443626	12698259	0
T242	3,8-dihydroxy-3,8-dimethyl-5-propan-2-ylidene-1,2,3a,4,7,8a-hexahydroazulen-6-one	1.484	C15H24O3	290.95453	Terpenoids	20805910	682899	1266091
T243	3,4,5-trihydroxy-6-(hydroxymethyl)oxan-2-yl 4,6-dihydroxy-7,12,16-trimethyl-15-(4,5,6-trihydroxy-6-methylheptan-2-yl)pentacyclo[9.7.0.0?,?.0?,?.0??,??]octadecane-7-carboxylate	4.426	C36H60O12	723.3783	Terpenoids	117660	2133780	86219968
T244	2-O-methyl 4a-O-[(2S,3R,4S,5S,6R)-3,4,5-trihydroxy-6-(hydroxymethyl)oxan-2-yl] (2S,4aR,6aS,6bR,9R,10R,11S,12aR,14bS)-11-hydroxy-9-(hydroxymethyl)-2,6a,6b,9,12a-pentamethyl-10-[(2S,3R,4S,5R)-3,4,5-trihydroxyoxan-2-yl]oxy-1,3,4,5,6,6a,7,8,8a,10,11,12,13,14b-tetradecahydropicene-2,4a-dicarboxylate	7.758	C42H66O16	844.46698	Terpenoids	191795584	0	0
T245	2-[4a-methyl-8-methylidene-4-(3-methylpentanoyloxy)-1,2,3,4,5,6,7,8a-octahydronaphthalen-2-yl]prop-2-enoic acid	4.958	C21H32O4	366.2645	Terpenoids	0	341502976	0
T246	2-[3-[(E)-6-acetyloxy-2-hydroxy-6-methyl-3-oxohept-4-en-2-yl]-6-(carboxymethyl)-2-hydroxy-3a,5a,9b-trimethyl-5-oxo-2,3,4,6,9,9a-hexahydro-1H-cyclopenta[a]naphthalen-7-yl]-2-methylpropanoic acid	5.885	C32H46O10	608.3396	Terpenoids	84823872	156683	467019
T247	2-[2-[5-[4-[4,5-dihydroxy-6-methyl-3-(3,4,5-trihydroxy-6-methyloxan-2-yl)oxyoxan-2-yl]oxy-1,2,4a,5-tetramethyl-2,3,4,7,8,8a-hexahydronaphthalen-1-yl]-3-methylpent-1-en-3-yl]oxy-5-hydroxy-6-methyl-3-(3,4,5-trihydroxy-6-methyloxan-2-yl)oxyoxan-4-yl]oxy-6-methyloxane-3,4,5-triol	6.085	C50H84O22	1059.50452	Terpenoids	715152	712902080	0
T248	2-[[5-[[2,12-dihydroxy-4,4,10,13,14-pentamethyl-17-(1,5,6-trihydroxy-6-methylheptan-2-yl)-2,3,5,6,7,11,12,15,16,17-decahydro-1H-cyclopenta[a]phenanthren-3-yl]oxy]-3-hydroxy-3-methyl-5-oxopentanoyl]amino]acetic acid	6.243	C38H63NO11	732.50677	Terpenoids	3538446	2660999	0
T249	2-[(2R,4aS,8S,8aS)-8-[2-[(4aS,7R,8aR)-7-(1-carboxyethenyl)-1-hydroxy-4a-methyl-2-oxo-6,7,8,8a-tetrahydro-5H-naphthalen-1-yl]ethyl]-4a-methyl-7-oxo-1,2,3,4,8,8a-hexahydronaphthalen-2-yl]prop-2-enoic acid	4.253	C30H38O7	533.27051	Terpenoids	416634	17164092	0
T250	2,6-dihydroxy-7-methoxy-1,1,4a-trimethyl-3,4,10,10a-tetrahydro-2H-phenanthren-9-one	0.838	C18H24O4	343.1272	Terpenoids	1072346	395460544	0
T251	2,3,12-trihydroxy-4,6a,6b,11,12,14b-hexamethyl-8a-[3,4,5-trihydroxy-6-(hydroxymethyl)oxan-2-yl]oxycarbonyl-1,2,3,4a,5,6,7,8,9,10,11,12a,14,14a-tetradecahydropicene-4-carboxylic acid	8.861	C36H56O12	703.47668	Terpenoids	3555171	0	69823
T252	1beta-Hydroxydehydrotrametenolic acid	7.116	C30H46O4	471.34201	Terpenoids	14137981	13200283	30269812
T253	14-hydroxy-14-(hydroxymethyl)-5,9-dimethyltetracyclo[11.2.1.0?,??.0?,?]hexadecane-5-carboxylic acid	4.758	C20H32O4	375.18906	Terpenoids	257644624	6319952	151411
T254	14-deoxy-11,12-dihydroandrographolide	1.134	C20H28O4	355.19736	Terpenoids	9537908	100314352	0
T255	14-(hydroxymethyl)-5,9-dimethyltetracyclo[11.2.1.0?,??.0?,?]hexadecan-5-ol	0.839	C19H32O2	331.2088	Terpenoids	71497408	13502905	0
T256	13-Oxyingenol dodecanoat	4.717	C32H50O7	547.35852	Terpenoids	114124760	0	0
T257	12-O-[octa-2Z,4E-dienoyl]-13-isobutyroyloxy-4-deoxyphorbol	6.08	C32H44O7	563.29785	Terpenoids	216586224	0	0
T258	12-(acetyloxy)-6-(furan-3-yl)-14-hydroxy-1,7,11,15,15-pentamethyl-5-oxo-3-oxapentacyclo[8.8.0.0?,?.0?,?.0??,??]octadecan-18-yl acetate	8.775	C30H40O8	546.30914	Terpenoids	33931300	0	0
T259	11-hydroxy-9-(hydroxymethyl)-2-methoxycarbonyl-2,6a,6b,9,12a-pentamethyl-10-(3,4,5-trihydroxyoxan-2-yl)oxy-1,3,4,5,6,6a,7,8,8a,10,11,12,13,14b-tetradecahydropicene-4a-carboxylic acid	4.36	C36H56O11	665.39154	Terpenoids	0	0	121017160
T260	11b-hydroxypristimerin	3.7	C30H40O5	463.26562	Terpenoids	0	305046656	6122588
T261	10'-Apozeaxanthinal; FAB-EBEB; MS2; m/z	7.304	C27H36O2	392.27496	Terpenoids	4533074	24091116	0
T262	1,6-O,O-diacetylbritannilactone	3.839	C19H26O6	351.186	Terpenoids	2930479	36642860	120148
T263	1,5-dimethyl-1-vinyl-4-hexenyl acetate	4.284	C12H20O2	219.14928	Terpenoids	271699424	6812084	291397
T264	1,4a-dimethyl-6-methylidene-5-[(2E)-3-methylpenta-2,4-dienyl]-3,4,5,7,8,8a-hexahydro-2H-naphthalene-1-carboxylic acid	5.095	C20H30O2	341.19586	Terpenoids	117264816	5013078	986480
T265	1,2Alpha-Epoxydeacetoxydihydrogedunin	5.907	C26H32O7	457.24701	Terpenoids	2281118	54382456	55772
T266	_130131	4.489	C30H42O11	601.2594	Terpenoids	22084110	14789	0
T267	[5-hydroxy-3-(hydroxymethyl)-2-oxo-6-propan-2-ylcyclohex-3-en-1-yl] 3-methylbutanoate	0.744	C15H24O5	307.14807	Terpenoids	38649748	22957828	0
T268	[5-formyl-4,8-dihydroxy-3-(3-methoxy-3-oxoprop-1-en-2-yl)-8a-methyl-2,3,4,4a,5,6,7,8-octahydro-1H-naphthalen-2-yl] 3,4-dihydroxy-2-methylidenebutanoate	7.487	C21H30O9	449.17874	Terpenoids	0	21578608	0
T269	[5-acetyloxy-3-(hydroxymethyl)-2-oxo-6-propan-2-ylcyclohex-3-en-1-yl] 3-methylpentanoate	1.352	C18H28O6	363.2005	Terpenoids	11661343	0	24235302
T270	[5-acetyloxy-3-(hydroxymethyl)-2-oxo-6-propan-2-ylcyclohex-3-en-1-yl] 3-methylbutanoate	4.728	C17H26O6	349.16135	Terpenoids	77046944	700268	314222
T271	[4,5,8-trihydroxy-5-(hydroxymethyl)-3-(3-methoxy-3-oxoprop-1-en-2-yl)-8a-methyl-1,2,3,4,4a,6,7,8-octahydronaphthalen-2-yl] 3,4-dihydroxy-2-methylidenebutanoate	6.662	C21H32O10	467.18887	Terpenoids	5339122	0	0
T272	[3,4,5-trihydroxy-6-[[3,4,5-trihydroxy-6-(hydroxymethyl)oxan-2-yl]oxymethyl]oxan-2-yl] 1-hydroxy-2,2,6a,6b,9,9,12a-heptamethyl-10-(3,4,5-trihydroxyoxan-2-yl)oxy-1,3,4,5,6,6a,7,8,8a,10,11,12,13,14b-tetradecahydropicene-4a-carboxylate	5.692	C47H76O18	946.53156	Terpenoids	31847200	0	18318
T273	[3,4,5-trihydroxy-6-(hydroxymethyl)oxan-2-yl] 10-[3-hydroxy-6-(hydroxymethyl)-5-(3,4,5-trihydroxy-6-methyloxan-2-yl)oxy-4-(3,4,5-trihydroxyoxan-2-yl)oxyoxan-2-yl]oxy-6a,6b,9,9,12a-pentamethyl-2-methylidene-1,3,4,5,6,6a,7,8,8a,10,11,12,13,14b-tetradecahydropicene-4a-carboxylate	6.251	C52H82O21	1060.56604	Terpenoids	3838785	174797904	0
T274	[3,4,5-trihydroxy-6-(hydroxymethyl)oxan-2-yl] 10-[3-acetamido-6-[[4,5-dihydroxy-3-(3,4,5-trihydroxyoxan-2-yl)oxyoxan-2-yl]oxymethyl]-4,5-dihydroxyoxan-2-yl]oxy-2,2,6a,6b,9,9,12a-heptamethyl-1,3,4,5,6,6a,7,8,8a,10,11,12,13,14b-tetradecahydropicene-4a-carboxylate	8.297	C54H87NO21	1103.61243	Terpenoids	673466	0	0
T275	[(7R,8R,10R,13S)-17-(furan-3-yl)-4,4,8,10,13-pentamethyl-3,16-dioxo-6,7,9,11,12,17-hexahydro-5H-cyclopenta[a]phenanthren-7-yl] acetate	7.368	C28H34O5	489.33881	Terpenoids	24310374	25108888	27815546
T276	[(3R,4S,8S,8aS)-3-hydroxy-6,8a-dimethyl-8-[(Z)-2-methylbut-2-enoyl]oxy-3-propan-2-yl-1,2,3a,4,5,8-hexahydroazulen-4-yl] 4-hydroxybenzoate	3.583	C27H36O6	495.21667	Terpenoids	24259	1300772	18643490
T277	[(2S,3R,4S,5S,6R)-6-[[(2R,3R,4R,5S,6R)-3,4-dihydroxy-6-(hydroxymethyl)-5-[(2S,3R,4R,5R,6S)-3,4,5-trihydroxy-6-methyloxan-2-yl]oxyoxan-2-yl]oxymethyl]-3,4,5-trihydroxyoxan-2-yl] (1S,2R,4aS,6aS,6bR,9R,10R,11R,12aR)-10,11-dihydroxy-9-(hydroxymethyl)-1,2,6a,6b,9,12a-hexamethyl-2,3,4,5,6,6a,7,8,8a,10,11,12,13,14b-tetradecahydro-1H-picene-4a-carboxylate	6.747	C48H78O19	981.52747	Terpenoids	2475011	28891088	0
T278	[(2S,3R,4S,5S,6R)-3,4,5-trihydroxy-6-(hydroxymethyl)oxan-2-yl] (4aS,6aS,6bR,9R,10R,11S,12aR)-11-hydroxy-9-(hydroxymethyl)-2,2,6a,6b,9,12a-hexamethyl-10-[(2S,3R,4S,5R)-3,4,5-trihydroxyoxan-2-yl]oxy-1,3,4,5,6,6a,7,8,8a,10,11,12,13,14b-tetradecahydropicene-4a-carboxylate	9.699	C41H66O14	800.48071	Terpenoids	11108189	0	0
T279	[(2S,3R,4S,5S,6R)-3,4,5-trihydroxy-6-(hydroxymethyl)oxan-2-yl] (1S,4aR,6aS,6bR,10R,11R,12aR)-1,10,11-trihydroxy-9,9-bis(hydroxymethyl)-2,2,6a,6b,12a-pentamethyl-1,3,4,5,6,6a,7,8,8a,10,11,12,13,14b-tetradecahydropicene-4a-carboxylate	4.215	C36H58O12	683.40137	Terpenoids	0	0	50294752
T280	[(2S,3R,4S,5S,6R)-3,4,5-trihydroxy-6-(hydroxymethyl)oxan-2-yl] (1S,4aR,6aS,6bR,10R,11R,12aR)-1,10,11-trihydroxy-2,2,6a,6b,9,9,12a-heptamethyl-1,3,4,5,6,6a,7,8,8a,10,11,12,13,14b-tetradecahydropicene-4a-carboxylate	3.994	C36H58O10	673.38568	Terpenoids	1497682	89003	11247929
T281	[(2S,3R,4S,5S,6R)-3,4,5-trihydroxy-6-(hydroxymethyl)oxan-2-yl] (1R,2R,4aS,6aS,6bR,10R,11R,12aR)-1,10,11-trihydroxy-1,2,6a,6b,9,9,12a-heptamethyl-2,3,4,5,6,6a,7,8,8a,10,11,12,13,14b-tetradecahydropicene-4a-carboxylate	7.304	C36H58O10	689.37152	Terpenoids	0	22534150	0
T282	[(2R,3S,4S,5R,6S)-6-[(2S,3R,4S,5R,6R)-6-[[(1S,3R,4S,4aR,8aR)-4-[(3S)-3-[(2S,3R,4R,5R,6R)-3,4-dihydroxy-6-methyl-5-[(2S,3R,4R,5R,6S)-3,4,5-trihydroxy-6-methyloxan-2-yl]oxyoxan-2-yl]oxy-3-methylpent-4-enyl]-3,4,8,8a-tetramethyl-1,2,3,4a,5,6-hexahydronaphthalen-1-yl]oxy]-4,5-dihydroxy-2-methyloxan-3-yl]oxy-3,4,5-trihydroxyoxan-2-yl]methyl acetate	5.506	C46H76O20	987.46045	Terpenoids	1791781	0	0
T283	[(2E,6Z,10Z)-7,11-bis(acetyloxymethyl)-3,15-dimethylhexadeca-2,6,10,14-tetraenyl] acetate	5.455	C26H40O6	449.28998	Terpenoids	12297511	436351	34450744
T284	[(1S,6S,7R)-6-acetyloxy-1-(3-methylbutanoyloxy)spiro[4a,5,6,7a-tetrahydro-1H-cyclopenta[c]pyran-7,2'-oxirane]-4-yl]methyl 3-methylbutanoate	4.244	C22H32O8	425.21509	Terpenoids	11916971	805326	125476
T285	[(1S,3R,3aS,4S,8aR)-1-acetyloxy-3-hydroxy-6,8a-dimethyl-3-propan-2-yl-1,2,3a,4,5,8-hexahydroazulen-4-yl] 4-hydroxybenzoate	0.876	C24H32O6	455.18649	Terpenoids	8328176	154294288	0
T286	[(1S,2R,4aR,8aR)-1-acetyloxy-1,4a-dimethyl-6-oxo-7-propan-2-ylidene-2,3,4,5,8,8a-hexahydronaphthalen-2-yl] 3-acetyloxy-2-hydroxy-2-methylbutanoate	4.006	C24H36O8	453.24765	Terpenoids	478574	162099920	115910
T287	[(1R,2S,3S,4R,4aS)-2,3-dihydroxy-3,4a,8,8-tetramethyl-4-[(E)-3-oxobut-1-enyl]-2,4,5,6,7,8a-hexahydro-1H-naphthalen-1-yl] acetate	4.697	C20H32O5	391.18549	Terpenoids	7485194	42427852	14895
T288	[(1R,2R,3aR,5R,6E,10R,11S,13R,13aS)-1,2,3a,10,11-pentaacetyloxy-2,5,8,8-tetramethyl-12-methylidene-4,9-dioxo-3,5,10,11,13,13a-hexahydro-1H-cyclopenta[12]annulen-13-yl] acetate	3.958	C32H42O14	668.29144	Terpenoids	0	25866784	0
T289	[(1R)-1-[(2S,4aR,4bS,7S,8aS)-7-hydroxy-2,4b,8,8-tetramethyl-4,4a,5,6,7,8a,9,10-octahydro-3H-phenanthren-2-yl]-2-[(2R,3R,4S,5R,6R)-3,4,5-trihydroxy-6-(hydroxymethyl)oxan-2-yl]oxyethyl] acetate	4.698	C28H46O9	565.28131	Terpenoids	60174684	405169	0
T290	(Z)-5-[(1S,2R,4aR,8aR)-5-(hydroxymethyl)-1,2,4a-trimethyl-2,3,4,7,8,8a-hexahydronaphthalen-1-yl]-3-(hydroxymethyl)pent-2-enoic acid	3.453	C20H32O4	359.22906	Terpenoids	54663228	210659728	0
T291	(E)-5-(3-hydroxy-2,3-dimethyl-2-bicyclo[2.2.1]heptanyl)-2-methylpent-2-enoic acid	0.705	C15H24O3	290.90836	Terpenoids	344891	0	0
T292	(E)-2-(hydroxymethyl)-3-(3-oxo-5-propan-2-yl-4,5,6,7-tetrahydro-1H-2-benzofuran-4-yl)prop-2-enoic acid	1.446	C15H20O5	297.99969	Terpenoids	5110829	0	814049
T293	(6E,10E)-3,7,11,15-tetramethylhexadeca-1,6,10,14-tetraene-3,5,9-triol	5.851	C20H34O3	361.25388	Terpenoids	0	8744641	22776
T294	(6E)-2,6,10-trimethyldodeca-6,11-diene-2,3,10-triol	3.886	C15H28O3	295.16504	Terpenoids	333386112	60356552	1303979
T295	(5S,9R)-14-(hydroxymethyl)-5,9-dimethyltetracyclo[11.2.1.0?,??.0?,?]hexadecane-5-carboxylic acid	3.484	C20H32O3	321.22711	Terpenoids	0	136695136	0
T296	(5E)-6,10-dimethyl-5,9-undecadien-2-one	1.323	C13H22O	217.15521	Terpenoids	340755584	22515902	0
T297	(5aS,7S,11aS,12aR)-3-((2S,5R)-5-(2-hydroxypropan-2-yl)-2-methyltetrahydrofuran-2-yl)-2a,5a,8,8-tetramethylhexadecahydrocyclopenta[a]cyclopropa[e]phenanthrene-4,7,9-triol	9.589	C30H50O5	491.37213	Terpenoids	109149856	47072888	28106814
T298	(4R,4aS,6R)-6-isopropenyl-4,4a-dimethyl-4,4a,5,6,7,8-hexahydro-2(3H)-naphthalenone	5.119	C15H22O	241.15388	Terpenoids	31992644	329993024	474996
T299	(4R)-5',6a,8a,9-tetramethyldocosahydrospiro[naphtho[2',1':4,5]indeno[2,1-b]furan-10,2'-pyran]-4-yl nonanoate	9.49	C36H60O4	579.42853	Terpenoids	32284264	3882634	12414176
T300	(4R)-3-methylidene-4-[(E)-3-methyl-4-(4-methyl-5-oxooxolan-2-yl)but-2-enyl]oxolan-2-one	3.043	C15H20O4	287.09808	Terpenoids	60578896	4749128	285509
T301	(4aS,6aS,6bR,9R,10S,12aR,14bS)-10-[(2S,3R,4S,5S)-3-[(2S,3R,4R,5S,6S)-3,5-dihydroxy-6-methyl-4-[(2S,3R,4S,5R)-3,4,5-trihydroxyoxan-2-yl]oxyoxan-2-yl]oxy-4,5-dihydroxyoxan-2-yl]oxy-9-(hydroxymethyl)-2,2,6a,6b,9,12a-hexamethyl-1,3,4,5,6,6a,7,8,8a,10,11,12,13,14b-tetradecahydropicene-4a-carboxylic acid	7.164	C46H74O16	905.49036	Terpenoids	3027051	0	0
T302	(4aS,6aS,6bR,10S,12aR)-10-hydroxy-2,2,6a,6b,9,9,12a-heptamethyl-1,3,4,5,6,6a,7,8,8a,10,11,12,13,14b-tetradecahydropicene-4a-carboxylic acid	9.017	C30H48O3	457.35052	Terpenoids	11924762	6948653	9747834
T303	(4aS)-6,7-dihydroxy-1,1,4a-trimethyl-3,4,10,10a-tetrahydro-2H-phenanthren-9-one	0.951	C17H22O3	313.11508	Terpenoids	194260	67398928	0
T304	(4aR,5S,6S,8R,8aS)-6-hydroxy-3,8-dimethyl-5-propan-2-yl-4a,5,6,7,8,8a-hexahydro-1H-naphthalen-2-one	5.098	C15H24O2	254.21156	Terpenoids	0	123501496	0
T305	(4aR,5S)-9,9a-dihydroxy-3,4a,5-trimethyl-5,6,7,8,8a,9-hexahydro-4H-benzo[f][1]benzofuran-2-one	3.571	C15H22O4	305.12631	Terpenoids	784333	27596198	57278
T306	(4aR,5R,6aS,6bR,10S,12aR,14bS)-10-[(2R,3R,4S,5S,6R)-6-[[(2S,3R,4S,5S)-4,5-dihydroxy-3-[(2S,3R,4S,5R)-3,4,5-trihydroxyoxan-2-yl]oxyoxan-2-yl]oxymethyl]-4,5-dihydroxy-3-[(2S,3R,4S,5S,6R)-3,4,5-trihydroxy-6-(hydroxymethyl)oxan-2-yl]oxyoxan-2-yl]oxy-5-hydroxy-2,2,6a,6b,9,9,12a-heptamethyl-1,3,4,5,6,6a,7,8,8a,10,11,12,13,14b-tetradecahydropicene-4a-carboxylic acid	5.741	C52H84O22	1061.55286	Terpenoids	0	11189932	0
T307	(4aR)-5-hydroxy-6-methoxy-1,1-dimethyl-7-propan-2-yl-2,3,4,9,10,10a-hexahydrophenanthrene-4a-carboxylic acid	4.264	C21H30O4	385.22058	Terpenoids	46691516	426468	972741
T308	(4,8,8-trimethyldecahydro-1,4-methanoazulen-9-yl)methanol	6.09	C15H26O	240.23174	Terpenoids	8040236	5052361	1455676
T309	(3S,4S,6aR,6bS,8R,8aR,12aS,14bR)-8-hydroxy-4,6a,6b,11,11,14b-hexamethyl-3-[(2S,3R,4S,5R)-3,4,5-trihydroxyoxan-2-yl]oxy-1,2,3,4a,5,6,7,8,9,10,12,12a,14,14a-tetradecahydropicene-4,8a-dicarboxylic acid	3.503	C35H54O10	673.33569	Terpenoids	0	6473230	174494
T310	(3S,4R,6aR,6bS,8aS,11R,12R,12aS,14bR)-3,12-dihydroxy-4,6a,6b,11,12,14b-hexamethyl-8a-[(2S,3R,4S,5S,6R)-3,4,5-trihydroxy-6-[[(2R,3R,4S,5S,6R)-3,4,5-trihydroxy-6-(hydroxymethyl)oxan-2-yl]oxymethyl]oxan-2-yl]oxycarbonyl-1,2,3,4a,5,6,7,8,9,10,11,12a,14,14a-tetradecahydropicene-4-carboxylic acid	4.045	C42H66O16	849.39954	Terpenoids	326380	7469746	57947
T311	(3R,4R,5S,6S)-2-(((2R,3R,4S,5S,6S)-4,5-diacetoxy-6-(methoxycarbonyl)-2-(((6aR,6bS,8aS,11S,14bS)-11-(methoxycarbonyl)-4,4,6a,6b,8a,11,14b-heptamethyl-14-oxo-1,2,3,4,4a,5,6,6a,6b,7,8,8a,9,10,11,12,12a,14,14a,14b-icosahydropicen-3-yl)oxy)tetrahydro-2H-py...	6.098	C55H78O21	1097.49548	Terpenoids	0	54634248	0
T312	(3R,3aS,4S,8aR)-3-hydroxy-3-isopropyl-6,8a-dimethyl-1,2,3,3a,4,5,8,8a-octahydroazulen-4-yl 4-hydroxybenzoate	4.927	C22H30O4	381.20013	Terpenoids	16984036	44982572	0
T313	(3?,9?,16?)-20-Hydroxy-16,23:16,30-diepoxydammar-24-en-3-yl 6-deoxy-?-L-mannopyranosyl-(1->2)-[?-D-glucopyranosyl-(1->6)-?-D-glucopyranosyl-(1->3)]-?-L-arabinopyranoside	5.614	C53H86O22	1097.55225	Terpenoids	0	15048843	0
T314	(2Z,6E,10Z)-12-acetyloxy-10-(acetyloxymethyl)-6-methyl-2-(4-methylpent-3-enyl)dodeca-2,6,10-trienoic acid	3.737	C24H36O6	459.22327	Terpenoids	3029733	22671376	127215200
T315	(2Z)-2-[(E)-6-(hydroxymethyl)-2,4,8,10-tetramethyldodec-2-enylidene]-4-methylpentanedioic acid	3.007	C23H40O5	435.25146	Terpenoids	0	36848528	139957
T316	(2S,3S,4S,5R,6R)-6-[[(2S,3R,4S,6aR,6bS,8aS,14bR)-4-carboxy-8a-[(2R,3R,4S,5S)-3-[(2S,3R,4S,5R,6S)-3,4-dihydroxy-6-methyl-5-[(2S,3R,4S,5R)-3,4,5-trihydroxyoxan-2-yl]oxyoxan-2-yl]oxy-4,5-dihydroxyoxan-2-yl]oxycarbonyl-2-hydroxy-4,6a,6b,11,11,14b-hexamethyl-1,2,3,4a,5,6,7,8,9,10,12,12a,14,14a-tetradecahydropicen-3-yl]oxy]-3,4,5-trihydroxyoxane-2-carboxylic acid	5.785	C52H80O24	1089.52515	Terpenoids	0	22227870	0
T317	(2S,3S,4R,5R,6S)-2-(((6aR,7aS,10R,14aS)-12-hydroxy-3,3,9a,10,14a-pentamethyl-4-(((2S,3R,4S,5R)-3,4,5-trihydroxytetrahydro-2H-pyran-2-yl)oxy)octadecahydro-1H-cyclopropa[1',8a']naphtho[2',1':4,5]indeno[2,1-b]pyran-1-yl)oxy)-6-(hydroxymethyl)tetrahydro-2H-pyran-3,4,5-triol	9.08	C37H60O13	713.41388	Terpenoids	2077440	0	0
T318	(2S,3R,5S,9R)-2,3-dihydroxy-14-(hydroxymethyl)-5,9-dimethyl-14-{[(2S,3R,4S,5S,6R)-3,4,5-trihydroxy-6-(hydroxymethyl)oxan-2-yl]oxy}tetracyclo[11.2.1.0?,??.0?,?]hexadecane-5-carboxylic acid	4.738	C26H42O11	569.23657	Terpenoids	59274200	0	0
T319	(2S,3R,4S,5S,6R)-2-[(2R,3R,4S,5S,6R)-2-[[(3S,8R,10R,12R,14R,17S)-17-[(2S)-2-[(2S,3R,4S,5S,6R)-6-[[(2R,3R,4R,5S)-3,4-dihydroxy-5-(hydroxymethyl)oxolan-2-yl]oxymethyl]-3,4,5-trihydroxyoxan-2-yl]oxy-6-methylhept-5-en-2-yl]-12-hydroxy-4,4,8,10,14-pentamethyl-2,3,5,6,7,9,11,12,13,15,16,17-dodecahydro-1H-cyclopenta[a]phenanthren-3-yl]oxy]-4,5-dihydroxy-6-(hydroxymethyl)oxan-3-yl]oxy-6-(hydroxymethyl)ox…	6.487	C53H90O22	1117.55176	Terpenoids	0	31293478	0
T320	(2S,3R,4S,5R)-2-[(2R,3R,4S,5S,6R)-2-[[(3S,6S,8R,10R,12R,13R,14R,17S)-3,12-dihydroxy-17-[(2S)-2-hydroxy-6-methylhept-5-en-2-yl]-4,4,8,10,14-pentamethyl-2,3,5,6,7,9,11,12,13,15,16,17-dodecahydro-1H-cyclopenta[a]phenanthren-6-yl]oxy]-4,5-dihydroxy-6-(hydroxymethyl)oxan-3-yl]oxyoxane-3,4,5-triol	4.522	C41H70O13	809.44629	Terpenoids	33163	57010148	4490
T321	(2R,6R)-6-[(3R,10S,12S,13R,17R)-3-(2-carboxyacetyl)oxy-12-hydroxy-4,4,10,13,14-pentamethyl-2,3,5,6,7,11,12,15,16,17-decahydro-1H-cyclopenta[a]phenanthren-17-yl]-2-methyl-3-methylideneheptanoic acid	5.059	C34H52O7	611.33124	Terpenoids	3497062	26097494	830737
T322	(2R,4aR,7S,8S,8aR)-8-[(Z)-5-hydroxy-3-methylpent-3-enyl]-4,4,7,8a-tetramethyl-2,3,4a,5,6,8-hexahydro-1H-naphthalene-2,7-diol	0.772	C20H36O3	363.23486	Terpenoids	26151800	0	0
T323	(2R,3S,4S,5S,6R)-2-[[7-hydroxy-4-[(Z)-5-hydroxy-3-methylpent-3-enyl]-4a,8,8-trimethyl-3-methylidene-2,4,5,6,7,8a-hexahydro-1H-naphthalen-2-yl]oxy]-6-(hydroxymethyl)oxane-3,4,5-triol	0.685	C26H44O8	502.06339	Terpenoids	732900	255	0
T324	(2R,3R,4S,5S,6R)-2-[(E)-5-[(1R,4aS,5S,6R,8aS)-6-hydroxy-5,8a-dimethyl-2-methylidene-5-[[(2R,3R,4S,5S,6R)-3,4,5-trihydroxy-6-(hydroxymethyl)oxan-2-yl]oxymethyl]-3,4,4a,6,7,8-hexahydro-1H-naphthalen-1-yl]-3-methylpent-2-enoxy]-6-(hydroxymethyl)oxane-3,4,5-triol	5.263	C32H54O13	685.31635	Terpenoids	1806394	0	32075
T325	(2R,3R,4S,5R,6R)-2-[[7-[(2R,3R,4R,5S)-3,4-dihydroxy-5-(hydroxymethyl)oxolan-2-yl]oxy-2-ethenyl-2,4b,8,8-tetramethyl-4,4a,5,6,7,8a,9,10-octahydro-3H-phenanthren-3-yl]oxy]-6-methyloxane-3,4,5-triol	5.885	C31H50O10	605.32526	Terpenoids	16688890	0	2800549
T326	(2E,6E)-3,7,11-trimethyl-2,6,10-dodecatrien-1-ol	4.47	C15H26O	245.18639	Terpenoids	1113417472	42846724	308227
T327	(2E,4E,8E)-7,13-dihydroxy-4,8,12-trimethyltetradeca-2,4,8-trienoic acid	4.371	C17H28O4	314.23434	Terpenoids	69004	18665258	0
T328	(2E,4E,6E,8E,10E,12E,14E,16E)-2,6,11,15-tetramethyl-17-(2,6,6-trimethyl-1-cyclohexen-1-yl)-2,4,6,8,10,12,14,16-heptadecaoctaenal	5.484	C30H40O	417.31976	Terpenoids	3355612	0	0
T329	(2aR,4S,4aS,6R,9S,11S,12S,12bS)-12b-acetoxy-9-(((2R,3S)-3-((tert-butoxycarbonyl)amino)-2-hydroxy-3-phenylpropanoyl)oxy)-4,6,11-trihydroxy-4a,8,13,13-tetramethyl-5-oxo-2a,3,4,4a,5,6,9,10,11,12,12a,12b-dodecahydro-1H-7,11-methanocyclodeca[3,4]benzo[1,2-...	3.857	C43H53NO14	830.33978	Terpenoids	956698	0	0
T330	(20R)-Protopanaxatriol	7.122	C30H52O4	499.36948	Terpenoids	11495195	8396504	94823
T331	(1S,3R,6S,6aR,6bR,8S,9S,11R,11aR,12R,12aR,14R)-1-ethyl-6,8,11-trihydroxy-3-methyl-10-methylenetetradecahydro-3,6a,12-(epiethane[1,1,2]triyl)-9,11a-methanoazuleno[2,1-b]azocine 1-oxide	6.312	C22H33NO4	376.25882	Terpenoids	1152584	22279	94955984
T332	(1S,2S,8aR)-1-[(Z)-5-hydroxy-3-methylpent-3-enyl]-2,5,5,8a-tetramethyl-3,4,4a,6,7,8-hexahydro-1H-naphthalen-2-ol	5.896	C20H36O2	331.26831	Terpenoids	4742668	2564233	0
T333	(1S,2R,4S,9R,10R,14S,15S,17S)-9-(furan-3-yl)-1-hydroxy-15-[(1R)-1-hydroxy-2-methoxy-2-oxoethyl]-10,14,16,16-tetramethyl-7,18-dioxo-3,8-dioxapentacyclo[12.3.1.0?,?.0?,??.0?,??]octadecan-17-yl propanoate	8.061	C30H38O11	592.27576	Terpenoids	16342404	0	0
T334	(1S,2R,4S,9R,10R,14S,15S,17S)-9-(furan-3-yl)-1-hydroxy-15-[(1R)-1-hydroxy-2-methoxy-2-oxoethyl]-10,14,16,16-tetramethyl-7,18-dioxo-3,8-dioxapentacyclo[12.3.1.0?,?.0?,??.0?,??]octadecan-17-yl 2-methylpropanoate	8.856	C31H40O11	589.42737	Terpenoids	13749803	2608460	12168711
T335	(1R,7R)-7-ethenyl-1,4a,7-trimethyl-3,4,4b,5,6,9,10,10a-octahydro-2H-phenanthrene-1-carboxylic acid	3.289	C20H30O2	325.21298	Terpenoids	0	24022774	0
T336	(1R,4aS,5R,8aS)-5-(5-hydroxy-3-methylpentyl)-1,4a-dimethyl-6-methylidene-3,4,5,7,8,8a-hexahydro-2H-naphthalene-1-carboxylic acid	7.068	C20H34O3	340.28305	Terpenoids	398254624	31532468	1991761
T337	(1R,3E,5R,7S,11R,12R,13S,14S)-1,13-bis(acetyloxy)-3,6,6,14-tetramethyl-10-methylidene-2-oxotricyclo[10.3.0.0?,?]pentadec-3-en-11-yl acetate	5.785	C26H36O7	461.2543	Terpenoids	279927	15281	23431848
T338	(1R,3aR,3bS,4aR,6S,7S,7aR,8R,8aR,9aR)-1,4a,8-tris(acetyloxy)-2,2,3b,6,8a-pentamethyl-4,9-dioxo-tetradecahydro-1H-cyclopenta[a]s-indacen-7-yl butanoate	0.744	C30H42O10	601.24268	Terpenoids	4389208	2510551	0
T339	(1R,2S,4R,5S,6S,11R,12R,14S,16R)-5,6,11-trihydroxy-4-(hydroxymethyl)-8,12,15,15-tetramethyl-7-oxo-3-oxapentacyclo[9.5.0.0?,?.0?,??.0??,??]hexadec-8-en-14-yl dodecanoate	3.817	C32H50O8	601.25244	Terpenoids	7990270	823647	0
T340	(1R,2R,5S,8R,14R,15R,16S)-16-hydroxy-1,2,14,17,17-pentamethyl-8-(prop-1-en-2-yl)pentacyclo[11.7.0.0?,??.0?,?.0??,??]icosane-5,15-dicarboxylic acid	6.462	C30H46O5	509.32336	Terpenoids	16564055	0	25303424
T341	(1R,2R,5R,5'S,6S,8aS)-6-(acetyloxy)-2,5,8a-trimethyl-5''-oxo-octahydro-2H-dispiro[naphthalene-1,2':5',3''-bis(oxolane)]-5-ylmethyl acetate	3.494	C24H36O7	437.2532	Terpenoids	10454438	284703296	5101048
T342	(1R,2R,4aS,6aS,6bR,9R,10R,11R,12aR)-1,10,11-trihydroxy-9-(hydroxymethyl)-1,2,6a,6b,9,12a-hexamethyl-2,3,4,5,6,6a,7,8,8a,10,11,12,13,14b-tetradecahydropicene-4a-carboxylic acid	3.827	C30H48O6	505.19397	Terpenoids	1495857	0	35864
T343	((5aR,5bR,11aR)-9-(cinnamoyloxy)-5a,5b,8,8,11a-pentamethyl-1-(prop-1-en-2-yl)icosahydro-1H-cyclopenta[a]chrysen-3a-yl)methyl cinnamate	9.035	C48H62O4	703.46802	Terpenoids	8359000	261694	0
T344	((1'R,2'R,5'R,6'S,8a'S)-6'-(benzoyloxy)-5-(2-(benzoyloxy)ethyl)-2',5',8a'-trimethyldecahydro-2'H,3H-spiro[furan-2,1'-naphthalene]-5,5'-diyl)bis(methylene) dibenzoate	4.786	C48H52O9	773.36737	Terpenoids	89303	15856171	349311
T345	"NCGC00160259-01!8-(4-Methoxy-2,3,6-trimethyl-phenyl)-6-methyl-octa-3,5-dien-2-one"	3.318	C19H26O2	287.20691	Terpenoids	86050	168962336	0
T346	"8_ ,14-dihydro-7-oxo-jolkinolide E"	3.427	C20H28O3	317.20648	Terpenoids	261298	124834736	0
T347	"12b-O-[deca-2Z,4E,7Z-trienoyl]-13_-isobutyroyloxy-4b-deoxyphorbol "	3.789	C34H46O7	589.31897	Terpenoids	88558	8333848	17558
T348	Soyasapogenol A	6.982	C30H50O4	497.35724	Terpenoids	476600672	85039	408696
T349	Rosamultin	5.911	C36H58O10	673.39093	Terpenoids	812412	17112238	3494198784
T350	NCGC00385123-01_C22H30O6_7b,9-Dihydroxy-3-(hydroxymethyl)-1,1,6,8-tetramethyl-5-oxo-1,1a,1b,4,4a,5,7a,7b,8,9-decahydro-9aH-cyclopropa[3,4]benzo[1,2-e]azulen-9a-yl acetate	6.503	C22H30O6	432.23816	Terpenoids	137608896	113177744	19455224
T351	Jujuboside B	5.807	C52H84O21	1067.53381	Terpenoids	233429	1146455808	0
T352	Glycyrrhizic acid	6.114	C42H62O16	823.41541	Terpenoids	55266032	0	0
T353	Dipsacoside B	5.996	C53H86O22	1097.55273	Terpenoids	0	83071832	0
T354	Citropen	5.27	C17H22O3	292.18756	Terpenoids	217098	2461770496	0
T355	Bernardioside A	5.31	C36H58O11	689.38678	Terpenoids	402333	4329944	4713318400
T356	Atractylenolide II	5.713	C17H22O3	292.18985	Terpenoids	66055172	7478914	0
T357	Angelicin	5.028	C17H22O3	292.1904	Terpenoids	27913	484813792	0
T358	Alisol C Monoacetate	5.274	C32H48O6	529.34924	Terpenoids	138589216	0	0
T359	7-{[(2E,6E)-3,7,11-trimethyldodeca-2,6,10-trien-1-yl]oxy}chromen-2-one	4.214	C24H30O3	389.20691	Terpenoids	140957424	3843967	396508
T360	3-O-beta-D-Glucopyranosylplatycodigenin	5.297	C36H58O12	705.38037	Terpenoids	32585	1751223	925578752
T361	(6E)-2,6,10-trimethyldodeca-6,11-diene-2,3,10-triol	5.436	C15H28O3	279.19305	Terpenoids	5748221	420144544	0
T362	(2S,3S,4R,5R,6S)-2-(((6aR,7aS,10R,14aS)-12-hydroxy-3,3,9a,10,14a-pentamethyl-4-(((2S,3R,4S,5R)-3,4,5-trihydroxytetrahydro-2H-pyran-2-yl)oxy)octadecahydro-1H-cyclopropa[1',8a']naphtho[2',1':4,5]indeno[2,1-b]pyran-1-yl)oxy)-6-(hydroxymethyl)tetrahydro-2H-pyran-3,4,5-triol	5.001	C37H60O13	735.38702	Terpenoids	120914	500617	214319696
S1	gitoxigenin	6.161	C23H34O5	413.23135	Steroids	18297798	915013	29413374
S2	Bufalin	4.549	C24H34O4	409.23062	Steroids	25604504	7887504	500009
S3	DIGOXIGENIN	7.499	C23H34O5	408.27408	Steroids	38901992	0	0
S4	Hydrocortisonacetate	4.598	C23H32O6	405.22754	Steroids	94055072	9569824	0
S5	MLS001076491-01!Cortell	3.729	C23H32O6	405.22369	Steroids	120983	618069696	893023
S6	MLS001332590-01!Melengestrol acetate2919-66-6	1.13	C25H32O4	397.24518	Steroids	0	36546544	0
S7	4-(3,14-dihydroxy-10,13-dimethylhexadecahydro-1H-cyclopenta[a]phenanthren-17-yl)furan-2(5H)-one	4.822	C23H34O4	397.23166	Steroids	31139776	4144148	0
S8	Solasodiene (not validated); PlaSMA ID-2172	8.786	C27H41NO	396.33047	Steroids	11943898	492505	3968049
S9	11A-Acetoxyprogesterone	4.698	C23H32O4	395.21646	Steroids	73624000	12049205	150472
S10	MLS000069442-01!MEDROXYPROGESTERONE ACETATE520-85-4	3.658	C24H34O4	387.26135	Steroids	11593380	0	9140760
S11	Bufogenin	1.102	C24H32O4	385.24316	Steroids	0	22419210	0
S12	MLS001333710-01!21-Acetoxypregnenolone566-78-9	4.822	C23H34O4	375.24805	Steroids	89489584	323399	0
S13	Abiraterone (CB-7598)	4.533	C24H31NO	350.24194	Steroids	0	12658339	0
S14	Pregnenolone	8.129	C21H32O2	339.23135	Steroids	0	3947047	265036
S15	progesterone	2.159	C21H30O2	337.21094	Steroids	0	315321536	0
S16	MLS001076300-01!17ALPHA-HYDROXYPROGESTERONE	1.323	C21H30O3	331.23456	Steroids	75860000	485980	0
S17	MLS001074094-01!11ALPHA-HYDROXYPROGESTERONE	3.639	C21H30O3	331.22266	Steroids	20502302	6994176	0
S18	pregn-4-ene-3,20-dione	4.065	C21H30O2	315.22739	Steroids	0	368494752	0
S19	5Alpha-Androstan-3,17-Dione	4.961	C19H28O2	311.19742	Steroids	143051504	1501790	2896
S20	(16alpha,17beta)-estra-1,3,5(10)-triene-3,16,17-triol	6.565	C18H24O3	311.16226	Steroids	32281710	221843	0
S21	"(5S,8R,9S,10S,13S,14S,17S)-17-hydroxy-10,13,17-trimethyl-2,4,5,6,7,8,9,11,12,14,15,16-dodecahydro-1H-cyclopenta[a]phenanthren-3-one"	5.918	C20H32O2	305.24426	Steroids	5498361	15557763	0
S22	17-alpha-Ethinylestradiol	4.95	C20H24O2	297.18121	Steroids	86457360	9822989	1233790
S23	Estrone	2.415	C18H22O2	293.15244	Steroids	64163704	9663360	0
S24	Epiandrosterone	5.573	C19H30O2	291.21643	Steroids	24374364	45946884	18375
S25	Androsterone	0.867	C19H30O2	291.15601	Steroids	36448296	39695704	281884
S26	4-Androstene-3,17-dione	4.866	C19H26O2	287.19714	Steroids	15529988	35243428	526580
S27	5-beta-Androstan-17-beta-ol-3-one; LC-APPI-QQ; MS2; CE	6.982	C19H30O2	273.22046	Steroids	27045964	84760	0
S28	d-estradiol	1.843	C18H24O2	273.19211	Steroids	1089215	67274984	0
S29	Epiandrosterone; LC-APPI-QQ; MS2; CE	6.982	C19H30O2	255.21027	Steroids	13129685	0	0
S30	alpha-Estradiol; LC-APPI-QQ; MS2; CE	6.123	C18H24O2	255.17361	Steroids	222439760	0	166182
S31	Estriol; LC-APPI-QQ; MS2; CE	3.085	C18H24O3	253.15402	Steroids	18420066	373513120	116380
S32	NCGC00180313-02![17-acetyl-8,14,17-trihydroxy-3-[5-[5-[3-hydroxy-4-methoxy-6-methyl-5-[3,4,5-trihydroxy-6-(hydroxymethyl)oxan-2-yl]oxyoxan-2-yl]oxy-4-methoxy-6-methyloxan-2-yl]oxy-4-methoxy-6-methyloxan-2-yl]oxy-10,13-dimethyl-1,2,3,4,5,6,7,9,11,12,15,16-dodecahydrocyclopenta[a]phenanthren-12-yl] benzoate	4.658	C55H84O22	1114.57825	Steroids	111164	0	0
S33	Solasodine base + 2H, 1Acetyl, O-Hex-Hex-Hex-Pen; PlaSMA ID-3549	6.429	C52H85NO23	1092.56494	Steroids	0	8612492	0
S34	(2S,3R,4R,5R,6S)-2-{[(2R,3S,4R,5R,6S)-6-{[(2R,3R,4S,5S,6R)-4,5-dihydroxy-6-(hydroxymethyl)-2-[(1'S,2S,4'S,5S,7'R,9'S,13'R,16'S)-5,7',9',13'-tetramethyl-5-({[(2R,3R,4S,5S,6R)-3,4,5-trihydroxy-6-(hydroxymethyl)oxan-2-yl]oxy}methyl)-5'-oxaspiro[oxolane-2,6'-pentacyclo[10.8.0.0?,?.0?,?.0??,??]icosan]-18'-eneoxy]oxan-3-yl]oxy}-4,5-dihydroxy-2-(hydroxymethyl)oxan-3-yl]oxy}-6-methyloxane-3,4,5-triol	6.294	C51H82O23	1080.55701	Steroids	0	5285682	0
S35	NCGC00385453-01_C53H84O20_(3beta,12beta,14beta)-3-{[beta-D-Glucopyranosyl-(1->4)-6-deoxy-3-O-methyl-beta-D-glucopyranosyl-(1->4)-2,6-dideoxy-3-O-methyl-beta-D-ribo-hexopyranosyl-(1->4)-2,6-dideoxy-3-O-methyl-beta-D-ribo-hexopyranosyl]oxy}-14-hydroxy-20-oxopregn-5-en-12-yl (2E)-2-methyl-2-butenoate	7.132	C53H84O20	1063.53833	Steroids	853198	0	0
S36	(2R,2aR,2'R,5R,5'R,6aR,8aS,9S)-4-(((2S,3R,4S,5R,6R)-3,4-dihydroxy-5-(((2S,3R,4S,5R)-5-hydroxy-3-(((2S,3S,4S,5R,6S)-3,4,5-trihydroxy-6-(hydroxymethyl)tetrahydro-2H-pyran-2-yl)oxy)-4-(((2S,3R,4S,5R)-3,4,5-trihydroxytetrahydro-2H-pyran-2-yl)oxy)tetrahydro-2H-pyran-2-yl)oxy)-6-(hydroxymethyl)tetrahydro-2H-pyran-2-yl)oxy)-5',6a,8a,9-tetramethyldocosahydrospiro[naphtho[2',1':4,5]indeno[2,1-b]furan-10,2…	5.594	C49H80O24	1053.52539	Steroids	94652	91562968	0
S37	[5-hydroxy-6-[6-[[14-hydroxy-10,13-dimethyl-17-[1-[3,4,5-trihydroxy-6-[[3,4,5-trihydroxy-6-(hydroxymethyl)oxan-2-yl]oxymethyl]oxan-2-yl]oxyethyl]-1,2,3,4,7,8,9,11,12,15,16,17-dodecahydrocyclopenta[a]phenanthren-3-yl]oxy]-4-methoxy-2-methyloxan-3-yl]oxy-4-methoxy-2-methyloxan-3-yl] (E)-2-methylbut-2-enoate	5.996	C52H84O21	1045.55945	Steroids	0	160658352	0
S38	Pseudoprotodioscin	5.594	C51H82O21	1031.54016	Steroids	66315	200805952	0
S39	(2R,4S)-6-(((2R,4S)-4-hydroxy-6-(((2R,4S,6R)-4-hydroxy-6-(((10S,13R)-14-hydroxy-10,13-dimethyl-17-(5-oxo-2,5-dihydrofuran-3-yl)hexadecahydro-1H-cyclopenta[a]phenanthren-3-yl)oxy)-2-methyltetrahydro-2H-pyran-3-yl)oxy)-2-methyltetrahydro-2H-pyran-3-yl)o...	6.792	C49H76O19	969.51587	Steroids	625145	0	0
S40	2-[[6-[1-[3-[5-(3,5-dihydroxy-4-methoxy-6-methyloxan-2-yl)oxy-4-methoxy-6-methyloxan-2-yl]oxy-14-hydroxy-10,13-dimethyl-1,2,3,4,7,8,9,11,12,15,16,17-dodecahydrocyclopenta[a]phenanthren-17-yl]ethoxy]-3,4,5-trihydroxyoxan-2-yl]methoxy]-6-(hydroxymethyl)oxane-3,4,5-triol	9.461	C47H78O20	963.51642	Steroids	219523	0	0
S41	NCGC00179823-03![14-hydroxy-3-[4-methoxy-6-methyl-5-[3,4,5-trihydroxy-6-[[3,4,5-trihydroxy-6-(hydroxymethyl)oxan-2-yl]oxymethyl]oxan-2-yl]oxyoxan-2-yl]oxy-10,13-dimethyl-17-(5-oxo-2H-furan-3-yl)-1,2,3,4,5,6,7,8,9,11,12,15,16,17-tetradecahydrocyclopenta[a]phenanthren-16-yl] acetate	5.799	C44H68O19	918.47205	Steroids	25978826	0	0
S42	NCGC00347372-02_C45H74O17_beta-D-Glucopyranoside, (3beta,5beta,9xi,14xi,25S)-spirostan-3-yl O-6-deoxy-alpha-L-mannopyranosyl-(1->4)-O-[beta-D-glucopyranosyl-(1->2)]-	7.121	C45H74O17	909.4873	Steroids	3771234	0	0
S43	NCGC00347384-02_C44H68O17_(1beta,3alpha,9xi,14xi)-1-Hydroxyspirosta-5,25(27)-dien-3-yl beta-D-glucopyranosyl-(1->3)-6-deoxy-alpha-L-mannopyranosyl-(1->2)-(3xi)-alpha-D-threo-pentopyranoside	6	C44H68O17	891.43402	Steroids	1807854	1227236	0
S44	4,4'-((9S,9'S,10R,10'R,17S,17'S)-((1E,1'E)-(butane-1,4-diylbis(azanylylidene))bis(methanylylidene))bis(3,5,14-trihydroxy-13-methylhexadecahydro-1H-cyclopenta[a]phenanthrene-17,10-diyl))bis(furan-2(5H)-one)	9.256	C50H72N2O10	883.51373	Steroids	14124507	0	0
S45	Furostane base -1H2O -2H + 1O, O-Hex, O-Pen-dHex; PlaSMA ID-3407	8.699	C44H70O17	871.47784	Steroids	8765574	0	0
S46	3-[(3S,5R,10S,13R,14S,17S)-14-hydroxy-3-[(2R,3S,4S,5S,6S)-3-hydroxy-4-methoxy-6-methyl-5-[(2S,3R,4S,5S,6R)-3,4,5-trihydroxy-6-[[(2R,3R,4S,5S,6R)-3,4,5-trihydroxy-6-(hydroxymethyl)oxan-2-yl]oxymethyl]oxan-2-yl]oxyoxan-2-yl]oxy-10,13-dimethyl-1,2,3,4,5,6,7,8,9,11,12,15,16,17-tetradecahydrocyclopenta[a]phenanthren-17-yl]-2H-furan-5-one	7.415	C42H66O18	859.43365	Steroids	747646	0	0
S47	NCGC00380220-01!3-[14-hydroxy-3-[3-hydroxy-4-methoxy-6-methyl-5-[3,4,5-trihydroxy-6-[[3,4,5-trihydroxy-6-(hydroxymethyl)oxan-2-yl]oxymethyl]oxan-2-yl]oxyoxan-2-yl]oxy-10,13-dimethyl-1,2,3,4,5,6,7,8,9,11,12,15,16,17-tetradecahydrocyclopenta[a]phenanthren-17-yl]-2H-furan-5-one	4.746	C42H66O18	859.42645	Steroids	3412012	6823141	0
S48	(8R,9S,11S,11aS,12aR,13S)-7-(2-(((3S,5S,14S,17R)-5,14-dihydroxy-10-(methoxycarbonyl)-13-methyl-17-(5-oxo-2,5-dihydrofuran-3-yl)hexadecahydro-1H-cyclopenta[a]phenanthren-3-yl)oxy)-2-oxoethyl)-9-ethyl-8,13-dihydroxy-5-methyl-5,5a,6,7,8,9,10,11,11a,12-decahydro-6,10:11,12a-dimethanoindolo[3,2-b]quinolizin-7-ium chloride	5.18	C46H61ClN2O10	837.41119	Steroids	5008608	29206554	0
S49	NCGC00385565-01_C41H60O16_1-O-{[(4aS,6aS,6bR,9R,10S,11S,12aR)-9-Formyl-10-(beta-D-glucopyranuronosyloxy)-11-hydroxy-6a,6b,9,12a-tetramethyl-2-methylene-1,3,4,5,6,6a,6b,7,8,8a,9,10,11,12,12a,12b,13,14b-octadecahydro-4a(2H)-picenyl]carbonyl}-beta-D-glucopyranose	5.72	C41H60O16	831.37323	Steroids	174800	5294504	0
S50	NCGC00385692-01_C44H68O14_3-Hydroxyspirosta-5,25(27)-dien-1-yl 2-O-(6-deoxy-alpha-L-mannopyranosyl)-4-O-(2-hydroxy-3-methylpentanoyl)-alpha-L-arabinopyranoside	7.236	C44H68O14	803.45593	Steroids	185556016	0	0
S51	16-{[(2R,3R,4S,5S,6R)-4,5-dihydroxy-6-(hydroxymethyl)-3-{[(2S,3R,4R,5R,6S)-3,4,5-trihydroxy-6-methyloxan-2-yl]oxy}oxan-2-yl]oxy}-5',7,9,13-tetramethyl-5-oxaspiro[pentacyclo[10.8.0.0?,?.0?,?.0??,??]icosane-6,2'-piperidine]-3-one	4.158	C39H63NO12	776.39209	Steroids	0	1802821	71354896
S52	Furostane base + 2O, O-Hex, O-Hex; PlaSMA ID-3311	5.342	C39H66O16	773.41986	Steroids	1475606	32420188	838227
S53	NCGC00347358-02_C38H58O15_Card-20(22)-enolide, 1-(acetyloxy)-3-[[(1R)-4-O-(6-deoxy-3-O-methylhexopyranosyl)hexopyranosyl]oxy]-14-hydroxy-, (1beta,3beta,8xi,9xi)-	5.913	C38H58O15	755.3913	Steroids	188617	7326	56216548
S54	NCGC00385755-01_C39H62O15_(3beta,5alpha,15alpha,22xi,23S,25R)-15,23-Dihydroxy-26-oxospirostan-3-yl 2-O-(6-deoxy-alpha-L-mannopyranosyl)-beta-D-glucopyranoside	4.662	C39H62O15	753.40704	Steroids	0	203420	158029824
S55	2-((10R,11S,13S,17R)-11,17-dihydroxy-10,13-dimethyl-3-oxo-2,3,6,7,8,9,10,11,12,13,14,15,16,17-tetradecahydro-1H-cyclopenta[a]phenanthren-17-yl)-2-oxoethyl 4-((2-(4-(4-methoxyphenyl)-1,2,5-trimethylpiperidin-4-yl)ethyl)amino)-4-oxobutanoate	4.887	C42H60N2O8	743.4151	Steroids	0	570547456	256314
S56	NCGC00180686-03_C36H56O14_Card-20(22)-enolide, 3-[(6-deoxy-4-O-beta-D-glucopyranosyl-3-O-methyl-alpha-D-talopyranosyl)oxy]-1,14-dihydroxy-, (1beta,3beta,5beta,9xi)-	5.573	C36H56O14	735.35138	Steroids	2867062	491324	0
S57	(2S,3R,4R,5R,6S)-2-{[(2S,3R,4S,5S)-4,5-dihydroxy-2-[(1'S,2R,4'S,7'S,8'R,9'S,13'R,14'R,16'S)-7',9',13'-trimethyl-5-methylidene-5'-oxaspiro[oxane-2,6'-pentacyclo[10.8.0.0?,?.0?,?.0??,??]icosan]-18'-en-14'-oloxy]oxan-3-yl]oxy}-6-methyloxane-3,4,5-triol	4.371	C38H58O12	729.4057	Steroids	0	248106	33537342
S58	(3R,4R,5R,6R)-2-(((2R,3S,4S,5R)-2-(((2'R,4R,4'S,5'R,6R,6aR,8aS,9S)-4,4'-dihydroxy-5',6a,8a,9-tetramethyl-1,3,3',4,4',5,5',6,6a,6b,6',7,8,8a,8b,9,11a,12,12a,12b-icosahydrospiro[naphtho[2',1':4,5]indeno[2,1-b]furan-10,2'-pyran]-6-yl)oxy)-4,5-dihydroxytetrahydro-2H-pyran-3-yl)oxy)-6-methyltetrahydro-2H-pyran-3,4,5-triol	5.277	C38H60O13	725.41254	Steroids	637956	12805210	13007277
S59	NCGC00384525-01_C35H54O14_Card-17-enolide, 3-[(2-O-hexopyranosylhexopyranosyl)oxy]-14-hydroxy-, (17E)-	4.678	C35H54O14	721.3418	Steroids	2555062	7691021	6600632
S60	(10S,13R)-14-hydroxy-13-methyl-17-(5-oxo-2,5-dihydrofuran-3-yl)-3-(((2R,3R,4R,5R,6S)-3,4,5-trihydroxy-6-methyltetrahydro-2H-pyran-2-yl)oxy)-5-(((2R,3S,4S,5S,6R)-3,4,5-trihydroxy-6-methyltetrahydro-2H-pyran-2-yl)oxy)hexadecahydro-1H-cyclopenta[a]phenan...	4.766	C35H52O14	719.3288	Steroids	685620	22811952	366
S61	NCGC00385325-01_C36H54O13_Card-20(22)-enolide, 3-[(2,6-dideoxy-4-O-beta-D-glucopyranosyl-3-O-methyl-beta-D-xylo-hexopyranosyl)oxy]-14-hydroxy-19-oxo-, (3beta,5alpha,17alpha)-	3.484	C36H54O13	717.34155	Steroids	0	19897306	0
S62	(4E)-4-[3-[4,5-dihydroxy-6-(hydroxymethyl)-3-[3,4,5-trihydroxy-6-(hydroxymethyl)oxan-2-yl]oxyoxan-2-yl]oxy-14-hydroxy-10,13-dimethyl-2,3,4,5,6,7,8,9,11,12,15,16-dodecahydro-1H-cyclopenta[a]phenanthren-17-ylidene]oxolan-2-one	4.193	C35H54O14	716.39099	Steroids	0	860	37886028
S63	5-[(3S,8R,10R,13R,14S,17R)-3-[(2R,3R,4R,5S,6R)-3,4-dihydroxy-6-(hydroxymethyl)-5-[(2S,3R,4R,5R,6S)-3,4,5-trihydroxy-6-methyloxan-2-yl]oxyoxan-2-yl]oxy-14-hydroxy-10,13-dimethyl-1,2,3,6,7,8,9,11,12,15,16,17-dodecahydrocyclopenta[a]phenanthren-17-yl]pyran-2-one	3.61	C36H52O13	715.32642	Steroids	166834	8158631	58935
S64	4-((3S,10R,13R,14S,17R)-3-(((2R,3R,4S,5R,6R)-3,4-dihydroxy-6-methyl-5-(((2S,3R,4S,5S,6R)-3,4,5-trihydroxy-6-(hydroxymethyl)tetrahydro-2H-pyran-2-yl)oxy)tetrahydro-2H-pyran-2-yl)oxy)-14-hydroxy-10-(hydroxymethyl)-13-methylhexadecahydro-1H-cyclopenta[a]phenanthren-17-yl)furan-2(5H)-one	3.986	C35H54O14	699.36316	Steroids	0	385360416	507863
S65	Periplocin	4.619	C36H56O13	697.37286	Steroids	0	591945	117024656
S66	4-(3-(((2R,4S,5S,6R)-4,5-dihydroxy-6-methyltetrahydro-2H-pyran-2-yl)oxy)-10-((E)-((4-fluorophenethyl)imino)methyl)-5,14-dihydroxy-13-methylhexadecahydro-1H-cyclopenta[a]phenanthren-17-yl)furan-2(5H)-one	6.098	C37H50FNO8	678.34283	Steroids	173425	35146984	0
S67	4-((9S,10R,17S)-10-((E)-(decylimino)methyl)-3-(((2R,4S,5S,6R)-4,5-dihydroxy-6-methyltetrahydro-2H-pyran-2-yl)oxy)-5,14-dihydroxy-13-methylhexadecahydro-1H-cyclopenta[a]phenanthren-17-yl)furan-2(5H)-one	5.956	C39H63NO8	674.46179	Steroids	3624087	3498460	107994
S68	4-(3-(((2R,4S,5S,6R)-4,5-dihydroxy-6-methyltetrahydro-2H-pyran-2-yl)oxy)-5,14-dihydroxy-13-methyl-10-((E)-((pyridin-3-ylmethyl)imino)methyl)hexadecahydro-1H-cyclopenta[a]phenanthren-17-yl)furan-2(5H)-one	3.681	C35H48N2O8	647.33655	Steroids	23550	38793588	0
S69	NCGC00384618-01_C33H50O10_(1beta,3beta,9xi,11alpha,14xi)-1,3,11-Trihydroxyfurosta-5,20(22),25-trien-27-yl beta-D-glucopyranoside	3.77	C33H50O10	629.33246	Steroids	0	57069356	619
S70	Fulvestrant (Faslodex)	4.533	C32H47F5O3S	607.31982	Steroids	115067	20992678	4283608
S71	NCGC00168848-03_C32H46O11_Carda-4,20(22)-dienolide, 6-(acetyloxy)-3-[(6-deoxy-3-O-methyl-beta-D-galactopyranosyl)oxy]-8,14-dihydroxy-, (3beta,8xi,9xi)-	1.43	C32H46O11	607.30939	Steroids	0	7284158	0
S72	Timosaponin A1	5.635	C33H54O8	601.37177	Steroids	111	1988884	35909740
S73	14-hydroxy-3-((5-hydroxy-4-methoxy-6-methyltetrahydro-2H-pyran-2-yl)oxy)-10,13-dimethyl-17-(5-oxo-2,5-dihydrofuran-3-yl)hexadecahydro-1H-cyclopenta[a]phenanthren-16-yl acetate	6.08	C32H48O9	599.32312	Steroids	381897184	0	0
S74	Oleandrin	6.411	C32H48O9	599.32294	Steroids	578982976	0	0
S75	NCGC00385369-01_C32H48O9_Card-20(22)-enolide, 16-(acetyloxy)-3-[(2,6-dideoxy-3-O-methylhexopyranosyl)oxy]-14-hydroxy-, (3beta,5beta,8xi,9xi,16beta)-	6.919	C32H48O9	599.31622	Steroids	210397472	0	0
S76	NCGC00347381-02!(3S,5S,8R,9S,10S,13R,14S,17R)-5,14-dihydroxy-13-methyl-17-(6-oxopyran-3-yl)-3-[(2R,3R,4S,5S,6R)-3,4,5-trihydroxy-6-(hydroxymethyl)oxan-2-yl]oxy-2,3,4,6,7,8,9,11,12,15,16,17-dodecahydro-1H-cyclopenta[a]phenanthrene-10-carbaldehyde	4.283	C30H42O11	596.30603	Steroids	138358	165843792	109920
S77	pseudojervine	8.655	C33H49NO8	588.34149	Steroids	158167456	0	0
S78	2-(4-(2-((10R,13S,17R)-11,17-dihydroxy-10,13-dimethyl-3-oxo-2,3,6,7,8,9,10,11,12,13,14,15,16,17-tetradecahydro-1H-cyclopenta[a]phenanthren-17-yl)-2-oxoethoxy)-4-oxobutanamido)-3-mercaptopropanoic acid	3.703	C28H39NO9S	588.22522	Steroids	1857597	0	21457642
S79	MLS002153278-01!DIHYDROOUABAIN	6.036	C29H46O12	587.31335	Steroids	44138836	68185	11085
S80	Cymarine	3.523	C30H44O9	587.26709	Steroids	6451778	6512410	56261
S81	NCGC00385791-01!	3.905	C29H40O12	581.25726	Steroids	76275784	3060232	0
S82	3-[(3R,5S,10R,13R,14S,17R)-5,14-dihydroxy-10,13-dimethyl-3-[(2R,3R,4S,5S,6R)-3,4,5-trihydroxy-6-(hydroxymethyl)oxan-2-yl]oxy-2,3,4,6,7,8,9,11,12,15,16,17-dodecahydro-1H-cyclopenta[a]phenanthren-17-yl]-2H-furan-5-one	7.371	C29H44O10	575.2807	Steroids	53730656	0	0
S83	Veratrosine; LC-ESI-TOF; MS2; CE	7.407	C33H51NO7	574.37866	Steroids	295709	55347844	75087
S84	Arenobufagin 3-hemisuberate	5.61	C32H44O9	573.30243	Steroids	25924102	148182	14138664
S85	MLS002695970-01!	5.842	C30H44O9	571.28772	Steroids	35240448	0	0
S86	Proscillaridin	1.561	C30H42O8	569.25037	Steroids	32457714	0	0
S87	(9S,10S,17S)-3-(((2R,4S,5S,6R)-4,5-dihydroxy-6-methyltetrahydro-2H-pyran-2-yl)oxy)-5,14-dihydroxy-13-methyl-17-(5-oxo-2,5-dihydrofuran-3-yl)hexadecahydro-1H-cyclopenta[a]phenanthrene-10-carbaldehyde	5.54	C29H42O9	557.271	Steroids	32496156	241402	0
S88	3-[(3S,5R,10S,13R,14S,17S)-3-[(2R,3S,4R,5S,6S)-3,5-dihydroxy-4-methoxy-6-methyloxan-2-yl]oxy-14-hydroxy-10,13-dimethyl-1,2,3,4,5,6,7,8,9,11,12,15,16,17-tetradecahydrocyclopenta[a]phenanthren-17-yl]-2H-furan-5-one	5.996	C30H46O8	557.25891	Steroids	75824	19879194	0
S89	Convallatoxin	3.905	C29H42O10	551.28418	Steroids	7336230	5934878	0
S90	Beclomethasone dipropionate	4.529	C28H37ClO7	543.2135	Steroids	2254876	0	0
S91	4-((9S)-3,5,14-trihydroxy-13-methyl-10-((E)-((pyridin-4-ylmethyl)imino)methyl)hexadecahydro-1H-cyclopenta[a]phenanthren-17-yl)furan-2(5H)-one	3.475	C29H38N2O5	517.26746	Steroids	2508382	266850256	217652
S92	NCGC00384918-01_C29H40O9_(1R,3aS,3bR,6aR,7aS,9R,11R,11aS,12aR,13aR,15aR)-3a,11,11a-Trihydroxy-9,15a-dimethyl-1-(5-oxo-2,5-dihydro-3-furanyl)icosahydro-7aH,13aH-cyclopenta[7,8]phenanthro[2,3-b]pyrano[3,2-e][1,4]dioxine-13a-carbaldehyde	6.65	C29H40O9	515.26361	Steroids	10363768	5056556	0
S93	4-((9S,13R)-10-((E)-((2,2-dimethoxyethyl)imino)methyl)-3,5,14-trihydroxy-13-methylhexadecahydro-1H-cyclopenta[a]phenanthren-17-yl)furan-2(5H)-one	5.796	C27H41NO7	514.27441	Steroids	1444856	41040140	0
S94	caudatin	5.69	C28H42O7	513.28339	Steroids	3724808	41071464	0
S95	"MLS001148580-01!6ALPHA,9ALPHA-DIFLUOROPREDNISOLONE 21-ACETATE 17-BUTYRATE"	1.794	C27H34F2O7	509.23248	Steroids	0	20351714	0
S96	MLS002154165-01!Clocortolone pivalate34097-16-0	5.671	C27H36ClFO5	495.23886	Steroids	86230392	359614	3922
S97	Fluocinonide	2.316	C26H32F2O7	495.21884	Steroids	157964384	0	0
S98	MLS002154121-01!Prednicarbate73771-04-7	3.958	C27H36O8	489.25629	Steroids	965824	31480586	1574004
S99	Clobetasol propionate	3.562	C25H32ClFO5	467.19711	Steroids	288530	0	26297970
S100	Cinobufagin	4.371	C26H34O6	465.22211	Steroids	448966	46154872	0
S101	MLS001146928-01!HYDROCORTISONE HEMISUCCINATE	0.867	C25H34O8	463.22943	Steroids	0	186139952	0
S102	(3,5,14-trihydroxy-13-methyl-17-(5-oxo-2,5-dihydrofuran-3-yl)hexadecahydro-1H-cyclopenta[a]phenanthren-10-yl)methyl nitrate	4.43	C23H33NO8	452.22452	Steroids	3128689	609831168	127719
S103	Deflazacort (Calcort)	6.717	C25H31NO6	442.21628	Steroids	36195100	0	0
S104	MLS001148643-01!17ALPHA-HYDROXYPROGESTERONE CAPROATE630-56-8	4.449	C27H40O4	429.30753	Steroids	47837740	115895	1587084

## Sheet: Sheet2
Peak No.	名称		Average Rt(min)	Formula	Average Mz	分类	峰面积MDJK11	峰面积Co-clture	峰面积MDJK44
C1	(9a-hydroxy-3,8a-dimethyl-5-methylidene-2-oxo-4,4a,6,7,8,9-hexahydrobenzo[f][1]benzofuran-8-yl) acetate		6.08	C24H30O4	421.24664	香豆素类	70443648	0	0
	Unknown		0.715	null	133.92638	#N/A	4687982	2252419	121636
	w/o MS2:Ziyuglycoside I	Ziyuglycoside I	5.606	C41H66O13	789.44318	萜类化合物	8342587	70932	0
	w/o MS2:Yunaconitine	Yunaconitine	3.358	C35H49NO11	682.32629	生物碱类	0	11847538	0
	w/o MS2:Yohimbic Acid; PlaSMA ID-1880	Yohimbic Acid; PlaSMA ID-1880	1.159	C20H24N2O3	341.18259	生物碱类	2370054	108516488	0
	w/o MS2:NCGC00385022-01![3-hydroxy-4-[(2S,3R,4S,5S,6R)-3,4,5-trihydroxy-6-(hydroxymethyl)oxan-2-yl]oxyphenyl]methyl 3,4-dihydroxybenzoate		3.342	C20H22O11	421.11438	酚苷类	11712840	0	0
	w/o MS2:Pomiferin		1.582	C25H24O6	421.05396	酚类化合物	0	5974134	0
	w/o MS2:11,12,13-trihydroxy-4,5,8-trimethyl-3-(2-methylpropyl)-1H,2H,3H,4H,6aH,9H,10H,11H,12H,13H,14H,15H,15bH-cycloundeca[e]isoindole-1,15-dione		5.731	C24H37NO5	420.27277	0	0	10526499	0
	w/o MS2:cuminyl alcohol		6.161	C10H14O	133.1013	0	26618564	841769	14530842
	w/o MS2:gmelinol		3.698	C22H26O7	420.19809	木脂素类	20651694	638585	0
	w/o MS2:NCGC00381128-01_C18H26O10_4-(beta-D-Glucopyranosyloxy)benzyl 2,3-dihydroxy-3-methylbutanoate		3.115	C18H26O10	420.18457	酚苷类	0	22295920	0
	w/o MS2:"MLS001075357-01!2-[2-[(1S)-6,7-dimethoxy-1-methyl-3,4-dihydro-1H-isoquinolin-2-yl]-2-oxoethyl]sulfanyl-5-ethyl-4-hydroxy-1H-pyrimidin-6-one"		0.753	C20H25N3O5S	420.16229	0	271168	37912616	0
	w/o MS2:MLS002153144-01!S-(4-Nitrobenzyl)-6-thioinosine38048-32-7		3.581	C17H17N5O6S	420.09225	0	0	4978686	0
	w/o MS2:(3S,10R,13R,14R,17R)-17-((2R,E)-5,6-dimethylhept-3-en-2-yl)-10,13-dimethyl-2,3,4,9,10,11,12,13,14,15,16,17-dodecahydro-1H-cyclopenta[a]phenanthren-3-ol		5.36	C28H44O	419.33163	脂质	9675088	159726	0
	w/o MS2:Xanthomonic Acid	Xanthomonic Acid	7.693	C29H41NO4	468.30774	萜类化合物	25953806	73274728	33028
	w/o MS2:methyl (4R,8aS)-1-hydroxy-2-(hydroxymethyl)-5,5,8a-trimethyl-4-[(2E,4E,6E)-octa-2,4,6-trienoyl]oxy-4a,6,7,8-tetrahydro-4H-naphthalene-1-carboxylate		3.889	C24H34O6	419.23969	酯类	12931	324329696	898092
	w/o MS2:Ambiguine D isonitrile		3.606	C26H29ClN2O3	419.23077	0	33166	7915183	7985592
	w/o MS2:(E)-3-(4-methoxyphenyl)-1-[2,4,6-trimethoxy-3-(3-methylbut-2-enyl)phenyl]prop-2-en-1-one		3.725	C24H28O5	419.22995	酚类化合物	2753163	3132031	28503514
	w/o MS2:Cinnamaldehyde		3.484	C9H8O	133.06487	醛类	4665162	66978292	761543
	w/o MS2:Utilin	Utilin	9.336	C41H52O17	834.2337	萜类化合物	1036850	1186705	17410024
	w/o MS2:Gomisin H		4.616	C23H30O7	419.21436	其他	58014	74068272	0
	w/o MS2:Lofepramine		3.561	C26H27ClN2O	419.19116	酮类	48069676	148059	0
	w/o MS2:Yaequinolone B_120182	Yaequinolone B_120182	0.193	C21H21NO6	384.14648	生物碱类	0	0	10284636
	w/o MS2:MLS002153451-01!N-Oleoyldopamine105955-11-1		7.829	C26H43NO3	418.33511	0	0	7478222	0
	w/o MS2:NCGC00180835-03!2-[5-[2-[2-[5-(2-hydroxybutyl)oxolan-2-yl]propanoyloxy]propyl]oxolan-2-yl]propanoic acid		5.189	C21H36O7	418.28036	有机酸	870283	78740720	0
C2	(Z)-2-(furan-2-ylmethylene)-9-(pyridin-3-yl)-8,9-dihydro-2H-furo[2,3-f]chromene-3,7-dione		4.626	C24H32O5	418.25992	香豆素类	0	95599672	0
	w/o MS2:Saliniketal A		6.155	C22H37NO5	418.25562	0	101155	41413116	0
	w/o MS2:Unknown (carbon number 20); PlaSMA ID-2282		7.174	C20H35NO8	418.24789	#N/A	62319860	28574	0
	w/o MS2:Ubenimex (Bestatin)		2.867	C16H24N2O4	331.1665	肽类	871160	72259000	0
	w/o MS2:Protostemonine		6.673	C23H31NO6	418.21945	#N/A	87873344	4253	0
	w/o MS2:MMV690102		3.819	C22H23N7O2	418.19858	醚类	422980	34559324	0
	w/o MS2:3-Ureidopropionic acid		0.763	C4H8N2O3	133.06058	#N/A	109298000	34333496	3045644
	w/o MS2:NCGC00347752-02![2-(3'-ethenyl-3',5-dimethyl-2,4,5'-trioxospiro[chromene-3,2'-cyclopentane]-1'-yl)-3-hydroxypropyl] acetate		3.102	C22H24O7	418.19049	其他	21606828	340150	414558
	w/o MS2:MLS001158712-01!N-(3-imidazol-1-ylpropyl)-2-(2-oxo-4-phenylchromen-7-yl)oxypropanamide		3.065	C24H23N3O4	418.17276	0	2706916	44292476	22846
	w/o MS2:Xanthosine	Xanthosine	1.864	C10H12N4O6	285.08331	生物碱类	30068242	12064434	0
	w/o MS2:MLS001141251-01!(2S)-2-[[2-(6-oxobenzo[c]chromen-3-yl)oxyacetyl]amino]-3-phenylpropanoic acid		1.168	C24H19NO6	418.12659	0	0	6453038	0
	w/o MS2:2-(3,4-dihydroxyphenyl)-5-hydroxy-10-(pyridin-4-yl)-9,10-dihydropyrano[2,3-f]chromene-4,8-dione		2.343	C23H15NO7	418.08682	酚类化合物	0	17233406	0
	w/o MS2:Thymol	Thymol	4.213	C10H14O	168.13809	萜类化合物	18391006	24828888	0
	w/o MS2:6-[[5-(hydroxymethyl)-2,5,8a-trimethyl-1,4,4a,6,7,8-hexahydronaphthalen-1-yl]methyl]-3-methylidene-7-oxabicyclo[4.1.0]heptane-2,4,5-triol		5.176	C22H34O5	417.29532	其他	59446720	12287315	0
	w/o MS2:Vinyl Carbamate		0.753	C3H5NO2	88.03993	#N/A	53760436	18430434	10541185
	w/o MS2:(3Z)-3-[[1,6-dimethyl-2-[(1E,3E)-penta-1,3-dienyl]-4a,5,6,7,8,8a-hexahydro-2H-naphthalen-1-yl]-hydroxymethylidene]-5-(1-hydroxyethyl)pyrrolidine-2,4-dione		6.587	C24H33NO4	417.27988	其他	61354636	5647291	0
	w/o MS2:MLS001216547-01!RAMIPRIL		1.187	C23H32N2O5	417.24414	0	8990584	25652606	0
	w/o MS2:NCGC00384765-01_C20H32O9_(1beta,2alpha,4xi,5xi,9xi,11alpha,12alpha,13xi,15beta)-1,2,4,11,12,14,15-Heptahydroxypicrasan-16-one		3.078	C20H32O9	417.21381	其他	242106	171144	195077808
	w/o MS2:Colchicine		1.455	C22H25NO6	417.19827	其他	15722085	0	282418
	w/o MS2:Pesticide4_Rotenone_C23H22O6_Furo[2',3':7,8][1]benzopyrano[2,3-c][1]benzopyran-6(6aH)-one, 1,2,12,12a-tetrahydro-8,9-dimethoxy-2-(1-methylethenyl)-, (2R,6aS,12aS)-		4.292	C23H22O6	417.1311	酚类化合物	0	14047638	0
	w/o MS2:rotenone		4.45	C23H22O6	417.13013	酚类化合物	28887	19016816	0
	w/o MS2:aloesin		0.782	C19H22O9	417.12292	酚苷类	0	4966040	0
	w/o MS2:Geodin Hydrate		8.152	C17H14Cl2O8	417.01349	醚类	0	5419609	0
	w/o MS2:NCGC00381146-01!2-[5-[2-[2-[5-(2-oxopropyl)oxolan-2-yl]propanoyloxy]butyl]oxolan-2-yl]propanoic acid		1.116	C21H34O7	416.26236	有机酸	22075640	8309698	0
	w/o MS2:Smenospongin C		4.203	C24H33NO5	416.24258	酚类化合物	730418	59112692	0
	Kitasamycin		8.904	C40H67NO14	786.46667	氨基糖苷类	938787776	0	0
	w/o MS2:Tenuifolin	Tenuifolin	3.033	C36H56O12	703.36157	萜类化合物	1660072	50732	0
	w/o MS2:Xanthinol	Xanthinol	2.769	C13H21N5O4	312.16605	生物碱类	618788	156179824	0
	w/o MS2:NCGC00380916-01_C16H27NO10_		3.819	C16H27NO10	416.15399	皂苷类化合物	0	54931196	0
	w/o MS2:Acemetacin (Emflex)		0.81	C21H18ClNO6	416.09042	#N/A	0	4670095	0
	w/o MS2:T-2 Toxin	T-2 Toxin	4.854	C24H34O9	489.20908	萜类化合物	2643362	32280	229112
	w/o MS2:Soyasaponin I	Soyasaponin I	8.297	C48H78O18	943.53107	萜类化合物	210272	0	0
	w/o MS2:NCGC00385749-01!5-nonadecylbenzene-1,3-diol		7.9	C25H44O2	415.30136	其他	118152968	97916488	74771920
	w/o MS2:Deoxycholic acid		5.297	C24H40O4	415.28357	其他	743210	1066715	28902314
	w/o MS2:NCGC00180573-03!2-[5-[2-[2-[5-(2-hydroxybutyl)oxolan-2-yl]propanoyloxy]butyl]oxolan-2-yl]propanoic acid		3.484	C22H38O7	415.27029	有机酸	12181652	106177064	63094
	w/o MS2:Lithocholic Acid		4.481	C24H40O3	415.2608	#N/A	0	173450480	3488685
	w/o MS2:NCGC00384969-01_C22H31NO4_(5R)-3-({(1S,2R,4aS,6R,8aR)-1,6-Dimethyl-2-[(1E)-1-propen-1-yl]-1,2,4a,5,6,7,8,8a-octahydro-1-naphthalenyl}carbonyl)-4-hydroxy-5-(hydroxymethyl)-1-methyl-1,5-dihydro-2H-pyrrol-2-one		4.381	C22H31NO4	415.25723	其他	18686	169680144	1992625
	w/o MS2:Soyasapogenol B base + O-HexA-Pen-dHex, O-C6H7O3(DDMP); PlaSMA ID-3523	Soyasapogenol B base + O-HexA-Pen-dHex, O-C6H7O3(DDMP); PlaSMA ID-3523	6.717	C53H82O20	1039.55249	萜类化合物	540848	10394020	0
	w/o MS2:Eplerenone		5.529	C24H30O6	415.21167	#N/A	19709024	345431	22198516
	w/o MS2:Wieland-Gumlich aldehyde	Wieland-Gumlich aldehyde	7.238	C19H22N2O2	311.17685	生物碱类	9734746	14531876	13221857
	w/o MS2:Soyasapogenol B base + O-HexA-dHex-dHex-Pen; PlaSMA ID-3534	Soyasapogenol B base + O-HexA-dHex-dHex-Pen; PlaSMA ID-3534	6.094	C53H86O21	1059.57043	萜类化合物	8637961	12516411392	0
	w/o MS2:2-methoxy-3,5-dimethyl-6-[(4Z)-4-[(E)-2-methyl-3-(4-nitrophenyl)prop-2-enylidene]oxolan-2-yl]pyran-4-one		9.045	C22H23NO6	415.18741	硝基苯类	23119182	367001	47069468
	w/o MS2:MLS001148257-01!(+)-CIS-DILTIAZEM HYDROCHLORIDE		4.351	C22H27ClN2O4S	415.16129	0	82191	37627472	0
	w/o MS2:asperuloside		4.638	C18H22O11	415.12326	糖类	16969460	19234304	58177644
	:NCGC00321441-02		5.095	C20H24O7	415.11685	香豆素类	9596953	0	1176307
	w/o MS2:2,3,9,10-tetramethoxy-6a,11a-dihydro-6H-[1]benzofuro[3,2-c]chromene-4,8-diol		1.009	C19H20O8	415.08536	#N/A	5993154	71221	0
	w/o MS2:(E)-1-[2,4-dihydroxy-3-[(2-hydroxyphenyl)methyl]-6-methoxyphenyl]-3-phenylprop-2-en-1-one		5.929	C23H20O5	415.05219	二芳基庚烷类	0	5686764	0
	w/o MS2:(-)-Riboflavin		4.522	C17H20N4O6	415.0451	酚类化合物	0	13613691	0
	w/o MS2:MLS002154207-01!Isoconazole27523-40-6		0.81	C18H14Cl4N2O	414.98929	0	2597472	0	0
	w/o MS2:Isoleucine; LC-ESI-ITFT; MS2; CE 20.0 eV; [M+H]+		2.334	C6H13NO2	132.10181	氨基酸及其衍生物	33659308	1072135168	9936044
	w/o MS2:Smenospongiarine		4.608	C26H39NO3	414.3035	酚类化合物	4404524	5113972	0
	w/o MS2:NCGC00381188-01!(E,2S,3R,4R,5S)-2-acetamido-3,4,5,14-tetrahydroxyicos-6-enoic acid		5.52	C22H41NO7	414.28275	脂质	432552	33139198	0
	w/o MS2:Norbuprenorphine		6.601	C25H35NO4	414.25931	#N/A	31065	9408899	0
	w/o MS2:2,4-dihydroxy-5-methoxy-1'',6'',8''-trimethyldispiro[bis(oxolane)-3,2':5',7''-[3]oxatricyclo[6.3.1.0?,??]dodecane]-2''-one		5.55	C21H32O7	414.24719	糖类	108518088	696334	0
	w/o MS2:L-beta-Homovaline		2.57	C6H13NO2	132.10179	氨基酸及其衍生物	54338956	1699060480	6279169
	w/o MS2:Voacamine	Voacamine	6.877	C43H52N4O5	727.38086	生物碱类	1477364	61095	0
	w/o MS2:NCGC00180234-02!4-[(3S,3aR,6S,6aR)-6-(3,4-dimethoxyphenyl)-1,3,3a,4,6,6a-hexahydrofuro[3,4-c]furan-3-yl]-2-methoxyphenol		4.716	C21H24O6	414.18829	木脂素类	1454729	74841800	30512
	w/o MS2:Viridiflorine	Viridiflorine	3.77	C15H27NO4	286.20013	生物碱类	726956	646002240	0
	w/o MS2:Vincanidine	Vincanidine	0.861	C19H20N2O2	309.16522	生物碱类	469760608	103586336	11854695
	w/o MS2:MLS001146623-01!		2.343	C21H20ClN3O2S	414.10434	0	0	14071473	0
	w/o MS2:vasicinone	vasicinone	2.246	C11H10N2O2	203.08025	生物碱类	10624693	56015832	380819
	D-Alloisoleucine; LC-ESI-QTOF; MS2; CE		3.093	C6H13NO2	132.10178	氨基酸及其衍生物	565040832	244796208	10306478
	w/o MS2:(3beta,22E)-stigmasta-5,22-dien-3-ol		9.224	C29H48O	413.37726	其他	768189824	0	19945282
	w/o MS2:stigmasterol		8.389	C29H48O	413.3757	其他	0	0	153850064
	w/o MS2:5-[(Z)-14-(3,5-dihydroxyphenyl)tetradec-8-enyl]benzene-1,3-diol		9.145	C26H36O4	413.32376	其他	115479408	441851	109837360
	w/o MS2:2-methyl-2-(3-pentadecylphenoxy)propanoic acid		5.678	C25H42O3	413.30151	苯及其衍生物	0	11921078	0
	w/o MS2:D-Alloisoleucine; LC-ESI-QTOF; MS2; CE		1.748	C6H13NO2	132.10175	氨基酸及其衍生物	420737376	33125592	10517100
	w/o MS2:2-acetoxy-6-pentadecylbenzoic acid		9.618	C24H38O4	413.26401	植物激素	163003	358394	24758956
	w/o MS2:(2R,2'R,4a'S,6'R,8a'S)-7-formyl-4-hydroxy-6-(hydroxymethyl)-2',5',5',8a'-tetramethyl-3',4',4a',5',6',7',8',8a'-octahydro-2'H,3H-spiro[benzofuran-2,1'-naphthalen]-6'-yl acetate		1.121	C25H34O6	413.23865	0	0	41243560	0
	w/o MS2:gitoxigenin	gitoxigenin	6.161	C23H34O5	413.23135	甾体类化合物	18297798	915013	29413374
	w/o MS2:(2R,3R,4S,5S,6R)-2-[6-hydroxy-3-[(E)-3-hydroxybut-1-enyl]-2,4,4-trimethylcyclohexyl]oxy-6-(hydroxymethyl)oxane-3,4,5-triol		5.913	C19H34O8	413.22394	苷类化合物	22975140	451348	17214586
	w/o MS2:(2R,3S,4S,5R,6R)-2-(hydroxymethyl)-6-[4-(4-hydroxy-2,6,6-trimethylcyclohexen-1-yl)butan-2-yloxy]oxane-3,4,5-triol		1.986	C19H34O7	413.19534	苷类化合物	419841	50079844	0
	w/o MS2:NCGC00169902-02_C20H28O9_2-Propenoic acid, 3-(4-hydroxyphenyl)-, 3-(beta-D-glucopyranosyloxy)-1-methylbutyl ester, (2E)-		4.377	C20H28O9	413.18158	苷类化合物	14022560	6932823	59486
	w/o MS2:NCGC00384878-01_C17H26O10_2H-Pyran-5-carboxylic acid, 3-ethenyl-2-(beta-D-glucopyranosyloxy)-3,4-dihydro-4-(2-hydroxyethyl)-, methyl ester, (2S,3R,4S)-		1.847	C17H26O10	413.14291	苷类化合物	43376928	10329983	0
	w/o MS2:geniposidic acid		6.636	C16H22O10	413.07053	苷类化合物	5085903	11082725	0
	w/o MS2:Unknown (carbon number 27); PlaSMA ID-2237		6.587	C27H41NO2	412.32651	#N/A	117636736	1960384	0
	w/o MS2:Fesoterodine fumarate (Toviaz)		4.92	C30H41NO7	412.29022	苯及其衍生物	9778986	12914300	172211
	w/o MS2:Sclareol	Sclareol	4.833	C20H36O2	331.25897	萜类化合物	27466376	145072	73577
	DL-Norleucine; CE10; LRQKBLKVPFOOQJ-UHFFFAOYSA-N		0.884	C6H13NO2	132.10175	氨基酸及其衍生物	4085478400	554400192	32566546
	w/o MS2:1-Decanoyl-2-Hydroxy-sn-Glycero-3-Phosphocholine		5.018	C18H38NO7P	412.24634	#N/A	52868	167875072	0
	w/o MS2:(7,8-dimethoxy-2,2,3-trimethyl-2,3-dihydro-1H-benzo[d]azepin-4-yl)(3,4-dimethoxyphenyl)methanone		5.383	C24H29NO5	412.21149	苯及其衍生物	67126	113909080	2012821
	w/o MS2:Leucine		3.809	C6H13NO2	132.10172	#N/A	17896806	203813168	12637137
	w/o MS2:Unknown (carbon number 19); PlaSMA ID-2234		1.295	C19H29N3O5S	412.2002	#N/A	19048600	0	0
	w/o MS2:uridine	uridine	5.678	C9H12N2O6	267.06049	生物碱类	0	11953291	1026196
	w/o MS2:"L-694,247"		0.876	C20H21N5O3S	412.14459	0	14544569	1449175	0
	w/o MS2:3-(2,3-dihydrobenzo[b][1,4]dioxin-6-yl)-8-((dimethylamino)methyl)-7-hydroxy-4H-chromen-4-one hydrochloride		2.724	C20H20ClNO5	412.09286	酚类化合物	5745706	0	0
	w/o MS2:NCGC00180497-02!		5.509	C28H44O3	411.31934	醇类	0	56408104	27234
	w/o MS2:4-hydroxy-3-tetratrenylbenzoic acid		5.561	C27H38O3	411.29001	0	829459	4769904	41160652
	w/o MS2:Ambiguine_C_isonitrile		4.776	C26H32N2O	411.24857	0	3163510	183356992	0
	w/o MS2:Salvinorin A	Salvinorin A	4.854	C23H28O8	433.18607	萜类化合物	20784316	87009	0
	w/o MS2:ruscogenin	ruscogenin	5.332	C27H42O4	453.29364	萜类化合物	34094160	19015314	0
	w/o MS2:MLS001165758-01!RISPERIDONE		1.149	C23H27FN4O2	411.22147	0	2192552	21367578	0
	w/o MS2:Urapidil hydrochloride	Urapidil hydrochloride	0.839	C20H30ClN5O3	388.23007	生物碱类	18566656	695324	0
	w/o MS2:MLS001142718-01!		4.888	C22H26N4O4	411.20483	0	30838666	721362	446583
	w/o MS2:MMV688467		0.763	C22H26N4O2S	411.1857	0	0	10985507	0
	w/o MS2:Verbenalin		3.318	C17H24O10	411.12601	苷类化合物	635529	31788064	0
	w/o MS2:Artemitin		7.646	C20H20O8	411.09451	酚类化合物	27708496	59672464	41860628
	w/o MS2:[3-(4-hydroxy-3-methoxybenzoyl)-2,3-dimethyloxiran-2-yl]-(4-hydroxy-3-methoxyphenyl)methanone		1.412	C20H20O7	411.08316	酚苷类	0	3889534	0
	w/o MS2:(4R,8S)-17-chloro-2,18-dimethoxy-7,9,13-trioxapentacyclo[10.8.0.0?,??.0?,?.0??,??]icosa-1(12),2,5,10,14,16,18-heptaen-20-one		1.046	C19H13ClO6	411.00702	酚类化合物	6725843	20310164	17754204
	Lyngbyatoxin A M+H-CO putative or close isomer		8.157	C27H39N3O2	410.31696	0	150290208	173740	119068
	w/o MS2:Lyngbyatoxin A M+H-CO putative or close isomer		7.728	C27H39N3O2	410.31641	0	63290436	0	0
	w/o MS2:veratramine		5.974	C27H39NO2	410.31265	苯及其衍生物	216688	22184804	0
	w/o MS2:Uncarine c	Uncarine c	4.941	C21H24N2O4	386.20355	生物碱类	28636748	19387014	0
	w/o MS2:UHQ (mixed MS2 C11:db:UHQ)	UHQ (mixed MS2 C11:db:UHQ)	1.365	C20H29NO	300.22815	生物碱类	0	22301122	0
	w/o MS2:Tsitsikammamine B	Tsitsikammamine B	1.14	[C19H16N3O2]+	318.12332	生物碱类	0	157744720	2536690
	w/o MS2:(6S,6aS,13S,13aR)-N-(benzo[d][1,3]dioxol-5-ylmethyl)-2,3,4,6,6a,7,8,9,10,12,13,13a-dodecahydro-1H-6,13-methanodipyrido[1,2-a:3',2'-e]azocine-1-carboxamide		3.282	C24H31N3O3	410.24039	#N/A	436027	0	112832728
	w/o MS2:2-Methylindole		3.492	C9H9N	132.08086	#N/A	210430768	12745931	0
	w/o MS2:Piperazine		9.471	C4H10N2	87.09222	#N/A	10623241	26431	5672912
	w/o MS2:6-formyl-10-(hydroxymethyl)-5-methoxy-3-methylidene-2-oxo-2H,3H,3aH,4H,5H,8H,9H,11aH-cyclodeca[b]furan-4-yl 2-methylbutanoate		4.522	C21H28O7	410.21802	其他	4222736	24227506	0
	w/o MS2:MLS001075540-01!		4.103	C23H27N3O4	410.20477	0	16742	72034256	0
	w/o MS2:8-(azepan-1-ium-1-ylmethyl)-3-(2,4-dimethoxyphenyl)-2-oxo-2H-chromen-7-olate		3.77	C24H27NO5	410.20459	#N/A	281721	122597920	0
	w/o MS2:Tryptophol	Tryptophol	3.883	C10H11NO	162.09145	生物碱类	48287116	43928036	0
	w/o MS2:MLS002153425-01!Trifluperidol hydrochloride2062-77-3		4.019	C22H24ClF4NO2	410.18277	0	21446462	1437228	294565
	w/o MS2:FucGlcNAcGA; LC-ESI-QQ; MS2; CE		4.629	C16H27NO11	410.16516	胺类	16183474	5247529	16828184
	w/o MS2:CHOLESTEROL		8.407	C27H46O	409.34229	脂质	0	11854583	421508
	w/o MS2:(9S,14S)-10,13-dimethyl-17-(6-methylheptan-2-yl)-2,3,4,7,8,9,10,11,12,13,14,15,16,17-tetradecahydro-1H-cyclopenta[a]phenanthren-3-ol		7.819	C27H46O	409.341	脂质	52331176	0	0
	w/o MS2:(10R,13S,16R,17S)-17-acetyl-16-ethyl-10,13-dimethyl-2,3,4,7,8,9,10,11,12,13,14,15,16,17-tetradecahydro-1H-cyclopenta[a]phenanthren-3-yl acetate		5.498	C25H38O3	409.2695	脂质	1626488	87000312	334039
	w/o MS2:2-hydroxy-4-methoxy-3,5-bis(3-methylbut-2-enyl)-6-(2-phenylethyl)benzoic acid		1.318	C26H32O4	409.24338	其他	63758	63095020	0
	w/o MS2:Bufalin	Bufalin	4.549	C24H34O4	409.23062	甾体类化合物	25604504	7887504	500009
	w/o MS2:2-[5-[2-[2-[5-(2-hydroxypropyl)oxolan-2-yl]propanoyloxy]propyl]oxolan-2-yl]propanoic acid		1.134	C20H34O7	409.22	有机酸	33802820	2758540	0
	w/o MS2:eudesmin		4.866	C22H26O6	409.19135	木脂素类	6402046	43223716	190025
	:NCGC00384968-01		0.753	C23H24N2O5	409.1799	香豆素类	34453464	379341	0
	w/o MS2:"MLS001141215-01!N-(pyridin-4-ylmethyl)-2-[(4,8,8-trimethyl-2-oxo-9,10-dihydropyrano[2,3-h]chromen-5-yl)oxy]acetamide"		3.729	C23H24N2O5	409.17596	0	904618	73652192	65797
	w/o MS2:MLS001333211-01!Beclomethasone		4.264	C22H29ClO5	409.17133	类固醇	105819936	452648	81190
	w/o MS2:MMV161996		7.577	C20H25ClN2O3S	409.13205	胺类	0	33013366	0
	w/o MS2:5,7-dihydroxy-2-(4-hydroxy-3-methoxyphenyl)-6-(3-methylbut-2-enyl)-2,3-dihydrochromen-4-one		5.037	C21H22O6	409.10739	酚类化合物	3397446	0	7604978
	trans-4-Hydroxy-L-proline; LC-ESI-QTOF; MS2; CE		0.763	C5H9NO3	132.06584	氨基酸及其衍生物	87663992	349514368	670344
	w/o MS2:khelloside		1.125	C19H20O10	409.09879	酚类化合物	46252220	0	0
	w/o MS2:fraxin		2.807	C16H18O10	409.07816	苷类化合物	0	8169655	0
	w/o MS2:4',5,7-trihydroxy-3,6-dimethoxyflavone		0.848	C17H14O7	409.07394	酚类化合物	130398712	0	0
	w/o MS2:Pacifenol		0.714	C15H21Br2ClO2	408.95886	0	0	0	18135270
	w/o MS2:DIGOXIGENIN	DIGOXIGENIN	7.499	C23H34O5	408.27408	甾体类化合物	38901992	0	0
	w/o MS2:Bestatin		3.709	C16H24N2O4	309.17975	肽类	417299	48493352	269723
	w/o MS2:Crystal violet; LC-ESI-QTOF; MS2; [M+H]+; CE		1.121	C25H30ClN3	408.22375	苯及其衍生物	4564616	23919132	0
	w/o MS2:"MLS001140851-01!4-[[[(2S)-2-amino-4-methylsulfanylbutanoyl]amino]methyl]-N-(1,3-benzodioxol-5-yl)cyclohexane-1-carboxamide"		3.948	C20H29N3O4S	408.1987	0	1957342	72261440	0
	w/o MS2:NCGC00179922-02!4-(carboxymethyl)-3-ethenyl-2-[3,4,5-trihydroxy-6-(hydroxymethyl)oxan-2-yl]oxy-3,4-dihydro-2H-pyran-5-carboxylic acid		0.791	C16H22O11	408.14917	苷类化合物	42032204	75781	0
	w/o MS2:Shanzhiside methyl ester		6.963	C17H26O11	407.25043	苷类化合物	1381138	47443740	0
	w/o MS2:[4,5-dihydroxy-3,4-bis(hydroxymethyl)-4a,8,8-trimethyl-5,6,7,8a-tetrahydro-1H-naphthalen-1-yl] hexanoate		3.727	C21H36O6	407.2413	酯类	28478204	3950815	13843528
	w/o MS2:C18H34N2O8; PlaSMA ID-2211		3.482	C18H34N2O8	407.23901	其他	28844474	290507	23955
	w/o MS2:NCGC00385696-01_C19H34O9_2,4-Dihydroxy-4-[(1E)-3-hydroxy-1-buten-1-yl]-3,5,5-trimethylcyclohexyl beta-D-glucopyranoside		4.058	C19H34O9	407.22736	苷类化合物	36027468	4659855	11947480
	w/o MS2:"MLS002472956-01!(E)-1-[3-[(2E)-3,7-dimethylocta-2,6-dienyl]-2-hydroxy-4-methoxyphenyl]-3-(4-hydroxyphenyl)prop-2-en-1-one"		5.785	C26H30O4	407.22171	0	99242	22431	38496852
	w/o MS2:Lincomycin; LC-ESI-ITFT; MS2; CE		6.043	C18H34N2O6S	407.2215	氨基酸及其衍生物	12758924	6935	46857120
	w/o MS2:NCGC00380882-01!5-chloro-2,4-dihydroxy-6-methyl-3-[(E)-3-methyl-5-[(1S,2R,6R)-1,2,6-trimethyl-3-oxocyclohexyl]pent-2-enyl]benzaldehyde		4.866	C23H31ClO4	407.20316	苯及其衍生物	69949320	311364	190083
	w/o MS2:Tropinone	Tropinone	2.004	C8H13NO	140.10701	生物碱类	20332124	10950155264	410590
	w/o MS2:(2R,3R,4S,6R)-2-((5-hydroxy-2,2-dimethyl-3,4-dihydro-2H-benzo[h]chromen-6-yl)oxy)-6-(hydroxymethyl)tetrahydro-2H-pyran-3,4,5-triol		0.715	C21H26O8	407.16553	酚苷类	613526	29127998	0
	w/o MS2:2-(1-(benzo[d][1,3]dioxol-5-ylmethyl)-2-hydroxy-5-oxo-4,5-dihydro-1H-imidazol-4-yl)-N-((1-methyl-1H-pyrrol-2-yl)methyl)acetamide		3.906	C19H20N4O5	407.12061	其他	0	18982744	2240882
	w/o MS2:(1R,2E,8S,10R,11S)-10,11-dihydroxy-6-(methoxymethyl)-1,10-dimethyl-5-oxo-4,14-dioxatricyclo[9.2.1.0?,?]tetradeca-2,6-dien-8-yl 2-methylprop-2-enoate	(1R,2E,8S,10R,11S)-10,11-dihydroxy-6-(methoxymethyl)-1,10-dimethyl-5-oxo-4,14-dioxatricyclo[9.2.1.0?,?]tetradeca-2,6-dien-8-yl 2-methylprop-2-enoate	3.85	C20H26O8	433.14359	大环内酯类	0	11723738	0
	w/o MS2:methyl chlorogenate		7.806	C17H20O9	407.07175	有机酸	0	6865744	0
	w/o MS2:Rosmic acid	Rosmic acid	3.358	C21H26O7	391.186	萜类化合物	1359906	152631184	0
	w/o MS2:NCGC00384803-01!2,4-dihydroxy-3-[(E)-4-hydroxy-3-methyl-5-(1,2,6-trimethyl-3-oxocyclohexyl)pent-2-enyl]-6-methylbenzaldehyde		5.625	C23H32O5	406.25818	苯及其衍生物	1524893	29420656	0
	w/o MS2:NCGC00180790-02!4-hydroxy-3,3,5-trimethyl-4-[(E)-3-[3,4,5-trihydroxy-6-(hydroxymethyl)oxan-2-yl]oxybut-1-enyl]cyclohexan-1-one		7.728	C19H32O8	406.24832	苷类化合物	17414308	0	0
	w/o MS2:MLS001401449-01!Nifekalant hydrochloride		4.657	C19H28ClN5O5	406.21008	0	1755888	119309024	0
	w/o MS2:Nifekalant		3.513	C19H27N5O5	406.20889	#N/A	3994	71275208	0
	w/o MS2:3-O-methylfunicone		0.886	C20H20O8	406.14767	酮类	24443956	0	0
	w/o MS2:MLS001140391-01!		0.782	C23H20ClN3O2	406.13095	0	21358760	741851	0
	w/o MS2:8-(((2S)-2-carboxypyrrolidin-1-ium-1-yl)methyl)-3-(4-fluorophenyl)-4-oxo-4H-chromen-7-olate		0.725	C21H18FNO5	406.1011	酚类化合物	4553201	556062	0
	w/o MS2:Cholest-4,6-Dien-3-One		6.906	C27H42O	405.30939	脂质	0	73563568	0
	w/o MS2:Lovastatin		3.533	C24H36O5	405.25891	酯类	0	20946008	0
	w/o MS2:(E)-10,10-dimethyl-10a-(3-(pentyloxy)styryl)-3,4,10,10a-tetrahydropyrimido[1,2-a]indol-2-ol		4.313	C26H32N2O2	405.24503	#N/A	8759479	17544804	0
	w/o MS2:Hydrocortisonacetate	Hydrocortisonacetate	4.598	C23H32O6	405.22754	甾体类化合物	94055072	9569824	0
	w/o MS2:MLS001076491-01!Cortell	MLS001076491-01!Cortell	3.729	C23H32O6	405.22369	甾体类化合物	120983	618069696	893023
	w/o MS2:Flunarizine		4.029	C26H26F2N2	405.21194	苯及其衍生物	18032524	2969633	95472
	w/o MS2:[1-(3,5-dihydroxyphenyl)-12-hydroxytridecan-2-yl] acetate		4.969	C21H34O5	405.20758	醇类	989112	610079	14495915
	[1,3-dihydroxy-1-(7-methoxy-2-oxochromen-6-yl)-3-methylbutan-2-yl] (E)-2-methylbut-2-enoate		0.744	C24H24N2O4	405.16211	香豆素类	18014850	2155950	0
	w/o MS2:Tosufloxacin		4.648	C19H15F3N4O3	405.1149	#N/A	50059900	0	0
	w/o MS2:1-hydroxy-4-[(2S,3R,4S,5S,6R)-3,4,5-trihydroxy-6-(hydroxymethyl)oxan-2-yl]oxynaphthalene-2-carboxylic acid		0.81	C17H18O9	405.06165	酚苷类	4774446	0	0
	w/o MS2:[(6E,10Z)-10-(acetyloxymethyl)-6-formyl-3-methylidene-2-oxo-3a,4,5,8,9,11a-hexahydrocyclodeca[b]furan-4-yl] 2-methylbutanoate		5.24	C22H28O7	405.04922	其他	0	13693546	0
	w/o MS2:Uridine 5'-diphosphate		0.684	C9H14N2O12P2	405.00787	核苷酸及其衍生物	14104607	4572657	0
	w/o MS2:NCGC00380823-01!2-(14-methylpentadecanoylamino)-3-phenylpropanoic acid		7.672	C25H41NO3	404.31744	氨基酸及其衍生物	6113422	22915	0
	w/o MS2:4-amino-5-(5-hydroxy-2',6-dimethyl-5'-prop-1-en-2-ylspiro[7-oxabicyclo[4.1.0]heptane-3,1'-cyclopentane]-2-yl)oxy-5-oxopentanoic acid		4.553	C20H31NO6	404.20544	氨基酸及其衍生物	768237	31535980	0
	w/o MS2:Unknown (carbon number 25); PlaSMA ID-2201		3.378	C25H25NO4	404.18933	#N/A	202404	774526016	0
	w/o MS2:[3-hydroxy-2-methyl-4-(7-oxofuro[3,2-g]chromen-9-yl)oxybutan-2-yl] (Z)-2-methylbut-2-enoate		5.342	C21H22O7	404.16837	0	164225	26413160	0
	w/o MS2:MLS001146929-01!		1.939	C21H26ClN3OS	404.15448	0	187936	13414447	0
	w/o MS2:NCGC00162403-05_C20H18ClNO6_L-Phenylalanine, N-[[(3R)-5-chloro-3,4-dihydro-8-hydroxy-3-methyl-1-oxo-1H-2-benzopyran-7-yl]carbonyl]-		0.801	C20H18ClNO6	404.09274	#N/A	11868124	0	152602
	w/o MS2:Rosmanol	Rosmanol	3.819	C20H26O5	367.17572	萜类化合物	544124	19224056	0
	w/o MS2:Terpestacin_130136		6.997	C25H38O4	403.28036	醇类	68490	35796796	0
	Agmatine		1.09	C5H14N4	131.12909	#N/A	95086944	718425088	0
	[2-[2-(2-methylpropanoyloxy)propan-2-yl]-7-oxo-2,3-dihydrofuro[3,2-g]chromen-3-yl] 2-methylpropanoate		1.144	C22H26O7	403.23068	香豆素类	75760880	0	0
	w/o MS2:Schisanhenol		5.028	C23H30O6	403.21844	其他	3481550	178416432	140077
	w/o MS2:(Z)-3-(4-hydroxyphenyl)-N-[4-[[(E)-3-(4-hydroxyphenyl)prop-2-enoyl]amino]butyl]prop-2-enamide		3.639	C22H24N2O4	403.16302	有机酸	22870130	420000	0
	w/o MS2:8-Desoxygartanin		1.125	C23H24O5	403.146	酚类化合物	46977124	0	0
	w/o MS2:Nobiletin		6.095	C21H22O8	403.13998	酚类化合物	1592158	0	11790529
	w/o MS2:Unknown (carbon number 10); PlaSMA ID-98		6.172	C10H10	131.0856	#N/A	37299568	44483	22661558
	w/o MS2:3-(3,4-dihydro-2H-benzo[b][1,4]dioxepin-7-yl)-2,8-dimethyl-4-oxo-4H-chromen-7-yl acetate		0.81	C22H20O6	403.112	酚类化合物	634909	18786716	79317
	w/o MS2:(5-benzoyloxy-3-chloro-4,6-dihydroxycyclohexen-1-yl)methyl benzoate		3.85	C21H19ClO6	403.09583	酯类	0	5540722	0
	w/o MS2:NCGC00381300-01_C21H19ClO6_[5-(Benzoyloxy)-3-chloro-4,6-dihydroxy-1-cyclohexen-1-yl]methyl benzoate		1.085	C21H19ClO6	403.09079	酯类	0	0	14405618
	w/o MS2:Thymidine-5'-diphosphate		2.594	C10H16N2O11P2	403.02707	#N/A	2928364	0	0
	w/o MS2:Retapamulin	Retapamulin	5.033	C30H47NO4S	518.32855	萜类化合物	26407066	2989872	0
	w/o MS2:NCGC00347828-02_C24H37NO5_(7E)-11,12,13-Trihydroxy-3-isobutyl-4,5,8-trimethyl-3,3a,4,6a,9,10,11,12,13,14-decahydro-1H-cycloundeca[d]isoindole-1,15(2H)-dione		6.213	C24H37NO5	402.26035	其他	0	95963344	0
	w/o MS2:MLS000860044-01!5-Methylurapidil		1.276	C21H31N5O3	402.24619	0	57855720	0	0
	w/o MS2:MLS001157745-01!(2S)-1-[(2S)-2-[(5-methoxy-1-methylindole-2-carbonyl)amino]-3-methylbutanoyl]pyrrolidine-2-carboxylic acid		5.146	C21H27N3O5	402.20654	0	53185312	213116	0
	w/o MS2:Quinoxaline		1.106	C8H6N2	131.06348	其他	54674996	177497728	288035
	w/o MS2:Trifluoperazine 2HCl	Trifluoperazine 2HCl	4.292	C21H26Cl2F3N3S	204.58842	生物碱类	0	8394408	0
	w/o MS2:Moxifloxacin hydrochloride		5.23	C21H25ClFN3O4	402.18005	有机酸	456448	18374996	0
	w/o MS2:triacanthine	triacanthine	2.695	C10H13N5	226.10506	生物碱类	238086240	25694744	0
	2-((4-ethyl-8,8-dimethyl-2-oxo-2,8,9,10-tetrahydropyrano[2,3-f]chromen-5-yl)oxy)-N-isopropylacetamide		1.905	C22H18FNO4	402.11609	香豆素类	4092898	0	16594
	w/o MS2:NALOXONE HYDROCHLORIDE		3.639	C19H22ClNO4	402.08438	#N/A	1474527	0	0
	Quinoxaline		4.708	C8H6N2	131.06055	其他	402912640	228791	221245
	w/o MS2:7-Oxocholesterol		9.881	C27H44O2	401.34018	脂质	5787254	7287356	2271322
	w/o MS2:NCGC00385238-01_C25H36O4_		5.416	C25H36O4	401.26315	#N/A	56209420	2878811	174145
	w/o MS2:C9H8O2; PlaSMA ID-95		5.529	C9H8O2	131.04938	其他	6826140	678547	57491148
	w/o MS2:bonactin		5.573	C21H36O7	401.25198	0	4047068	37063116	0
	w/o MS2:Quillaic acid	Quillaic acid	6.997	C30H46O5	509.31815	萜类化合物	28215410	166256032	2727176
	w/o MS2:MLS002154083-01!Reserpinic acid hydrochloride83-60-3		4.155	C22H29ClN2O5	401.21866	0	20829188	243219	0
	w/o MS2:trans-erioaustralasine hydrate	trans-erioaustralasine hydrate	4.135	C22H27NO6	402.18738	生物碱类	53505712	478890	470870
	w/o MS2:schisandrin B		5.156	C23H28O6	401.20569	其他	195837104	1480835	59506
	w/o MS2:NCGC00163663-02!		0.829	C23H28O6	401.19699	其他	20367196	30447282	0
	w/o MS2:Unknown (carbon number 22); PlaSMA ID-2194		3.62	C22H28N2OS2	401.17166	#N/A	381280	47302244	0
	w/o MS2:(E)-8-(4-hydroxy-6-methoxy-7-methyl-3-oxo-1H-2-benzofuran-5-yl)-2,6-dimethyloct-6-enoic acid		1.886	C20H26O6	401.13071	酯类	231390896	0	0
	w/o MS2:4??,5-dihydro-2???,3???-epoxy-15-deoxy-goyazensolide		1.024	C19H22O8	401.09384	有机酸	0	0	35985992
	w/o MS2:methyl asterrate		0.655	C18H18O8	401.05844	醚类	47058236	146909120	0
	w/o MS2:DL-Palmitoylcarnitine		7.544	C23H45NO4	400.36499	类氨基酸	692574	0	0
	w/o MS2:(9Z,12Z)-N-(3-Methoxybenzyl)octadeca-9,12-dienamide		6.27	C26H41NO2	400.31644	醚类	0	156221760	45243
	w/o MS2:Topiramate	Topiramate	2.837	C12H21NO8S	362.08517	生物碱类	512443	20263748	0
	w/o MS2:NCGC00380405-01_C24H35NO5_1H-Cycloundec[d]isoindole-1,12,15-trione, 2,3,3a,4,6a,9,10,11,13,14-decahydro-11,13-dihydroxy-4,5,8-trimethyl-3-(2-methylpropyl)-, (7E)-		5.311	C24H35NO5	400.24725	其他	164599	143380016	0
	2-(5-methoxy-4,8,8-trimethyl-2-oxo-2,8,9,10-tetrahydropyrano[2,3-f]chromen-3-yl)-N-(pyridin-2-yl)acetamide		4.616	C24H30O4	400.24725	香豆素类	0	149256496	131302
	w/o MS2:MLS002154140-01!Thiethylperazine malate52239-63-1		4.055	C26H35N3O5S2	400.19431	0	10254598	249950752	0
	w/o MS2:Tjipanazole B	Tjipanazole B	0.772	C23H18Cl2N2O4	457.06204	生物碱类	65027404	503310	280688
	w/o MS2:Thiethylperazine; LC-ESI-QTOF; MS2; CE	Thiethylperazine; LC-ESI-QTOF; MS2; CE	5.199	C22H29N3S2	400.18765	生物碱类	1387895	66092604	0
	w/o MS2:Unknown (carbon number 18); PlaSMA ID-2188		3.338	C18H26NO7P	400.15781	#N/A	224670	20882118	0
	w/o MS2:Thiabendazole	Thiabendazole	1.144	C10H7N3S	202.03831	生物碱类	27316632	8600596	0
	w/o MS2:Tetrahydroberberine	Tetrahydroberberine	1.248	C20H21NO4	340.14963	生物碱类	122238960	5433023	0
	w/o MS2:Pyrroxanthin 5,8-furanoxide; FAB-EBEB; MS2; m/z	Pyrroxanthin 5,8-furanoxide; FAB-EBEB; MS2; m/z	8.775	C39H48O6	612.33795	萜类化合物	55650704	0	0
	w/o MS2:Tri(butoxyethyl) phosphate		7.523	C18H39O7P	399.24994	#N/A	18590692	14899752	315488
	w/o MS2:NCGC00380992-01_C21H34O7_2(1H)-Naphthalenone, 6-(hexopyranosyloxy)-3,4,4a,5,6,8a-hexahydro-4,7-dimethyl-1-(1-methylethyl)-		3.28	C21H34O7	399.23962	苷类化合物	0	46143764	0
	w/o MS2:Terbuthylazine-2-hydroxy	Terbuthylazine-2-hydroxy	1.834	C9H17N5O	212.14775	生物碱类	2604950	22169486	1400406
	w/o MS2:Terbuthylazine	Terbuthylazine	3.749	C9H16ClN5	230.11732	生物碱类	3594029	72615088	0
	w/o MS2:Teraspiridole D_130092	Teraspiridole D_130092	5.307	C34H44N2O6	577.32825	生物碱类	36221968	22487696	57339848
	w/o MS2:N-(3-Methoxybenzyl)(9Z,12Z,15Z)-octadeca-9,12,15-trienamide		6.282	C26H39NO2	398.29919	醚类	0	18446760	0
	w/o MS2:MMV026356		5.873	C20H27N7O2	398.22964	#N/A	956652	44496148	0
	w/o MS2:MLS001076859-01!		1.257	C21H20FN3O2S	398.13852	0	80680912	662382	0
	w/o MS2:Tanshinone IIA sodium sulfonate		0.7	C19H19NaO6S	398.08017	酚类化合物	9769473	23813182	0
	w/o MS2:Dysidin		1.808	C16H22Cl3NO4	398.07227	胺类	27210010	0	0
	w/o MS2:Unknown (carbon number 27); PlaSMA ID-2179		5.199	C27H40O2	397.30484	#N/A	0	80062904	0
Pesticide5_Ethofumesate_C13H18O5S_2-Ethoxy-3,3-dimethyl-2,3-dihydro-1-benzofuran-5-yl methanesulfonate	w/o MS2:Ginkgolic Acid C17-1		5.39	C24H38O3	397.27277	植物激素	6553764	14482361	48219172
	w/o MS2:Unknown (carbon number 22); PlaSMA ID-2178		3.788	C22H36O6	397.2565	#N/A	198231	36560	13080573
	w/o MS2:MLS001332590-01!Melengestrol acetate2919-66-6	MLS001332590-01!Melengestrol acetate2919-66-6	1.13	C25H32O4	397.24518	甾体类化合物	0	36546544	0
	w/o MS2:Unknown (carbon number 25); PlaSMA ID-2177		6.738	C25H32O4	397.2406	#N/A	60956660	164274	0
	Convolidine		4.152	C15H19NO4	278.13614	酚酸类	10397610	141564464	90074
	Helenine		4.716	C16H21NO4	292.1521	酚酸类	187781	5660933632	172991
	w/o MS2:4-(3,14-dihydroxy-10,13-dimethylhexadecahydro-1H-cyclopenta[a]phenanthren-17-yl)furan-2(5H)-one	4-(3,14-dihydroxy-10,13-dimethylhexadecahydro-1H-cyclopenta[a]phenanthren-17-yl)furan-2(5H)-one	4.822	C23H34O4	397.23166	甾体类化合物	31139776	4144148	0
	w/o MS2:MLS002153420-01!Pregnenolone sulfate sodium salt1852-38-6		3.58	[C21H32NaO5S]+	397.2074	#N/A	103297456	1175551	0
	w/o MS2:NCGC00179905-02!(E)-3-(4-methoxyphenyl)-1-[2,4,6-trimethoxy-3-(3-methylbut-2-enyl)phenyl]prop-2-en-1-one		5.287	C24H28O5	397.20148	酚类化合物	975182	358513	28159920
	w/o MS2:NCGC00381156-01_C24H30O6_Methyl 3-[(1E,3E)-3,5-dimethyl-1,3-heptadien-1-yl]-8-hydroxy-6a,8-dimethyl-6-oxo-6a,8,9,9a-tetrahydro-6H-furo[2,3-h]isochromene-9-carboxylate		5.519	C24H30O6	397.20038	酮类	3889497	228174	18800898
	w/o MS2:Pseudolaric Acid A-O-beta-D-glucopyranoside	Pseudolaric Acid A-O-beta-D-glucopyranoside	2.719	C28H38O11	551.24457	萜类化合物	0	21940180	0
	w/o MS2:Mirabegron (YM178)		1.191	C21H24N4O2S	397.17017	胺类	39385864	3574236	0
	w/o MS2:2,3,8,9,10-pentamethoxy-6a,11a-dihydro-6H-[1]benzofuro[3,2-c]chromene		4.95	C20H22O7	397.14941	#N/A	14137438	27996	0
	w/o MS2:gamma-mangostin		1.29	C23H24O6	397.1102	酚类化合物	0	11235083	0
	w/o MS2:Teraspiridole B_130089	Teraspiridole B_130089	5.573	C34H42N2O6	575.31342	生物碱类	20595188	92887	397461
	w/o MS2:Solasodiene (not validated); PlaSMA ID-2172	Solasodiene (not validated); PlaSMA ID-2172	8.786	C27H41NO	396.33047	甾体类化合物	11943898	492505	3968049
	w/o MS2:NCGC00385244-01!(2E,4E,12E)-13-(1,3-benzodioxol-5-yl)-1-piperidin-1-yltrideca-2,4,12-trien-1-one		3.561	C25H33NO3	396.25961	苯及其衍生物	0	32905940	0
	w/o MS2:Talatisamine	Talatisamine	5.436	C24H39NO5	444.26999	生物碱类	2233190	22463838	0
	w/o MS2:Subsessiline	Subsessiline	5.86	C43H48N4O6	717.37579	生物碱类	980558	0	76671632
	w/o MS2:Strychnophylline	Strychnophylline	6.247	C35H43N5O2	566.35425	生物碱类	0	25749290	0
	w/o MS2:Strychnopentamine	Strychnopentamine	6.917	C35H43N5O	550.35028	生物碱类	8401997	6078768	86390
	w/o MS2:4-hydroxy-5-[(2S,3R,4S,5S,6R)-3,4,5-trihydroxy-6-(hydroxymethyl)oxan-2-yl]oxy-1H-benzo[f][2]benzofuran-3-one		4.712	C18H18O9	396.12933	酚苷类	3176557	12481815	0
	w/o MS2:Strychnine	Strychnine	8.6	C21H22N2O2	335.24503	生物碱类	33318074	0	91117
	w/o MS2:(2S,3S)-6'-methyl-3-phenylspiro[oxirane-2,7'-quinazolino[3,2-a][1,4]benzodiazepine]-5',13'-dione		1.093	C24H17N3O3	396.08337	其他	0	12538027	0
	w/o MS2:NCGC00168796-02_C22H36O7_Grayanotoxane-3,5,6,10,14,16-hexol, 14-acetate, (3beta,6beta,14R,16alpha)-		2.284	C22H36O7	395.24127	#N/A	64434	13334411	0
	w/o MS2:protopanaxadiol	protopanaxadiol	9.325	C30H52O3	483.38052	萜类化合物	23421684	792713	1585518
	w/o MS2:11A-Acetoxyprogesterone	11A-Acetoxyprogesterone	4.698	C23H32O4	395.21646	甾体类化合物	73624000	12049205	150472
	w/o MS2:6-hydroxy-2-(1-hydroxy-3-methylbutyl)-1-methoxy-8-methyl-10H-benzo[b][1,5]benzodioxocin-12-one		1.106	C21H24O6	395.2059	醚类	34388404	10446162	0
	w/o MS2:19-acetyltabersonine		4.573	C23H26N2O4	395.19385	#N/A	4835359	16013552	0
	w/o MS2:MLS001066543-01!124-94-7		0.885	C21H27FO6	395.19144	类固醇	7742542	24648502	0
	w/o MS2:3,3',4,4'-tetramethoxy-7,7'-epoxylignan		3.585	C22H28O5	395.17947	酚类化合物	14391384	20265374	0
	w/o MS2:MMV020391		3.905	C19H23ClN2O3S	395.11636	胺类	80912128	0	0
	w/o MS2:NCGC00380243-01!		2.415	C22H20O8	395.11292	酚类化合物	4596201	66011	0
	w/o MS2:NCGC00384897-01_C16H20O10_3-(Benzoyloxy)-2-hydroxypropyl beta-D-glucopyranosiduronic acid		2.324	C16H20O10	395.09882	糖类	536	8547398	0
	w/o MS2:(2S,3S,4S,5R,6R)-6-(3-benzoyloxy-2-hydroxypropoxy)-3,4,5-trihydroxyoxane-2-carboxylic acid		0.839	C16H20O10	395.09433	糖类	77356000	503632	0
	w/o MS2:Pristimerin	Pristimerin	4.917	C30H40O4	487.27991	萜类化合物	626942	87387544	130342
	w/o MS2:NCGC00386045-01_C21H28O6_2-Butenoic acid, 2-methyl-, (2Z)-2-[[1-(3,4-dimethoxyphenyl)propoxy]carbonyl]-2-buten-1-yl ester, (2E)-		4.543	C21H28O6	394.2193	其他	2010253	58009960	0
	w/o MS2:MLS000859948-01!NAN-190 hydrobromide		7.478	C23H28BrN3O3	394.21155	0	19550106	0	36945
	w/o MS2:Carnosine		1.778	C9H14N4O3	244.14655	肽类	57445712	7683971	0
	w/o MS2:L-Anserine; CE0; MYYIAHXIVFADCU-QMMMGPOBSA-N		3.475	C10H16N4O3	241.12593	肽类	588350	117885688	0
	w/o MS2:"MLS001157747-01!3-(3,5-dimethyl-7-oxofuro[3,2-g]chromen-6-yl)-N-(3-imidazol-1-ylpropyl)propanamide"		4.155	C22H23N3O4	394.17862	0	58228896	7786500	79796
	w/o MS2:Splendoline	Splendoline	5.23	C21H26N2O4	371.20148	生物碱类	45900856	127698384	400324
	w/o MS2:MMV688472		4.471	C21H16ClN3O3	394.09143	0	0	6234958	0
	w/o MS2:Sodium Deoxycholate		9.652	C24H40O4	393.29572	其他	8919377	533760	21443814
	w/o MS2:NCGC00380670-01_C19H36O8_[5-Hydroxy-2-(3-hydroxybutyl)-3,3-dimethylcyclohexyl]methyl beta-D-glucopyranoside		5.961	C19H36O8	393.25272	苷类化合物	52835764	286837	71812
	w/o MS2:monolinolein		5.109	C21H38O4	393.23782	有机酸	2428083	30675820	1463
	w/o MS2:Glabrol		3.389	C25H28O4	393.21042	酚类化合物	33700288	31806644	40338336
	w/o MS2:NCGC00385216-01!8-[(2E)-3,7-dimethylocta-2,6-dienyl]-5,7-dihydroxy-2-phenyl-2,3-dihydrochromen-4-one		5.297	C25H28O4	393.20639	酚类化合物	2595013	5245242	16089465
	w/o MS2:Glyasperin D		4.866	C22H26O5	393.17877	#N/A	259149712	507441	17162
	w/o MS2:Sparfloxacin		5.23	C19H22F2N4O3	393.17758	有机酸	30458040	292041	0
	w/o MS2:5,7-dihydroxy-2-(4-methoxyphenyl)-6-(3-methylbut-2-enyl)-2,3-dihydrochromen-4-one		4.344	C21H22O5	393.10818	酚类化合物	961518	0	0
	w/o MS2:Sesamolin		1.12	C20H18O7	393.10126	苯及其衍生物	52815716	0	33997092
	w/o MS2:methyl 3-(4-hydroxyphenyl)-2-[(4-hydroxyphenyl)methyl]-4-methoxy-5-oxofuran-2-carboxylate		6.795	C20H18O7	393.09671	0	0	13956454	0
	w/o MS2:Poricoic acid A	Poricoic acid A	5.583	C31H46O5	499.33786	萜类化合物	283988	12442463	0
	w/o MS2:4-hydroxy-3-[(E)-7-hydroxy-3,7-dimethyl-4-oxooct-5-enyl]-5-(3-methylbut-2-enyl)benzoic acid		5.272	C22H30O5	392.24329	#N/A	38575984	30771652	0
	w/o MS2:heteratisine		6.535	C22H33NO5	392.24033	#N/A	81400208	0	0
	w/o MS2:1-[4-[2-(7-methoxy-1,3-benzodioxol-5-yl)ethyl]phenoxy]-3-methylbutane-2,3-diol		4.292	C21H26O6	392.20364	其他	37676444	1067369472	0
	w/o MS2:NCGC00169169-02![3,4,5-trihydroxy-6-(hydroxymethyl)oxan-2-yl] 3,4,5-trimethoxybenzoate		4.048	C16H22O10	392.14917	其他	23175042	68519	0
	w/o MS2:Spectinomycin; LC-ESI-QTOF; MS2; CE	Spectinomycin; LC-ESI-QTOF; MS2; CE	5.371	C14H24N2O7	333.16614	生物碱类	44397496	143924	428973
	w/o MS2:SPECTINOMYCIN	SPECTINOMYCIN	6.685	C14H24N2O7	333.19525	生物碱类	69500088	5831154	82164
	w/o MS2:"MLS001140588-01!N-[3-(3,4-dimethoxyphenyl)-4-oxochromen-2-yl]furan-2-carboxamide"		0.715	C22H17NO6	392.11606	0	445025	0	0
	w/o MS2:4-[2-[(2-ethyl-2,3-dihydroxybutanoyl)oxymethyl]anilino]-4-oxobutanoic acid		4.519	C17H23NO7	392.11154	其他	5904690	0	0
	w/o MS2:3-methyl-8,10,20,22-tetraoxa-3-azapentacyclo[15.7.0.0?,??.0?,??.0??,??]tetracosa-1(17),5,7(11),12,18,23-hexaen-14-one		5.085	C20H19NO5	392.09329	苯及其衍生物	2763725	0	0
	w/o MS2:Bis(2-ethylhexyl) phthalate		6.054	C24H38O4	391.28329	酯类	165522	30641	18137982
	w/o MS2:NCGC00385006-01_C25H36O2_Dicyclopenta[a,d]cycloocten-3(3aH)-one, 7-[(2Z)-1,5-dimethyl-2,4-hexadien-1-yl]-6,6a,7,8,9,9a,10,10a-octahydro-4-(hydroxymethyl)-1,9a-dimethyl-, (4E,6aS,7R,9aR,10aS)-		5.003	C25H36O2	391.25885	#N/A	102274664	2544552	0
	w/o MS2:MLS002207227-01!		7.122	C23H34O5	391.24405	酯类	1271541	33674856	170504
	w/o MS2:Hexa(methoxymethyl)melamine		6.133	C15H30N6O6	391.22894	#N/A	16015242	0	22053
	w/o MS2:Rhodojaponin III		5.35	C20H32O6	391.21045	#N/A	54610816	543612	149644
	w/o MS2:Ilicicolin A		5.146	C23H31ClO3	391.20685	0	116354832	181577	92047
	w/o MS2:MLS000028709-01!Meclizine hydrochloride		0.763	C25H28Cl2N2	391.1969	0	24895658	1516953	0
	w/o MS2:N-Methyl-L-proline; CE0; CWLQUGTUXBXTLF-YFKPBYRVSA-N		0.782	C6H11NO2	130.08635	氨基酸及其衍生物	533960512	216806896	3467544
	w/o MS2:Podototarin	Podototarin	8.033	C40H58O2	593.43915	萜类化合物	8483627	9220198	3034764
	w/o MS2:Phytolaccagenin	Phytolaccagenin	7.943	C31H48O7	555.32935	萜类化合物	31999236	0	0
	w/o MS2:Speciofiline	Speciofiline	4.95	C21H24N2O4	369.18115	生物碱类	205334144	2051292	19656304
	w/o MS2:L-beta-Homoproline; LC-ESI-QTOF; MS2; CE		1.262	C6H11NO2	130.08627	#N/A	369913664	643820992	34756996
	w/o MS2:sophocarpine	sophocarpine	1.915	C15H22N2O	269.16019	生物碱类	540660736	3861547	0
	w/o MS2:skimmianine	skimmianine	3.191	C14H15NO4	260.09006	生物碱类	14294992	3903793	0
	w/o MS2:Sinomenine hydrochloride	Sinomenine hydrochloride	3.466	C19H24ClNO4	388.12857	生物碱类	0	9221876	0
	w/o MS2:Euphoractine W from S.guyanensis		4.489	C22H30O6	390.21039	酮类	160402992	1433020	0
	w/o MS2:Vinorelbine (Navelbine)		0.763	C45H54N4O8	390.19925	#N/A	11614395	10245138	0
	w/o MS2:arctigenin		4.697	C21H24O6	390.18906	酚苷类	8651508	74109656	12474
	w/o MS2:Balofloxacin		1.21	C20H24FN3O4	390.18484	有机酸	29115168	4696661	0
	Pipecolic acid		0.876	C6H11NO2	130.08624	氨基酸及其衍生物	465745376	1042636096	64802176
	w/o MS2:syringin		3.094	C17H24O9	390.17142	酚苷类	2768893	666708544	0
	w/o MS2:Pesticide6_Metconazole_C17H22ClN3O_5-(4-Chlorophenylmethyl)-2,2-dimethyl-1-(1H-1,2,4-triazol-1-ylmethyl)cyclopentanol	Pesticide6_Metconazole_C17H22ClN3O_5-(4-Chlorophenylmethyl)-2,2-dimethyl-1-(1H-1,2,4-triazol-1-ylmethyl)cyclopentanol	5.297	C17H22ClN3O	361.17645	萜类化合物	816577	1485895	39330404
	w/o MS2:Simazine; LC-ESI-ITFT; MS2; CE	Simazine; LC-ESI-ITFT; MS2; CE	3.283	C7H12ClN5	202.08418	生物碱类	409478816	0	0
	w/o MS2:pachymic acid	pachymic acid	6.166	C33H52O5	529.38544	萜类化合物	0	15797073	0
	w/o MS2:NCGC00380213-01_C19H32O8_2-Butanone, 4-[3-(beta-D-glucopyranosyloxy)-4-hydroxy-2,6,6-trimethyl-1-cyclohexen-1-yl]-		1.224	C19H32O8	389.22012	苷类化合物	1165704	21048394	0
	w/o MS2:O-Tigloylgymnemagenin, 21-	O-Tigloylgymnemagenin, 21-	6.161	C35H56O7	611.39453	萜类化合物	0	0	427573760
	w/o MS2:Shearinine D_130028	Shearinine D_130028	5.085	C37H45NO6	600.33386	生物碱类	596410176	1082600	132428
	w/o MS2:Seneciphylline	Seneciphylline	1.13	C18H23NO5	356.14255	生物碱类	136957	16873922	0
	w/o MS2:Eszopiclone		5.488	C17H17ClN6O3	389.11588	0	4400574	12527230	0
	w/o MS2:3-(benzo[d][1,3]dioxol-5-yl)-6-ethyl-2-methyl-4-oxo-4H-chromen-7-yl acetate		1.421	C21H18O6	389.09888	酚类化合物	0	16220769	0
	2-(7-oxo-2,3-dihydrofuro[3,2-g]chromen-2-yl)propan-2-yl 3-methylbut-2-enoate		1.097	C21H18O6	389.09137	香豆素类	9622210	0	0
	w/o MS2:dUDP		1.065	C9H14N2O11P2	389.01566	#N/A	927030	11570057	0
	w/o MS2:NCGC00347666-02!2,4-dihydroxy-6-methyl-3-[(2E,4E)-3-methyl-5-[(1R,2R,6R)-1,2,6-trimethyl-3-oxocyclohexyl]penta-2,4-dienyl]benzaldehyde		3.413	C23H30O4	388.25378	苯及其衍生物	14330577	11982680	35284324
	w/o MS2:(1r,5R,7S)-5,7-diethyl-2-(1-ethyl-2-methyl-1H-indol-3-yl)-1,3-diazaadamantan-6-one		5.625	C23H31N3O	388.2439	#N/A	86171	109362560	3126738
	w/o MS2:Seneciphyllin; PlaSMA ID-1820	Seneciphyllin; PlaSMA ID-1820	4.438	C18H23NO5	334.16266	生物碱类	47186860	65394336	0
	w/o MS2:"MLS001077346-01!TAMOXIFEN, 4-HYDROXY-, (Z)-"		3.77	C26H29NO2	388.22263	0	34223	164511552	0
	w/o MS2:Securinine	Securinine	1.523	C13H15NO2	235.14403	生物碱类	290602368	4364174	185064
	w/o MS2:MLS001077301-01!Terasin		1.128	C19H26ClN5O4	388.20633	0	34652688	46709676	0
	w/o MS2:Flurazepam		3.561	C21H23ClFN3O	388.15836	苯二氮卓类	9038781	47198732	0
	w/o MS2:Amoxicilin - Dark Web Drugs		5.561	C16H19N3O5S	388.09509	0	2138223	283532	0
	w/o MS2:Secopenitrem D_120253	Secopenitrem D_120253	5.447	C37H47NO4	570.35242	生物碱类	0	9332201	0
	2-Methylpyrrolidine; CE10; RGHPCLZJAFCTIK-UHFFFAOYSA-N		0.886	C5H11N	86.09691	#N/A	848543296	36041548	4907592
	w/o MS2:MLS000069442-01!MEDROXYPROGESTERONE ACETATE520-85-4	MLS000069442-01!MEDROXYPROGESTERONE ACETATE520-85-4	3.658	C24H34O4	387.26135	甾体类化合物	11593380	0	9140760
	w/o MS2:NCGC00179830-03!2-[5-[2-[2-[5-(2-hydroxypropyl)oxolan-2-yl]propanoyloxy]propyl]oxolan-2-yl]propanoic acid		5.22	C20H34O7	387.23376	有机酸	15272777	41190808	150115
	w/o MS2:MLS000736869-01!		5.085	C22H30N2O4	387.22626	0	43750592	6033904	153692
	w/o MS2:NCGC00385306-01_C21H23NO5_		1.14	C21H23NO5	387.1868	苯及其衍生物	1975982	18979828	0
	w/o MS2:Schinifoline	Schinifoline	4.931	C17H23NO	258.1817	生物碱类	34056780	3271336	0
	w/o MS2:MLS001140579-01!2-(2-oxo-4-phenylchromen-7-yl)oxy-N-(pyridin-2-ylmethyl)acetamide		6.036	C23H18N2O4	387.13165	0	21708582	0	0
	w/o MS2:4-benzoyl-9,13,13-trimethyl-8-oxatetracyclo[7.4.1.0?,?.0??,??]tetradeca-2,4,6-triene-3,5-diol		1.147	C23H24O4	387.11472	酮类	98631408	5655805	0
	w/o MS2:Salsoline	Salsoline	3.688	C11H15NO2	194.11752	生物碱类	49696384	66918444	1191862
	w/o MS2:NCGC00380272-01!5,8-dihydroxy-6-methoxy-7-[(2S,3R,4S,5S,6R)-3,4,5-trihydroxy-6-(hydroxymethyl)oxan-2-yl]oxychromen-2-one		0.801	C16H18O11	387.08679	苷类化合物	78283136	1268415	0
	w/o MS2:asterric acid		2.62	C17H16O8	387.05396	醚类	7624276	7569272	0
	w/o MS2:Tioconazole		0.696	C16H13Cl3N2OS	386.99567	醚类	114789	10730152	0
	w/o MS2:ACTINONIN		4.688	C19H35N3O5	386.26498	氨基酸及其衍生物	0	7803265	0
	w/o MS2:(3R,7R,8R,8aS)-3,4'-dihydroxy-4,4,7,8a-tetramethylspiro[2,3,4a,5,6,7-hexahydro-1H-naphthalene-8,2'-7,8-dihydro-3H-furo[2,3-e]isoindole]-6'-one		5.008	C23H31NO4	386.23083	0	118956	304589664	0
	w/o MS2:MMV020591		0.838	C24H23N3O2	386.18808	0	256528	46792308	0
	w/o MS2:MLS002153162-01!(-)-N6-(2-Phenylisopropyl)adenosine38594-96-6		5.21	C19H23N5O4	386.18375	0	9044136	18450726	0
	w/o MS2:"MLS001159056-01!1-[2-[(7-methyl-4-oxo-2,3-dihydro-1H-cyclopenta[c]chromen-9-yl)oxy]acetyl]piperidine-4-carboxylic acid"		0.763	C21H23NO6	386.16599	0	185783984	433282	0
	w/o MS2:MMV676526		2.642	C21H17ClFNO3	386.09445	苯及其衍生物	57710572	0	0
	w/o MS2:Evoxine		0.705	C18H21NO6	385.99365	#N/A	506383	0	0
	w/o MS2:Cholecalciferol		8.49	C27H44O	385.34329	维生素类	2472277	118252	37680
	Pyroglutamic acid		0.895	C5H7NO3	130.05026	氨基酸及其衍生物	607166080	60360500	95293536
	w/o MS2:NCGC00381199-01_C25H38O4_(3aR,5E,7S,10E,14E,16aS)-2,7-Dihydroxy-3-[(2S)-1-hydroxy-2-propanyl]-6,10,14,16a-tetramethyl-4,7,8,9,12,13,16,16a-octahydrocyclopenta[15]annulen-1(3aH)-one		6.975	C25H38O4	385.26743	醇类	11516962	90599064	0
	w/o MS2:Rutaecarpine	Rutaecarpine	3.183	C18H13N3O	288.11044	生物碱类	175548	19585486	0
	w/o MS2:Bufogenin	Bufogenin	1.102	C24H32O4	385.24316	甾体类化合物	0	22419210	0
	w/o MS2:Oleanane -4H, + 2O; PlaSMA ID-2419	Oleanane -4H, + 2O; PlaSMA ID-2419	5.658	C30H48O2	441.37048	萜类化合物	6022895	3743652	0
	w/o MS2:Roquefortine C	Roquefortine C	2.769	C22H23N5O2	412.17288	生物碱类	3534457	89660912	0
	w/o MS2:"MLS001140567-01!1-[2-[(6-oxo-7,8,9,10-tetrahydrobenzo[c]chromen-3-yl)oxy]acetyl]piperidine-4-carboxamide"		5.063	C21H24N2O5	385.1752	0	67143680	567651	0
	L-5-Oxoproline; LC-ESI-QTOF; MS2; CE		0.763	C5H7NO3	130.04965	氨基酸及其衍生物	1225276672	108474240	2260763
	w/o MS2:NCGC00169274-03_C22H26O7_6(2H)-Benzofuranone, 3,3a,4,5-tetrahydro-5,7-dimethoxy-2-(7-methoxy-1,3-benzodioxol-5-yl)-3-methyl-3a-(2-propen-1-yl)-, (2R,3R,3aR,5R)-		1.412	C22H26O7	385.16382	苯及其衍生物	0	45592732	104298
	w/o MS2:NCGC00380399-01!5-chloro-2,4-dihydroxy-6-methyl-3-[(2E,4E)-3-methyl-5-(1,2,6-trimethyl-5-oxocyclohex-3-en-1-yl)penta-2,4-dienyl]benzaldehyde		0.867	C23H27ClO4	385.1568	苯及其衍生物	62503	49788724	0
	w/o MS2:MMV687747		2.61	C19H17BrN2O2	385.05334	#N/A	16472931	14323726	0
	w/o MS2:NCGC00169259-02![1-(3,5-dihydroxyphenyl)-12-hydroxytridecan-2-yl] acetate		5.614	C21H34O5	384.276	醇类	0	95260648	0
	w/o MS2:(1'R,2S,4'S,5S,6R,8'R,10'E,12'S,13'S,14'E,16'E,20'R,21'R,24'S)-6-(butan-2-yl)-21',24'-dihydroxy-12'-{[(2R,4S,5S,6S)-5-{[(2S,4S,5S,6S)-5-hydroxy-4-methoxy-6-methyloxan-2-yl]oxy}-4-methoxy-6-methyloxan-2-yl]oxy}-5,11',13',22'-tetramethyl-5,6-dihydro-3',...	(1'R,2S,4'S,5S,6R,8'R,10'E,12'S,13'S,14'E,16'E,20'R,21'R,24'S)-6-(butan-2-yl)-21',24'-dihydroxy-12'-{[(2R,4S,5S,6S)-5-{[(2S,4S,5S,6S)-5-hydroxy-4-methoxy-6-methyloxan-2-yl]oxy}-4-methoxy-6-methyloxan-2-yl]oxy}-5,11',13',22'-tetramethyl-5,6-dihydro-3',...	6.102	C48H72O14	895.47491	大环内酯类	2255784	107226	0
	w/o MS2:Meropenem		4.016	C17H25N3O5S	384.16156	#N/A	287401	93002248	71102
	w/o MS2:Rolipram	Rolipram	4.103	C16H21NO3	276.15729	生物碱类	5311804	189280768	0
	w/o MS2:MMV688846		2.501	C20H21ClF3NO	384.13354	#N/A	0	15332413	1630798
	w/o MS2:2-[[1-(4-nitrobenzoyl)pyrrolidine-2-carbonyl]amino]benzoic acid		1.128	C19H17N3O6	384.11588	0	51870200	28691754	0
	w/o MS2:Obacunone	Obacunone	4.175	C26H30O7	455.20688	萜类化合物	11070071	302578	178762
	w/o MS2:NCGC00160344-01!4N-butyl-ajmalinium		7.268	[C24H35N2O2]+	383.26624	#N/A	108535352	57308	0
	w/o MS2:Unknown (carbon number 5); PlaSMA ID-6		3.082	C5H11N	86.0969	#N/A	198716224	42692756	3840845
	w/o MS2:Risperidone (Risperdal)	Risperidone (Risperdal)	5.529	C23H27FN4O2	411.2157	生物碱类	2119902	68886	26308308
	2-hydroxyalantolactone		9.347	C24H30O4	383.22058	香豆素类	73644888	10087	809301
	w/o MS2:Histamine-trifluoromethyltoluide		3.905	C19H25F3N4O	383.20676	苯及其衍生物	97149376	4965401	250652
	w/o MS2:N-methyl-10-methoxy-16-epi-pericyclivine N-oxide		5.166	C22H26N2O4	383.19553	0	99701272	19501882	0
	w/o MS2:MLS001148466-01!79794-75-5		4.084	C22H23ClN2O2	383.15536	0	202946	24002258	2221340
	w/o MS2:Loratadine		0.839	C22H23ClN2O2	383.15289	#N/A	95107248	21688542	2402243
	w/o MS2:C17H22N2O8; PlaSMA ID-2114		0.254	C17H22N2O8	383.14462	其他	0	0	33923248
	w/o MS2:Ochrephilone		4.638	C23H26O5	383.13531	酮类	205029040	415827	1343883
	w/o MS2:NCGC00384560-01_C16H24O9_beta-D-Glucopyranoside, 3-hydroxy-2-(4-hydroxy-3-methoxyphenyl)propyl		2.159	C16H24O9	383.12924	糖类	0	152135408	4722859
	w/o MS2:Rimonabant (SR141716)	Rimonabant (SR141716)	0.81	C22H21Cl3N4O	463.08264	生物碱类	227955072	1221594	0
	w/o MS2:Rosmarinic acid; LC-ESI-QTOF; MS2; CE		3.263	C18H16O8	383.07831	有机酸	4821074	0	0
	w/o MS2:rosmarinic acid		5.24	C18H16O8	383.06729	有机酸	0	28675174	0
	w/o MS2:NCGC00347776-02!3-chloro-6-hydroxy-2-(4-hydroxy-2-methoxy-6-methoxycarbonylphenoxy)-4-methylbenzoic acid		2.594	C17H15ClO8	383.05725	醚类	56719788	27954548	0
	w/o MS2:USNIC ACID		0.666	C18H16O7	383.05051	酮类	2231534	8788610	0
	w/o MS2:NCGC00347642-02!		3.62	C23H24O4	382.20032	酮类	2135935	30762152	0
	w/o MS2:MLS002153837-01!Benperidol2062-84-2		2.139	C22H24FN3O2	382.19824	0	73844088	614667	0
	w/o MS2:MMV020081		1.093	C22H24FN3O2	382.1944	苯及其衍生物	0	108003360	0
	w/o MS2:Benzomalvin A_120259		5.27	C24H19N3O2	382.15457	其他	1570149	60145324	0
	w/o MS2:4-hydroxy-3-(4-methoxy-6-methyl-5,6,7,8-tetrahydro-[1,3]dioxolo[4,5-g]isoquinolin-5-yl)-chromen-2-one		0.753	C21H19NO6	382.13385	#N/A	173416448	8584005	0
	w/o MS2:3-hydroxy-6-[[(E)-3-hydroxy-2,4-dimethylhept-4-enoyl]amino]-2,4-dimethyl-5-oxohexanoic acid		1.412	C17H29NO6	382.12033	有机酸	0	22643020	0
	w/o MS2:NCGC00380731-01!3-[6,12,22-tris(2-amino-2-oxoethyl)-19-(hydroxymethyl)-9-[(4-hydroxyphenyl)methyl]-16-(11-methyldodecyl)-2,5,8,11,14,18,21,24-octaoxo-1,4,7,10,13,17,20,23-octazabicyclo[23.3.0]octacosan-3-yl]propanamide		6.019	C50H78N12O14	1071.56714	肽类	483635	33061012	0
	w/o MS2:NCGC00384723-01!3-[15,21-bis(2-amino-2-oxoethyl)-3-(1-hydroxyethyl)-6,12-bis(hydroxymethyl)-18-[(4-hydroxyphenyl)methyl]-25-(10-methylundecyl)-2,5,8,11,14,17,20,23-octaoxo-1,4,7,10,13,16,19,22-octazacyclopentacos-9-yl]propanoic acid		6.08	C47H74N10O16	1052.55957	肽类	8371995	394914	0
	w/o MS2:(4R,6S,8S,9Z,11E)-16-chloro-17,19-dihydroxy-4-methyl-3,7-dioxatricyclo[13.4.0.0?,?]nonadeca-1(15),9,11,16,18-pentaene-2,13-dione		4.224	C18H17ClO6	382.10516	#N/A	8340079	3728755	0
	w/o MS2:Rhetsinine	Rhetsinine	6.866	C19H17N3O2	337.16608	生物碱类	156516560	0	0
	w/o MS2:Metsulfuron-methyl; LC-ESI-ITFT; MS2; CE		3.905	C14H15N5O6S	382.08093	酯类	4216414	0	0
	w/o MS2:PRZ_M382		8.914	C14H18Cl3N3O3	382.04578	其他	10559682	76389	735709
	w/o MS2:reserpinine	reserpinine	7.652	C22H26N2O4	383.20029	生物碱类	12501122	4664296	3487646
	w/o MS2:[7-(3,4-dihydroxyphenyl)-1-(4-hydroxyphenyl)heptan-3-yl] acetate		1.525	C21H26O5	381.21143	二芳基庚烷类	4266723	47214632	0
	w/o MS2:Nomilin	Nomilin	4.479	C28H34O9	515.2193	萜类化合物	3308752	68672	1792
NCGC00385154-02!4-[3-[(2S,3R,4S,5S,6R)-6-[[(2R,3R,4R)-3,4-dihydroxy-4-(hydroxymethyl)oxolan-2-yl]oxymethyl]-3,4,5-trihydroxyoxan-2-yl]oxy-2-hydroxy-3-methylbutoxy]furo[3,2-g]chromen-7-one	w/o MS2:5-[6-(3-hydroxy-4-methoxyphenyl)-1,3,3a,4,6,6a-hexahydrofuro[3,4-c]furan-3-yl]-2-methoxyphenol		3.829	C20H22O6	381.19717	木脂素类	7738053	52765680	0
	w/o MS2:MLS000862200-01!SB 222200		4.438	C26H24N2O	381.18921	0	27671044	1212396	265362
	w/o MS2:Sweroside		4.334	C16H22O9	381.11267	糖类	5996367	0	0
	3-(3,3-dichloro-2-hydroxypropyl)-6,8-dimethoxyisochromen-1-one		3.232	C19H18O7	381.10202	香豆素类	15046101	59950	0
	w/o MS2:coniferin		5.54	C16H22O8	381.09412	酚苷类	1144351	0	0
	w/o MS2:?-Gentiobiose		0.801	C12H22O11	381.07712	糖类	24175327232	278415200	0
	w/o MS2:3-(1H-indol-3-ylmethyl)-6,18-dimethyl-12-(1-phenylethyl)-9,15-di(propan-2-yl)-1,4,7,10,13,16,19-heptazacyclotricosane-2,5,8,11,14,17,20-heptone		6.303	C41H56N8O7	790.46466	肽类	6146154	0	0
	w/o MS2:5,6-Dihydro-5-methyluracil		6.021	C5H8N2O2	129.06961	#N/A	34308792	6905318	36452768
	w/o MS2:MLS001401387-01!Donepezil		5.383	C24H30ClNO3	380.22717	0	54491680	30423838	0
	w/o MS2:Donepezil		5.008	C24H29NO3	380.22104	#N/A	3328164	146863168	0
	w/o MS2:pipernonaline		3.043	C21H27NO3	380.21756	苯及其衍生物	113723784	7432830	0
	w/o MS2:reserpine	reserpine	3.774	C33H40N2O9	631.25989	生物碱类	14846561	3735213	0
	w/o MS2:MLS001075531-01!		3.773	C22H25N3O3	380.19278	0	57143292	60232236	0
	w/o MS2:Reserpiline	Reserpiline	4.234	C23H28N2O5	413.20557	生物碱类	17886342	532145	0
	w/o MS2:[(3aS,4S,5S,6E,10Z,11aR)-6-formyl-5-hydroxy-10-(hydroxymethyl)-3-methylidene-2-oxo-3a,4,5,8,9,11a-hexahydrocyclodeca[b]furan-4-yl] 2-methylprop-2-enoate		7.019	C19H22O7	380.17111	其他	0	18388478	0
	w/o MS2:C13H21N3O6S2; PlaSMA ID-2105		1.009	C13H21N3O6S2	380.09448	其他	28879616	0	0
	w/o MS2:rescinnamine	rescinnamine	5.126	C35H42N2O9	657.2843	生物碱类	829951	0	0
	w/o MS2:4-methoxy-6-[2-[4-(3-methylbut-2-enoxy)phenyl]ethyl]-1,3-benzodioxole		1.252	C21H24O4	379.26996	其他	0	5620793	0
	w/o MS2:NEROL	NEROL	0.782	C10H18O	177.12337	萜类化合物	43637100	1397776	0
	w/o MS2:galbulin		6.282	C22H28O4	379.19861	酚苷类	183312608	175351	0
	w/o MS2:Neoruscogenin	Neoruscogenin	3.456	C27H40O4	451.28146	萜类化合物	0	22607556	14940002
	w/o MS2:Ambrisentan		4.658	C22H22N2O4	379.16394	苯及其衍生物	116185912	429512	175258
	w/o MS2:NCGC00385029-01_C19H22O8_Ethanone, 1-[1-(beta-D-glucopyranosyloxy)-8-hydroxy-3-methyl-2-naphthalenyl]-		1.421	C19H22O8	379.14441	酚苷类	1017374	52267144	0
	w/o MS2:MMV000016		4.038	C17H16F6N2O	379.1232	#N/A	58248084	0	0
	w/o MS2:Methyl Robustone		0.848	C22H18O6	379.11911	酚类化合物	84272896	398116	0
	w/o MS2:Justicidin G; PlaSMA ID-2097		0.715	C21H14O7	379.08334	其他	14644597	5046660	0
	w/o MS2:Ursocholanic Acid		9.156	C24H40O2	378.33557	#N/A	7326269	0	295079
	w/o MS2:Remerine; PlaSMA ID-1342	Remerine; PlaSMA ID-1342	0.886	C18H17NO2	280.1387	生物碱类	187273344	29959504	1887040
	w/o MS2:quinine	quinine	6.597	C20H24N2O2	325.22638	生物碱类	15147316	80486	0
	w/o MS2:NCGC00380904-01!1-(3,4-dihydroxy-5-methoxyphenyl)-7-(3,4-dihydroxyphenyl)heptan-3-one		1.093	C20H24O6	378.18726	二芳基庚烷类	0	40996828	0
	w/o MS2:NCGC00380822-01!1-[(Z)-but-2-en-2-yl]-8-chloro-3,9-dihydroxy-4,7-dimethylbenzo[b][1,4]benzodioxepin-6-one		3.143	C19H17ClO5	378.11246	0	1623366	0	0
	w/o MS2:Mesotrione		4.739	C14H13NO7S	377.95419	#N/A	1818840	466081	3635262
	w/o MS2:Polanrazine B_120170		8.786	C18H23N3O2S2	377.3255	氨基酸及其衍生物	42614392	1399499	9660226
	w/o MS2:Unknown (carbon number 6); PlaSMA ID-85		2.848	C6H8O3	129.05501	#N/A	117543128	6630512	2486173
	w/o MS2:5-[5-hydroxy-3-(hydroxymethyl)pentyl]-8a-(hydroxymethyl)-5,6-dimethyl-3,4,4a,6,7,8-hexahydronaphthalene-1-carboxylic acid		2.452	C20H34O5	377.22943	0	0	47971748	0
	w/o MS2:MLS001077272-01!Enalapril maleate salt		8.315	C24H32N2O9	377.21005	0	1872957	21374408	0
	w/o MS2:Scytonemin A		6.565	C71H106N12O21	732.39423	肽类	49146192	1115763	0
	w/o MS2:(E)-3-(4-acetyloxy-2,3-dihydroxy-2,5,5,8a-tetramethyl-3,4,4a,6,7,8-hexahydro-1H-naphthalen-1-yl)prop-2-enoic acid		4.866	C19H30O6	377.19299	有机酸	24462726	252783	5138940
	w/o MS2:MMV676064		0.753	C23H21FN2O2	377.16446	苯及其衍生物	22212748	14045586	0
	w/o MS2:MLS002154203-01!Picotamide monohydrate80530-63-8		4.427	C21H22N4O4	377.15778	0	31602564	288091	270186
	(-)-Riboflavin; LC-ESI-QTOF; MS2; CE		3.364	C17H20N4O6	377.1449	酚类化合物	148773680	230405	121713
	w/o MS2:Unknown (carbon number 17); PlaSMA ID-2092		4.125	C17H20N4O6	377.1445	#N/A	12939286	1758241	21602
	w/o MS2:Griseofulvic Acid		0.62	C16H15ClO6	377.12701	酮类	0	0	9687402
	w/o MS2:Isoxanthohumol		6.795	C21H22O5	377.1239	酚类化合物	0	671463040	0
	w/o MS2:MLS002153524-01!Capsazepine138977-28-3		4.756	C19H21ClN2O2S	377.11295	0	0	72721312	33532
	w/o MS2:Chlorogenic acid		4.381	C16H18O9	377.08167	有机酸	0	109479392	0
	w/o MS2:2-(3,5-dihydroxy-1,4-dioxo-1,4-dihydronaphthalen-2-yl)-3-methoxy-5-methylbenzoic acid		3.092	C19H14O7	377.06161	#N/A	4763562	0	0
	w/o MS2:N-(3-Methoxybenzyl)palmitamide		9.596	C24H41NO2	376.32123	醚类	2994474	1512634	153622
	w/o MS2:Unknown (carbon number 6); PlaSMA ID-84		0.855	C6H8O3	129.05231	#N/A	415997056	361978592	261258352
	w/o MS2:neoandrographolide	neoandrographolide	3.494	C26H40O8	503.26096	萜类化合物	6713	13591926	5756494
	w/o MS2:NCGC00384872-01!4-[4-(3,4-dimethoxyphenyl)-2,3-dimethylbutyl]-1,2-dimethoxybenzene		6.824	C22H30O4	376.24631	酚苷类	12779042	245853	398152
	w/o MS2:Ambiguine I isonitrile		4.274	C26H30N2O2	376.22253	0	29672654	4647740	5435
	w/o MS2:Quinadoline B_130007	Quinadoline B_130007	0.876	C25H21N5O3	440.17679	生物碱类	104522416	2722646	0
	w/o MS2:NCGC00384607-01_C20H22O6_11-Methyl-2,7-bis(methylene)-6,12-dioxo-5,14-dioxatricyclo[9.2.1.0~4,8~]tetradec-1(13)-en-9-yl (2Z)-2-methyl-2-butenoate		4.746	C20H22O6	376.17371	酯类	2854615	194236752	249819
	w/o MS2:n-[2-(4-sec-butyl-phenoxy)-4,5-dihydroxy-6-hydroxymethyl-tetrahydro-pyran-3-yl]-acetamide		0.876	C18H27NO6	376.17181	胺类	35774540	36105452	0
	w/o MS2:Lobeline Hydrochloride		5.285	C22H27NO2	376.1676	苯及其衍生物	6937409	8224522	194899
	w/o MS2:NCGC00380819-01_C16H22O9_		3.302	C16H22O9	376.15991	酚苷类	17762796	5829732	0
	w/o MS2:Gatifloxacin		2.522	C19H22FN3O4	376.15775	有机酸	1042518	128194560	0
	w/o MS2:BEZ-M		5.109	C20H22ClNO4	376.12961	其他	253972	4529441	0
	w/o MS2:1-(3,4-dihydroxyphenyl)-6,7-dihydroxy-1,2-dihydronaphthalene-2,3-dicarboxylic acid		3.85	C18H14O8	376.10181	酚苷类	40659	12117489	0
	w/o MS2:PYR_272.1759_11.0	PYR_272.1759_11.0	3.368	C16H21N3O	272.17825	生物碱	4940218	44482976	0
	w/o MS2:putative analogue of akanthomycin	putative analogue of akanthomycin	5.169	C23H31NO3	372.21613	生物碱类	19891	129510296	0
	w/o MS2:matairesinol		3.658	C20H22O6	376.06631	酚苷类	2238955	0	0
	w/o MS2:MLS001333710-01!21-Acetoxypregnenolone566-78-9	MLS001333710-01!21-Acetoxypregnenolone566-78-9	4.822	C23H34O4	375.24805	甾体类化合物	89489584	323399	0
	w/o MS2:LITHOCHOL-11-ENIC ACID		0.763	C24H38O3	375.19669	#N/A	40366708	0	0
	w/o MS2:NCGC00386027-01_C27H42O3_Spirost-5-en-3-ol, (3beta,25R)-	NCGC00386027-01_C27H42O3_Spirost-5-en-3-ol, (3beta,25R)-	4.417	C27H42O3	415.32144	萜类化合物	1823065	236595	0
	w/o MS2:Hydroxyzine 2HCl		0.886	C21H29Cl3N2O2	375.18362	苯及其衍生物	74737832	18071138	87147
	w/o MS2:3-(3,4-dihydro-2H-benzo[b][1,4]dioxepin-7-yl)-7-ethoxy-2-methyl-4H-chromen-4-one		4.223	C21H20O5	375.1214	酚类化合物	771	11079430	0
	w/o MS2:9-methoxy-4,4-dimethyl-13-phenyl-6,14-dioxatetracyclo[8.4.0.0?,?.0?,?]tetradeca-1,7,9-trien-11-one		5.531	C21H20O4	375.09924	酚类化合物	0	23699924	0
	w/o MS2:Pesticide5_Hexythiazox_C17H21ClN2O2S_(4S,5S)-5-(4-Chlorophenyl)-N-cyclohexyl-4-methyl-2-oxo-1,3-thiazolidine-3-carboxamide		4.038	C17H21ClN2O2S	375.08951	苯及其衍生物	11105471	0	0
	w/o MS2:Ptaeroxylin	Ptaeroxylin	3.192	C15H14O4	259.10736	生物碱类	30645410	19930156	390026
	w/o MS2:Carpachromene		2.607	C20H16O5	375.06274	酚类化合物	135578976	65524444	0
	w/o MS2:Lagochilin		5.383	C20H36O5	374.29028	0	699633	36675028	0
	w/o MS2:NCGC00380990-01!(2E,4E)-12-hydroxy-13-(hydroxymethyl)-14-methoxy-3,5,7-trimethyl-14-oxotetradeca-2,4-dienoic acid		6.466	C19H32O6	374.25327	有机酸	61260	131639688	0
	w/o MS2:C17H31N3O6; PlaSMA ID-2087		3.827	C17H31N3O6	374.22992	其他	27939114	303440	0
	w/o MS2:Telaprevir (VX-950)		4.674	C36H53N7O6	680.41687	肽类	0	0	35301188
	w/o MS2:NCGC00381224-01!4-[2-[[4-[[2-[(2-acetamido-3-methylbutanoyl)amino]-3-methylbutanoyl]amino]-3-hydroxy-6-methylheptanoyl]amino]propanoylamino]-3,7-dihydroxy-6-methylheptanoic acid		6.848	C31H57N5O10	677.44006	肽类	1964254	1408221	0
	3-(3,5-dimethyl-7-oxo-7H-furo[3,2-g]chromen-6-yl)-N-(2-fluorophenyl)propanamide		3.084	C21H27NO5	374.20584	香豆素类	32037864	1341299840	0
	w/o MS2:3-(1H-indol-1-yl)-1-(8-methoxy-3,4-dihydro-1H-pyrido[4,3-b]indol-2(5H)-yl)propan-1-one		1.768	C23H23N3O2	374.20282	#N/A	26321078	124873	0
	w/o MS2:NCGC00386018-01_C49H79NO17_Olean-12-en-28-oic acid, 16-hydroxy-3-[[O-beta-D-xylopyranosyl-(1->2)-O-6-deoxy-beta-D-galactopyranosyl-(1->6)-2-(acetylamino)-2-deoxy-beta-D-glucopyranosyl]oxy]-, (3beta,5xi,9xi,18xi)-	NCGC00386018-01_C49H79NO17_Olean-12-en-28-oic acid, 16-hydroxy-3-[[O-beta-D-xylopyranosyl-(1->2)-O-6-deoxy-beta-D-galactopyranosyl-(1->6)-2-(acetylamino)-2-deoxy-beta-D-glucopyranosyl]oxy]-, (3beta,5xi,9xi,18xi)-	6.476	C49H79NO17	976.52979	萜类化合物	249039	28061392	0
	w/o MS2:MLS002153792-01!Clebopride maleate84370-95-6		3.819	[C24H26ClN3O6]2-	374.17065	0	6926692	76333712	0
	w/o MS2:Unknown (carbon number 16); PlaSMA ID-2084		2.522	C16H23NO9	374.14117	#N/A	0	124644056	0
	w/o MS2:DIMBOA + O-Hex; PlaSMA ID-2083		3.709	C15H19NO10	374.1059	#N/A	591960	22441622	101116
	w/o MS2:MLS000862194-01!R(+)-6-Bromo-APB hydrobromide		0.913	C19H21Br2NO2	374.0856	0	0	21562046	0
	w/o MS2:MMV200748		4.533	C19H20BrNO2	374.06805	0	0	3971654	0
	w/o MS2:Sinensetin		5.129	C20H20O7	373.27667	酚类化合物	0	9061757	1508972
	w/o MS2:6'-hydroxy, 5'-acetoxy aureol		5.817	C23H32O4	373.27484	0	13623	544423	31035606
	w/o MS2:cholic acid; CE30; BHQCQFFYRZLCQQ-OELDTZBJSA-N		6.161	C24H40O5	373.27478	有机酸	465119	50713	97159992
	w/o MS2:(5R)-5-hydroxy-1-(4-hydroxy-3-methoxyphenyl)tetradecan-3-one		1.426	C21H34O4	373.25665	其他	54505132	0	0
	w/o MS2:NCGC00385377-01_C19H32O7_4-(2,6,6-Trimethyl-4-oxo-2-cyclohexen-1-yl)-2-butanyl beta-D-glucopyranoside		2.11	C19H32O7	373.22305	苷类化合物	73735	391688864	0
	w/o MS2:Pseudocopsinine	Pseudocopsinine	4.728	C21H26N2O2	339.20724	生物碱类	199671552	137845	420659
	w/o MS2:Protostemotinine	Protostemotinine	3.919	C23H29NO6	416.19009	生物碱类	790615	260879472	0
	w/o MS2:Propyphenazone	Propyphenazone	3.986	C14H18N2O	231.14867	生物碱类	20134012	27961524	83745
	w/o MS2:NCGC00385952-01_C15H26O_1,7-Dimethyl-7-(4-methyl-3-penten-1-yl)bicyclo[2.2.1]heptan-2-ol	NCGC00385952-01_C15H26O_1,7-Dimethyl-7-(4-methyl-3-penten-1-yl)bicyclo[2.2.1]heptan-2-ol	8.037	C15H26O	264.2309	萜类化合物	0	9341053	0
	w/o MS2:[(1S,3aR,5R,5aR,8aR,9S,9aR)-1,5,8a-trimethyl-2,8-dioxo-3a,4,5,5a,9,9a-hexahydro-1H-azuleno[6,5-b]furan-9-yl] 2-methylpropanoate		0.772	C19H26O5	373.13678	#N/A	12403303	0	0
	w/o MS2:Unknown (carbon number 20); PlaSMA ID-2079		1.43	C20H20O7	373.12729	#N/A	0	46054432	0
	w/o MS2:Prazosin HCl	Prazosin HCl	5.295	C19H22ClN5O4	384.16901	生物碱类	51655632	163300	0
	w/o MS2:Difucol Hexamethyl Ether		4.064	C18H22O6	373.10559	联苯类	14362184	252339	13702420
	w/o MS2:2-Methylpyrrolidine; CE0; RGHPCLZJAFCTIK-UHFFFAOYSA-N		3.863	C5H11N	86.0965	#N/A	303569696	45295044	37541260
	w/o MS2:6-chloro-4,5,7-trihydroxy-9,10-dioxoanthracene-2-carboxylic acid		1.015	C15H7ClO7	372.94708	有机酸	36864	1033195	63783212
	w/o MS2:Tamoxifen		9.281	C26H29NO	372.23599	0	68051640	130478	0
	w/o MS2:Plumbagin	Plumbagin	0.933	C11H8O3	189.02695	生物碱类	67481	229403200	0
	w/o MS2:C17H29N3O6; PlaSMA ID-2077		4.766	C17H29N3O6	372.215	其他	292829	468907520	0
	w/o MS2:Duguetine N-oxide		4.887	C20H21NO6	372.17755	0	593459	113279696	93716
	w/o MS2:MLS001148260-01!25332-39-2		3.075	C19H23Cl2N5O	372.16391	0	0	262394608	0
	w/o MS2:MLS002154105-01!Rimexolone49697-38-3		7.586	C24H34O3	371.26923	脂质	188564608	368650	233447
	w/o MS2:N-Cyclohexylformamide		1.436	C7H13NO	128.10745	胺类	69207872	3991072	440903
	w/o MS2:Piroxicam (Feldene)	Piroxicam (Feldene)	0.696	C15H13N3O4S	354.04761	生物碱类	87120	29648020	0
	w/o MS2:PIPERINE	PIPERINE	3.651	C17H19NO3	324.08923	生物碱类	0	55350400	0
	w/o MS2:"MLS002153184-01!7-Cyclopentyl-5-(4-phenoxyphenyl)-7H-pyrrolo[2,3-d]pyrimidin-4-ylamine"		5.54	C23H22N4O	371.1871	0	1699389	2697707	16269319
	w/o MS2:(R)-4-isopropyl-1,5-dioxo-N-(thiazol-2-yl)-1,2,3,3a,4,5-hexahydropyrrolo[1,2-a]quinazoline-3a-carboxamide		1.116	C18H18N4O3S	371.12115	氨基酸及其衍生物	131983192	2976146	226685
	w/o MS2:Pilocarpine; PlaSMA ID-738	Pilocarpine; PlaSMA ID-738	1.746	C11H16N2O2	209.12865	生物碱类	17189084	253800656	1717403
	w/o MS2:PILOCARPINE NITRATE	PILOCARPINE NITRATE	0.886	C11H17N3O5	289.15033	生物碱类	80297872	45067808	0
	w/o MS2:NCGC00386042-01!8-hydroxy-6-methoxy-7-[(2S,3R,4S,5S,6R)-3,4,5-trihydroxy-6-(hydroxymethyl)oxan-2-yl]oxychromen-2-one		2.941	C16H18O10	371.09686	苷类化合物	24010510	261089	6808077
	w/o MS2:sulochrin		1.187	C17H16O7	371.05313	酮类	0	10377405	0
	5-hydroxy-2,2-dimethyl-10-(2-methylbut-3-en-2-yl)pyrano[3,2-g]chromen-8-one		0.645	C14H14Cl2O5	370.98898	香豆素类	2579585	18306640	0
	w/o MS2:Pilocarpine	Pilocarpine	2.928	C11H16N2O2	209.12862	生物碱类	296005056	161443568	3072939
	w/o MS2:Amisulpride		4.639	C17H27N3O4S	370.18381	#N/A	27933992	210072	18881858
	w/o MS2:MLS001146613-01!		4.058	C20H23N3O4	370.1763	0	82452736	16748526	966141
	w/o MS2:N-methylglaucine		3.817	[C22H28NO4]+	370.17276	其他	43229748	10375546	0
	w/o MS2:Picropodophyllotoxin	Picropodophyllotoxin	7.372	C22H22O8	437.12637	生物碱类	0	5069538	0
	w/o MS2:PHYSOSTIGMINE SALICYLATE	PHYSOSTIGMINE SALICYLATE	3.648	C22H27N3O5	436.18237	生物碱类	5546395	0	0
	w/o MS2:(R)-1-((4,8-dimethoxyfuro[2,3-b]quinolin-7-yl)oxy)-3-methylbutane-2,3-diol		0.838	C18H21NO6	370.1366	#N/A	157670	672896192	0
	w/o MS2:Fleroxacin (Quinodis)		1.084	C17H18F3N3O3	370.13596	有机酸	0	369156128	0
	w/o MS2:Griseofulvin		1.421	C17H17ClO6	370.10593	酮类	0	33812444	0
	w/o MS2:Physostigmine	Physostigmine	1.243	C15H21N3O2	219.10718	生物碱类	2500338	241829216	0
	w/o MS2:Docosapentaenoic acid (DPA; cis-22:5n-3)		9.022	C22H34O2	369.29773	有机酸	47763676	1018237	49953416
	w/o MS2:3-[(Z)-heptadec-10-enyl]benzene-1,2-diol		5.332	C23H38O2	369.27438	酚类化合物	5078947	16215471	0
	w/o MS2:(S)-2-(1-((S)-3-(tert-butoxycarbonyl)thiazolidine-4-carbonyl)-4-phenylpiperidine-4-carboxamido)-3-phenylpropanoic acid		0.768	C30H37N3O6S	590.2287	肽类	19162690	10799341	0
	w/o MS2:PHIP	PHIP	1.496	C13H12N4	225.12146	生物碱类	37016184	514832832	141101
	w/o MS2:MLS001148649-01!298-57-7		5.766	C26H28N2	369.22537	0	45110804	370907	32816
	w/o MS2:Phenyltetrazole	Phenyltetrazole	2.59	C7H6N4	147.06821	生物碱类	16717543	93900336	602005
	w/o MS2:Phenolsulfonphthalein	Phenolsulfonphthalein	9.002	C19H14O5S	355.06967	生物碱类	119345176	18944694	3313365
	w/o MS2:Isoguvacine		0.908	C6H9NO2	128.07108	#N/A	115751392	68906984	16539228
	w/o MS2:MMV676389		5.001	C20H24N4O3	369.19348	苯及其衍生物	8470898	2316609	49984132
	w/o MS2:Pesticide6_Fuberidazole_C11H8N2O_2-(2-Furyl)-1H-benzimidazole	Pesticide6_Fuberidazole_C11H8N2O_2-(2-Furyl)-1H-benzimidazole	4.948	C11H8N2O	185.07088	生物碱类	167869888	77595336	79930
	w/o MS2:Pesticide5_Methoprotryne_C11H21N5OS_	Pesticide5_Methoprotryne_C11H21N5OS_	1.36	C11H21N5OS	272.15906	生物碱类	160181216	20293602	0
	w/o MS2:MLS001332601-01!Dehydroisoandrosterone 3-sulfate sodium salt dihydrate1099-87-2		4.321	C19H30NaO6S	369.17859	#N/A	42565992	51244864	3867
	w/o MS2:(Z)-5,8,11-trihydroxyoctadec-9-enoic acid		0.886	C18H34O5	369.17505	有机酸	15812841	4939380	0
	w/o MS2:MLS001076340-01!		0.753	C20H30Cl2N2O4S	369.15317	0	13866100	6047632	0
	w/o MS2:Pesticide5_Ethiprole_C13H9Cl2F3N4OS_1H-Pyrazole-3-carbonitrile, 5-amino-1-[2,6-dichloro-4-(trifluoromethyl)phenyl]-4-(ethylsulfinyl)-	Pesticide5_Ethiprole_C13H9Cl2F3N4OS_1H-Pyrazole-3-carbonitrile, 5-amino-1-[2,6-dichloro-4-(trifluoromethyl)phenyl]-4-(ethylsulfinyl)-	1.037	C13H9Cl2F3N4OS	396.98621	生物碱类	272301	8301824	0
	w/o MS2:Tricresylphosphate		0.635	C21H21O4P	369.12509	其他	0	11898899	0
	w/o MS2:aucubin		3.085	C15H22O9	369.11462	苷类化合物	190456	6887490	0
	w/o MS2:methyl 2-(2,6-dihydroxy-4-methylbenzoyl)-3,5-dimethoxybenzoate		1.112	C18H18O7	369.10785	酮类	0	14296898	0
	w/o MS2:NCGC00386052-01!		4.103	C20H16O7	369.09741	酚类化合物	0	4616210	0
	w/o MS2:C22H45N3O; PlaSMA ID-2054		7.854	C22H45N3O	368.36194	其他	0	42040736	0
	w/o MS2:NCGC00385912-01_C15H22O3_3-Cycloheptene-1-acetic acid, 5-methyl-alpha-methylene-4-(3-oxobutyl)-, (1R,5S)-	NCGC00385912-01_C15H22O3_3-Cycloheptene-1-acetic acid, 5-methyl-alpha-methylene-4-(3-oxobutyl)-, (1R,5S)-	1.116	C15H22O3	273.14392	萜类化合物	43254184	105076784	0
	w/o MS2:MLS001333690-01!Pro-Banthine50-34-0		3.681	C23H30BrNO3	368.22751	0	8316240	103763640	0
	w/o MS2:MLS002153785-01!Bambuterol hydrochloride81732-46-9		4.427	C18H29N3O5	368.21759	0	48971380	3523152	9257812
	w/o MS2:"MLS001212822-01![5-(2-Dimethylamino-acetyl)-10,11-dihydro-5H-dibenzo[b,f]azepin-3-yl]-carbamic acid ethyl ester"		3.996	C21H26ClN3O3	368.2041	0	763094	170505680	0
	w/o MS2:"MLS001158988-01!(3S)-N-[(2R)-1-[(4-methoxyphenyl)methylamino]-1-oxopropan-2-yl]-1,2,3,4-tetrahydroisoquinoline-3-carboxamide"		5.073	C21H25N3O3	368.1936	0	169159856	2792946	1288326
	w/o MS2:methyl 3-(3-hydroxy-5-(4-methoxybenzyl)-1H-pyrazol-4-yl)-3-(pyridin-3-yl)propanoate		6.373	C20H21N3O4	368.15689	醚类	10369160	19451352	0
	w/o MS2:MLS001333222-01!		7.778	C24H35ClN2O	367.27454	0	79757176	528904	0
	w/o MS2:Scalarin		4.877	C27H40O5	367.26776	#N/A	40348360	21331010	142369
	w/o MS2:NCGC00384509-01_C23H30N2O2_Ergolin-9-ol, 2-(1,1-dimethyl-2-propen-1-yl)-6,8-dimethyl-, acetate (ester), (8alpha,9beta)-		3.6	C23H30N2O2	367.23569		837213	31839390	0
	w/o MS2:NCGC00385911-01_C15H24O2_2(1H)-Naphthalenone, 4a,5,6,7,8,8a-hexahydro-6-hydroxy-3,8-dimethyl-5-(1-methylethyl)-, (4aR,5S,6S,8R,8aS)-	NCGC00385911-01_C15H24O2_2(1H)-Naphthalenone, 4a,5,6,7,8,8a-hexahydro-6-hydroxy-3,8-dimethyl-5-(1-methylethyl)-, (4aR,5S,6S,8R,8aS)-	4.844	C15H24O2	219.17404	萜类化合物	21717138	73887440	1737019
	w/o MS2:Pesticide5_Clothianidin_C6H8ClN5O2S_[C(E)]-N-[(2-Chloro-5-thiazolyl)methyl]-N?-methyl-N?-nitroguanidine	Pesticide5_Clothianidin_C6H8ClN5O2S_[C(E)]-N-[(2-Chloro-5-thiazolyl)methyl]-N?-methyl-N?-nitroguanidine	1.876	C6H8ClN5O2S	271.99756	生物碱类	21986754	0	28890
	w/o MS2:Unknown (carbon number 16); PlaSMA ID-2047		1.778	C16H22N4O4S	367.15118	#N/A	153828752	711154	0
	w/o MS2:MLS001139239-01!(2S)-N-(3-methoxyphenyl)-5-oxo-1-(3-oxo-1H-2-benzofuran-1-yl)pyrrolidine-2-carboxamide		8.281	C20H18N2O5	367.12436	0	0	4591882	0
	w/o MS2:NCGC00347554-03!(5-benzoyloxy-1,2,6-trihydroxycyclohex-3-en-1-yl)methyl benzoate		3.905	C21H20O7	367.11679	酯类	31262366	0	0
	w/o MS2:NCGC00381184-01_C15H20O9_		3.456	C15H20O9	367.10107	酚苷类	0	7709307	0
	7-[(6-hydroxy-5,5,8a-trimethyl-2-methylidene-3,4,4a,6,7,8-hexahydro-1H-naphthalen-1-yl)methoxy]chromen-2-one		0.635	C19H20O5	367.09473	香豆素类	0	9414029	0
	w/o MS2:MMV020136		2.909	C15H18N4O3S2	367.08734	#N/A	14389769	0	0
	w/o MS2:NCGC00385862-01_C15H26O2_(1S,4R)-7-Isopropyl-1,4-dimethyl-1,2,3,3a,4,5,6,8a-octahydro-1,4-azulenediol	NCGC00385862-01_C15H26O2_(1S,4R)-7-Isopropyl-1,4-dimethyl-1,2,3,3a,4,5,6,8a-octahydro-1,4-azulenediol	4.533	C15H26O2	280.2261	萜类化合物	0	20740392	0
	w/o MS2:Pesticide4_Dinotefuran_C7H14N4O3_Guanidine, N-methyl-N''-nitro-N'-[(tetrahydro-3-furanyl)methyl]-	Pesticide4_Dinotefuran_C7H14N4O3_Guanidine, N-methyl-N''-nitro-N'-[(tetrahydro-3-furanyl)methyl]-	0.862	C7H14N4O3	225.09717	生物碱类	108791888	112914856	58391
	w/o MS2:Pesticide10_Carbendazim_C9H9N3O2_mecarzole	Pesticide10_Carbendazim_C9H9N3O2_mecarzole	3.364	C9H9N3O2	192.07338	生物碱类	61883680	21291756	590006
	w/o MS2:Perseitol Heptaacetate	Perseitol Heptaacetate	0.886	C21H30O14	524.20251	生物碱类	27039704	598806	0
	w/o MS2:NCGC00380913-01_C20H28O5_2(3H)-Furanone, 5-[4-[1-(acetyloxy)-4-oxo-5-[(2Z)-2-penten-1-yl]-2-cyclopenten-1-yl]butyl]dihydro-		6.314	C20H28O5	366.228	其他	304884096	301826	426724
	w/o MS2:Nafadotride		4.822	C22H27N3O2	366.21515	#N/A	92936656	8072643	12522
	w/o MS2:Isopentenyl-Adenine-9-glucoside; LC-ESI-ITFT; MS2; CE 14.0 eV; [M+H]+		1.276	C16H23N5O5	366.17715	胺类	69670456	11860829	0
	w/o MS2:Unknown (carbon number 18); PlaSMA ID-2038		2.817	C18H23NO7	366.15247	#N/A	326069	27912046	0
	w/o MS2:Unknown (carbon number 14); PlaSMA ID-2037		1.346	C14H23NO10	366.13943	#N/A	0	106104488	0
	w/o MS2:NCGC00160212-01!THALICSINE		2.237	C21H19NO5	366.13177	#N/A	50696636	824918	0
	w/o MS2:Amoxicillin (Amoxycillin)		3.86	C16H19N3O5S	366.11255	#N/A	0	9344136	0
	w/o MS2:NCGC00380808-01!(6aS)-1,2,11-trimethoxy-5,6,6a,7-tetrahydro-4H-dibenzo[de,g]quinoline-10-ol		4.959	C19H21NO4	366.10873	其他	12940939	5873991	0
	w/o MS2:(2S)-3-(4-hydroxyphenyl)-2-[[(Z)-3-(4-hydroxyphenyl)prop-2-enoyl]amino]propanoic acid		3.581	C18H17NO5	366.07562	氨基酸及其衍生物	0	4272279	0
	w/o MS2:"MLS000069756-01!17ALPHA-ETHYLNYL-1,3,5[10]ESTRATRIENE-3,17BETA-DIOL 3-CYCLOPENTYL ETHER"		5.842	C25H32O2	365.25555	0	24577240	12068347	0
	w/o MS2:2-[(2E)-3,7-dimethylocta-2,6-dienyl]-3-methoxy-5-(2-phenylethyl)phenol		5.604	C25H32O2	365.24536	其他	174927	28423246	0
	w/o MS2:1,2-dihydroxyheptadec-16-yn-4-yl acetate		6.036	C19H34O4	365.20947	醇类	36814656	192108	269373
	w/o MS2:MMV020517		3.388	C21H24N4O2	365.20004	#N/A	13878	104229400	11374
	w/o MS2:"MLS001140466-01!(6,7-dimethoxy-3,4-dihydro-1H-isoquinolin-2-yl)-(2,3-dimethyl-1H-indol-5-yl)methanone"		4.522	C22H24N2O3	365.18652	0	20826976	45772552	1127609
	w/o MS2:isomaltulose		1.215	C12H22O11	365.14737	糖类	0	45586988	0
	Melibiose		0.965	C12H22O11	365.10602	糖类	1321389952	10985825	35948520
	w/o MS2:Trehalose		1.201	C12H22O11	365.10455	糖类	102732064	0	7957882
	w/o MS2:Luteolin		3.445	C15H10O6	365.104	酚类化合物	31392652	17467730	13443444
	w/o MS2:NCGC00380425-01!1-(3,5-dihydroxyphenyl)-12-hydroxytridecan-2-one		4.999	C19H30O4	364.24762	醇类	0	176985392	0
	w/o MS2:Unknown (carbon number 17); PlaSMA ID-2033		1.14	C17H25N5O4	364.20609	#N/A	538277	147338288	0
	w/o MS2:[(2S,3R,4S,5S,6R)-3,4,5-trihydroxy-6-(hydroxymethyl)oxan-2-yl] (2E,6E)-8-hydroxy-2,6-dimethylocta-2,6-dienoate		3.398	C16H26O8	364.19614	苷类化合物	449320	600641344	0
	w/o MS2:Unknown (carbon number 17); PlaSMA ID-2031		5.018	C17H25N5O4	364.19412	#N/A	451131	47868968	0
	w/o MS2:NCGC00347382-02!(2E,8E)-9-(1,3-benzodioxol-5-yl)-1-piperidin-1-ylnona-2,8-dien-1-one		3.521	C21H27NO3	364.18649	苯及其衍生物	44685716	13574942	0
	w/o MS2:NCGC00380729-01_C21H21N3O3_8',8'-Dimethyl-5a',6'-dihydro-3'H,5'H,8'H-spiro[indole-2,7'-pyrrolo[1',2':4,5]pyrazino[1,2-a]azepine]-3,5',12'(1H,2'H)-trione		3.827	C21H21N3O3	364.17014	#N/A	47410792	10539843	0
	w/o MS2:Perospirone	Perospirone	1.882	C23H30N4O2S	427.21851	生物碱类	585569	8900769	0
	w/o MS2:rufloxacin monohydrochloride		2.642	C17H18FN3O3S	364.11359	0	122942952	0	0
	w/o MS2:Pesticide4_Benzoximate_C18H18ClNO5_Methanone, (benzoyloxy)(3-chloro-2,6-dimethoxyphenyl)-, O-ethyloxime, (Z)-		3.905	C18H18ClNO5	364.09308	其他	26178164	1447329	0
	w/o MS2:MMV689437		2.828	C15H15Cl2N7	364.08392	0	148906	9914117	0
	w/o MS2:Guanosine 5'-monophosphate; LC-ESI-QTOF; MS2; CE		0.734	C10H14N5O8P	364.06314	酚类化合物	1006293	6713331	0
	w/o MS2:CUDA* (internal standard)		4.12	C19H36N2O3	363.2641	0	63694240	721	13431419
	w/o MS2:HYDROCORTISONE		3.388	C21H30O5	363.24478	类固醇	29828036	4618226	59011952
	w/o MS2:NCGC00385757-01_C35H46O11_3aH-Cyclopentacyclododecene-1,3a,4,9,10,11-hexol, 1,2,3,4,5,8,9,10,11,13a-decahydro-2,5,8,8,12-pentamethyl-, 3a,4,9,10-tetraacetate 1-benzoate, (6E,12Z)-	NCGC00385757-01_C35H46O11_3aH-Cyclopentacyclododecene-1,3a,4,9,10,11-hexol, 1,2,3,4,5,8,9,10,11,13a-decahydro-2,5,8,8,12-pentamethyl-, 3a,4,9,10-tetraacetate 1-benzoate, (6E,12Z)-	6.908	C35H46O11	643.30743	萜类化合物	13681505	0	0
	w/o MS2:NCGC00385739-01_C48H76O20_(3beta,5xi,9xi,22beta)-22,24,29-Trihydroxy-29-oxoolean-12-en-3-yl 6-deoxy-alpha-L-mannopyranosyl-(1->2)-beta-D-galactopyranosyl-(1->2)-beta-D-glucopyranosiduronic acid	NCGC00385739-01_C48H76O20_(3beta,5xi,9xi,22beta)-22,24,29-Trihydroxy-29-oxoolean-12-en-3-yl 6-deoxy-alpha-L-mannopyranosyl-(1->2)-beta-D-galactopyranosyl-(1->2)-beta-D-glucopyranosiduronic acid	5.972	C48H76O20	995.48645	萜类化合物	266232	0	0
	w/o MS2:MLS001075309-01!		5.427	C19H17F3N2O2	363.13217	0	16154289	0	0
	w/o MS2:Catalpol		1.327	C15H22O10	363.13034	糖类	0	213271216	0
	w/o MS2:NCGC00380612-01!3,8-dihydroxy-1-methoxy-4-(1,3,4-trihydroxybutan-2-yl)xanthen-9-one		6.52	C18H18O8	363.10635	酚类化合物	0	9975136	0
	w/o MS2:7-methyl-1-[(2S,3R,4S,5S,6R)-3,4,5-trihydroxy-6-(hydroxymethyl)oxan-2-yl]oxy-1,5,6,7a-tetrahydrocyclopenta[c]pyran-4a,5,7-triol		3.072	C15H24O10	363.1033	苷类化合物	65303504	0	0
	w/o MS2:Esculin		0.81	C15H16O9	363.06827	苷类化合物	108573464	44534004	0
	w/o MS2:MLS001148641-01!(+)-BUTACLAMOL HYDROCHLORIDE		3.391	C25H32ClNO	362.24051	0	162629328	26062202	321744160
	w/o MS2:peniprequinolone	peniprequinolone	2.442	C22H25NO5	422.13174	生物碱类	0	10444075	0
	w/o MS2:NCGC00380673-01!4-[1-hydroxy-2-[2-methoxy-4-[(E)-prop-1-enyl]phenoxy]propyl]-2-methoxyphenol		1.313	C20H24O5	362.19406	其他	119420104	2980616	0
	w/o MS2:paxilline	paxilline	8.436	C27H33NO4	436.25632	生物碱类	393835168	116864	0
	w/o MS2:NCGC00385227-01_C16H24O8_beta-D-Glucopyranoside, 4-(3-hydroxypropyl)-2-methoxyphenyl		5.001	C16H24O8	362.18469	酚苷类	790830	11928988	25490130
	w/o MS2:Ofloxacin (Floxin)		0.744	C18H20FN3O4	362.1507	有机酸	10755222	1844360	0
	w/o MS2:Moguisteine		0.763	C16H21NO5S	362.09705	醚类	69198840	1265656	0
	w/o MS2:Palmatrubine	Palmatrubine	2.067	C20H20NO4+	339.14157	生物碱类	1698	460915	50757200
	w/o MS2:Cortisone		7.943	C21H28O5	361.31464	类固醇	1414555	0	0
	w/o MS2:NCGC00385727-01_C31H40O8_(1R,5R,6R,13R,14R,16S)-6-(3-Furyl)-16-(2-methoxy-2-oxoethyl)-1,5,15,15-tetramethyl-8,17-dioxo-7-oxatetracyclo[11.3.1.0~2,11~.0~5,10~]heptadec-10-en-14-yl 2-methylpropanoate	NCGC00385727-01_C31H40O8_(1R,5R,6R,13R,14R,16S)-6-(3-Furyl)-16-(2-methoxy-2-oxoethyl)-1,5,15,15-tetramethyl-8,17-dioxo-7-oxatetracyclo[11.3.1.0~2,11~.0~5,10~]heptadec-10-en-14-yl 2-methylpropanoate	3.78	C31H40O8	541.27594	萜类化合物	765125	29266500	2987842
	w/o MS2:NCGC00347632-02_C22H34O5_7-Oxabicyclo[4.1.0]heptane-2,3,5-triol, 4-methylene-1-[[1,4,4a,5,6,7,8,8a-octahydro-5-(hydroxymethyl)-2,5,8a-trimethyl-1-naphthalenyl]methyl]-		4.126	C22H34O5	361.23871	其他	7372999	334486	16002764
	w/o MS2:NCGC00381440-01!(2S,3S)-3-decyl-2-hydroxy-2-(3-methoxy-3-oxopropyl)butanedioic acid		1.097	C18H32O7	361.22318	有机酸	43231824	58064716	0
	w/o MS2:Unknown (carbon number 20); PlaSMA ID-2021		5.079	C20H28N2O4	361.2131	#N/A	2785223	34838516	661720
	w/o MS2:NCGC00385693-01_C32H48O8_Propanedioic acid, mono[12-(acetyloxy)-4,4,8,10,14-pentamethyl-17-(tetrahydro-2-methyl-5-oxo-2-furanyl)gonan-3-yl] ester	NCGC00385693-01_C32H48O8_Propanedioic acid, mono[12-(acetyloxy)-4,4,8,10,14-pentamethyl-17-(tetrahydro-2-methyl-5-oxo-2-furanyl)gonan-3-yl] ester	6.144	C32H48O8	583.32306	萜类化合物	154882784	148356	0
	w/o MS2:MMV688362		4.387	C21H20N4O2	361.17484	酚类化合物	127573984	9129952	203854
	w/o MS2:(3E,5S,7R,8R,11E,13S,15R,16R)-3,5,7,11,13,15-hexamethyl-8,16-bis(1,3-oxazol-5-ylmethyl)-1,9-dioxacyclohexadeca-3,11-diene-2,10-dione	(3E,5S,7R,8R,11E,13S,15R,16R)-3,5,7,11,13,15-hexamethyl-8,16-bis(1,3-oxazol-5-ylmethyl)-1,9-dioxacyclohexadeca-3,11-diene-2,10-dione	4.396	C28H38N2O6	516.30762	大环内酯类	23550636	1504302	846731
	w/o MS2:(3Z,6E)-2,2,6-trimethyl-12-oxabicyclo[8.2.1]trideca-3,6,10(13)-triene-5,11-dione	(3Z,6E)-2,2,6-trimethyl-12-oxabicyclo[8.2.1]trideca-3,6,10(13)-triene-5,11-dione	5.514	C15H18O3	264.15939	大环内酯类	1261108	66716304	1813614
	w/o MS2:(7S,9E,11S,12R,13R,14S,15S,19S,20S,21E,23Z,32R)-2-hydroxy-11-methoxy-3,7,12,14,17,17,20,24,32-nonamethyl-6,25,29,31-tetraoxo-28-(pyrrolidin-1-yl)-8,16,18,33-tetraoxa-26-azapentacyclo[25.3.1.1^{4,7}.1^{15,19}.0^{5,30}]tritriaconta-1,3,5(30),9,21,23,27-...	(7S,9E,11S,12R,13R,14S,15S,19S,20S,21E,23Z,32R)-2-hydroxy-11-methoxy-3,7,12,14,17,17,20,24,32-nonamethyl-6,25,29,31-tetraoxo-28-(pyrrolidin-1-yl)-8,16,18,33-tetraoxa-26-azapentacyclo[25.3.1.1^{4,7}.1^{15,19}.0^{5,30}]tritriaconta-1,3,5(30),9,21,23,27-...	0.763	C44H56N2O12	827.32037	大环内酯类	4241726	0	0
	w/o MS2:(7S,9E,11S,12R,13S,14S,15S,16R,17S,18S,19E,21Z)-13-(acetyloxy)-15,17-dihydroxy-11-methoxy-3,7,12,14,16,18,22-heptamethyl-6,23,27,29-tetraoxo-8,30-dioxa-24-azatetracyclo[23.3.1.1^{4,7}.0^{5,28}]triaconta-1,3,5(28),9,19,21,25-heptaen-2-yl cyclohexanecar...	(7S,9E,11S,12R,13S,14S,15S,16R,17S,18S,19E,21Z)-13-(acetyloxy)-15,17-dihydroxy-11-methoxy-3,7,12,14,16,18,22-heptamethyl-6,23,27,29-tetraoxo-8,30-dioxa-24-azatetracyclo[23.3.1.1^{4,7}.0^{5,28}]triaconta-1,3,5(28),9,19,21,25-heptaen-2-yl cyclohexanecar...	6.057	C44H55NO13	806.38666	大环内酯类	38903348	0	0
	w/o MS2:Licoflavone C		7.031	C20H18O5	361.10281	#N/A	5677202	14112890	0
	w/o MS2:Melamine		4.627	C3H6N6	127.07563	#N/A	54997164	9903204	3011800
	THYMINE		0.902	C5H6N2O2	127.05007	#N/A	233708352	992724352	50554812
	w/o MS2:Oxysophocarpine	Oxysophocarpine	0.886	C15H22N2O2	263.17108	生物碱类	39125864	35041724	128234
	w/o MS2:Unknown (carbon number 16); PlaSMA ID-2014		1.824	C16H29N3O6	360.21332	#N/A	12266848	80435232	0
	w/o MS2:Unknown (carbon number 16); PlaSMA ID-2013		1.084	C16H29N3O6	360.21317	#N/A	9991	417803040	0
	w/o MS2:alpha-lobeline		5.54	C22H27NO2	360.18845	苯及其衍生物	23143378	1575866	105069496
	w/o MS2:NCGC00385044-01![(E)-3-acetyloxy-6,7-dihydroxy-7-(6-oxo-2,3-dihydropyran-2-yl)hept-4-en-2-yl] acetate		3.388	C16H22O8	360.16129	有机酸	1627265	94533352	0
	w/o MS2:Capecitabine		7.475	C15H22FN3O6	360.15454	核苷酸及其衍生物	37653748	45240672	123945
	?-Gentiobiose		0.89	C12H22O11	360.15173	糖类	358163968	1315899	10770216
	w/o MS2:(S,E)-clovamide		4.048	C18H17NO7	360.11172	氨基酸及其衍生物	42226756	0	0
	dehydroindicolactone		2.837	C21H13NO5	360.09079	香豆素类	3932445	34657016	0
	w/o MS2:MMV688755		3.798	C14H12F3N3O5	360.08008	醚类	12767318	0	0
	w/o MS2:Apotoxicarol		3.122	C18H14O7	360.07422	酚类化合物	17599996	300725	0
	w/o MS2:Sinigrin		2.256	C10H17NO9S2	360.03799	苷类化合物	8252196	0	0
	w/o MS2:MLS002172454-01!SB 415286		1.027	C16H10ClN3O5	360.02539	0	0	6097686	0
	w/o MS2:THYMINE		1.459	C5H6N2O2	127.04673	#N/A	155925456	1910004736	22266526
	w/o MS2:1-Monostearin		9.779	C21H42O4	359.31717	酯类	8576194	2676430	183682
	w/o MS2:MLS000069411-01!PREGNENOLONE ACETATE		5.913	C23H34O3	359.25662	脂质	0	109582	123862456
	w/o MS2:Unknown (carbon number 6); PlaSMA ID-76		0.744	C6H6O3	127.03926	#N/A	276535168	298526624	25479152
	w/o MS2:Oxibendazole	Oxibendazole	6.614	C12H15N3O3	250.11928	生物碱类	22791198	29921016	10593914
	w/o MS2:Oxfendazole	Oxfendazole	3.895	C15H13N3O3S	316.07419	生物碱类	23613178	312646	0
	w/o MS2:NCGC00385669-01!(E)-3-(acetyloxymethyl)-5-(2-formyl-4-hydroxy-5,5,8a-trimethyl-1,4,4a,6,7,8-hexahydronaphthalen-1-yl)pent-2-enoic acid	NCGC00385669-01!(E)-3-(acetyloxymethyl)-5-(2-formyl-4-hydroxy-5,5,8a-trimethyl-1,4,4a,6,7,8-hexahydronaphthalen-1-yl)pent-2-enoic acid	6.293	C22H32O6	415.20898	萜类化合物	44799408	38732800	4440996
	w/o MS2:Binospirone		4.067	C20H26N2O4	359.20328	#N/A	537260544	371583	0
	w/o MS2:Unknown (carbon number 6); PlaSMA ID-73		0.232	C6H6O3	127.03924	#N/A	37554460	93406968	35483916
	w/o MS2:Unknown (carbon number 20); PlaSMA ID-2010		4.481	C20H26N2O4	359.19983	#N/A	17327908	44903728	330
	w/o MS2:"8-Azaspiro[4.5]decane-7,9-dione, 8-[2-[[(2,3-dihydro-1,4-benzodioxin-2-yl)methyl]amino]ethyl]-, monomethanesulfonate [CAS]"		3.122	C20H26N2O4	359.19705	0	39283308	312614	0
	w/o MS2:tabersonine		3.768	C21H24N2O2	359.17072	#N/A	68637968	414052	0
	w/o MS2:"MLS001140359-01!1-[2-(4,7-dimethyl-2-oxochromen-5-yl)oxyacetyl]piperidine-4-carboxamide"		4.396	C19H22N2O5	359.16025	0	42033148	2051103	14100
	w/o MS2:MLS000860041-01!2-Phenylaminoadenosine		1.112	C16H18N6O4	359.15546	0	819218	94841536	0
	w/o MS2:MMV676162		1.084	C21H14N2O4	359.10339	苯及其衍生物	0	13172558	0
	w/o MS2:isopsoralidin		2.612	C20H16O5	359.09073	其他	83732984	124138000	0
	w/o MS2:Okaramine J_120151	Okaramine J_120151	3.689	C32H36N4O3	525.28729	生物碱类	20340972	27651586	19024090
	w/o MS2:Triclabendazole		0.531	C14H9Cl3N2OS	358.96164	醚类	9303974	11878927	1336038
	w/o MS2:Putative (3-hydroxyoctadecanoyl)glycine		6.166	C20H39NO4	358.29422	氨基酸及其衍生物	0	134062144	0
	w/o MS2:Ochropposinine	Ochropposinine	4.598	C21H30N2O3	359.23236	生物碱类	484905728	7180429	34393
	w/o MS2:(6aS)-1,2,10-trimethoxy-6-methyl-6-oxido-5,6,6a,7-tetrahydro-4H-dibenzo[de,g]quinoline-6-ium-9-ol		3.789	C20H23NO5	358.21304	其他	4429	90817832	0
	w/o MS2:MLS000060551-01!		4.606	C21H27NO4	358.20349	0	383864	69150520	0
	w/o MS2:Norharman	Norharman	4.302	C11H8N2	191.05583	生物碱类	21967692	104929040	25401054
	w/o MS2:Unknown (carbon number 20); PlaSMA ID-2001		3.085	C20H23NO3S	358.14688	#N/A	64120	163650432	0
	w/o MS2:NCGC00380261-01!7-hydroxy-8-[(2S,3R,4S,5S,6R)-3,4,5-trihydroxy-6-(hydroxymethyl)oxan-2-yl]oxychromen-2-one		0.933	C15H16O9	358.11142	苷类化合物	0	19651648	0
	w/o MS2:Indometacin		0.715	C19H16ClNO4	358.08884	#N/A	7251636	935691	0
	w/o MS2:MLS002154071-01!Florfenicol73231-34-2		1	C12H14Cl2FNO4S	358.00476	0	6110942	0	0
	w/o MS2:MLS001056778-01!		7.51	C22H32N2O2	357.2608	0	15901116	42992468	9922990
	w/o MS2:NCGC00385602-01_C48H78O17_Hexopyranoside, 13,28-epoxy-23-hydroxyolean-11-en-3-yl O-hexopyranosyl-(1->2)-O-[hexopyranosyl-(1->4)]-6-deoxy-	NCGC00385602-01_C48H78O17_Hexopyranoside, 13,28-epoxy-23-hydroxyolean-11-en-3-yl O-hexopyranosyl-(1->2)-O-[hexopyranosyl-(1->4)]-6-deoxy-	9.046	C48H78O17	949.51221	萜类化合物	325360	0	0
	w/o MS2:Unknown (carbon number 16); PlaSMA ID-1998		4.941	C16H28N4O5	357.2157	#N/A	397947104	953848	0
	w/o MS2:NCGC00246789-03![3-[2-(2,6-dioxopiperidin-4-yl)-1-hydroxyethyl]-1,5-dimethyl-4-oxocyclohexyl] acetate		4.045	C17H25NO6	357.20242	#N/A	0	103933432	2129
	w/o MS2:Coniferyl ferulate		0.783	C20H20O6	357.12933	有机酸	6031256	120080224	3243559
	w/o MS2:Gentiopicrin		3.456	C16H20O9	357.11014	糖类	0	10197760	0
	w/o MS2:MLS001304027-01!32004-68-5		4.508	C20H17FO3S	357.10294	0	12187970	115178	0
	w/o MS2:Aldehydoisoophiopogonanone A, 6-		3.909	C19H16O7	357.09039	酚类化合物	0	36095196	0
	w/o MS2:MLS000860022-01!R(+)-IAA-94		2.044	C17H18Cl2O4	357.06589	0	0	46725308	0
	w/o MS2:norambreinolide	norambreinolide	4.738	C16H26O2	273.18207	生物碱类	37768704	385492	272919
	w/o MS2:Lecanoric Acid		0.695	C16H14O7	357.05606	0	36333384	2818211840	0
	w/o MS2:NCGC00385530-01!(E)-5-(1,2,4a,5-tetramethyl-7-oxo-3,4,8,8a-tetrahydro-2H-naphthalen-1-yl)-3-methylpent-2-enoic acid	NCGC00385530-01!(E)-5-(1,2,4a,5-tetramethyl-7-oxo-3,4,8,8a-tetrahydro-2H-naphthalen-1-yl)-3-methylpent-2-enoic acid	5.893	C20H30O3	336.25314	萜类化合物	0	3246842	15088680
	w/o MS2:NCGC00385486-01_C25H34O5_2-Butenoic acid, 2-methyl-, (2R,3R,5R)-2,6,6,9-tetramethyl-11-oxotricyclo[5.4.0.0~2,8~]undec-9-ene-3,5-diyl ester, (2Z,2'Z)-	NCGC00385486-01_C25H34O5_2-Butenoic acid, 2-methyl-, (2R,3R,5R)-2,6,6,9-tetramethyl-11-oxotricyclo[5.4.0.0~2,8~]undec-9-ene-3,5-diyl ester, (2Z,2'Z)-	3.482	C25H34O5	415.25323	萜类化合物	61441096	21502578	1110273
	w/o MS2:Pesticide4_Piperonyl butoxide_C19H30O5_Butacide		6.997	C19H30O5	356.24094	苯及其衍生物	151703	179992080	83794
	w/o MS2:Malonic acid		1.309	C3H4O4	127.00657	有机酸	129718	351367488	0
	w/o MS2:MLS000111916-01!		4.707	C21H25NO4	356.18658	0	1440287	46692032	0
	w/o MS2:MLS001332570-01!Amodiaquin dihydrochloride dihydrate6398-98-7		3.482	C20H25Cl2N3O2	356.159	0	24810850	1822173	0
	w/o MS2:N-Nitrosomorpholine	N-Nitrosomorpholine	5.297	C4H8N2O2	117.07008	生物碱类	14870061	33558864	57510408
	w/o MS2:Unknown (carbon number 21); PlaSMA ID-1987		8.265	C21H38O4	355.28146	#N/A	0	9036430	31869562
	w/o MS2:MMV020120		7.268	C23H34N2O	355.2728	0	3830782464	7474306	516499
	w/o MS2:10-Shogaol		4.716	C21H32O3	355.22238	酮类	5661754	68567184	0
	w/o MS2:5-{8(Z),11(Z)-pentadecadienyl}resorcinol		5.252	C21H32O2	355.20334	其他	87349720	1415618	0
	w/o MS2:MLS000728591-01!Yohimbine		4.508	C21H26N2O3	355.2027	0	132537936	1389127	9268
	w/o MS2:NCGC00385385-01_C36H56O11_1-O-[(2alpha,3beta,19alpha)-2,3,19-Trihydroxy-24,28-dioxoolean-12-en-28-yl]-beta-D-glucopyranose	NCGC00385385-01_C36H56O11_1-O-[(2alpha,3beta,19alpha)-2,3,19-Trihydroxy-24,28-dioxoolean-12-en-28-yl]-beta-D-glucopyranose	6.431	C36H56O11	687.37109	萜类化合物	6745608	601847	1250484
	w/o MS2:Unknown (carbon number 17); PlaSMA ID-1981		3.58	C17H26N2O6	355.18433	#N/A	46274552	103236776	0
	w/o MS2:NCGC00385387-01_C16H28O7_4-(Hydroxymethyl)-1-isopropyl-3-cyclohexen-1-yl beta-D-glucopyranoside		3.867	C16H28O7	355.17416	苷类化合物	35520168	2964913	0
	w/o MS2:MLS001162678-01!		4.045	C20H22N2O4	355.16553	0	474708	84379040	69198
	w/o MS2:MMV019551		4.214	C20H22N2O4	355.16547	苯及其衍生物	215165744	1412922	79212
	w/o MS2:MLS001139259-01!(2S)-N-(3-fluorophenyl)-5-oxo-1-(3-oxo-1H-2-benzofuran-1-yl)pyrrolidine-2-carboxamide		0.867	C19H15FN2O4	355.10757	0	11759107	612422	0
	w/o MS2:Pinoquercetin		1.159	C16H12O7	355.03549	酚类化合物	0	28434890	0
	w/o MS2:Oleoyl sarcosine		6.487	C21H39NO3	354.30026	氨基酸及其衍生物	0	107980768	0
	w/o MS2:MLS000859910-01!		4.457	C23H32ClNO2	354.24893	0	7890589	7786548	1620839
	w/o MS2:MLS000863292-01!Methysergide maleate salt		7.685	[C25H29N3O6]2-	354.22528	0	8097398	0	60831
	w/o MS2:NCGC00380098-01!(2R,3R,4S,5S,6R)-2-[3-(2-hydroxyethyl)-4-(hydroxymethyl)hex-5-enoxy]-6-(hydroxymethyl)oxane-3,4,5-triol		2.946	C15H28O8	354.21313	苷类化合物	1358099	58688556	0
	w/o MS2:MLS001148441-01!		1.876	C22H28BrNO3	354.20227	0	81466624	7473289	0
	w/o MS2:n-methylflindersine	n-methylflindersine	4.717	C15H15NO2	264.1044	生物碱类	27976244	151336544	0
	w/o MS2:MLS001142805-01!		4.203	C20H23N3O3	354.18146	0	419391	120886712	0
	w/o MS2:N-Methylcytisine	N-Methylcytisine	2.158	C12H16N2O	205.13422	生物碱类	217734368	382468	0
	w/o MS2:(2S,3R)-2-(1-((S)-2-(tert-butoxycarbonyl)-1,2,3,4-tetrahydroisoquinoline-3-carbonyl)-4-phenylpiperidine-4-carboxamido)-3-methylpentanoic acid		7.523	C33H43N3O6	578.31781	肽类	61590612	0	0
	w/o MS2:NCGC00381076-01_C17H23NO7_4-[(2-{[(2-Ethyl-2,3-dihydroxybutanoyl)oxy]methyl}phenyl)amino]-4-oxobutanoic acid		5.831	C17H23NO7	354.15585	其他	35683960	258053	262247
	w/o MS2:Octadecanedioic acid		5.36	C18H34O4	353.28323	有机酸	5621406	1558046	0
	w/o MS2:Pesticide4_Tebufenozide_C22H28N2O2_Benzoic acid, 3,5-dimethyl-, 1-(1,1-dimethylethyl)-2-(4-ethylbenzoyl)hydrazide		6.036	C22H28N2O2	353.22055	有机酸	37421480	407794	100196
	w/o MS2:(4aR,5aS,9R)-9-ethynyl-9a,11b-dimethylhexadecahydrocyclopenta[1,2]phenanthro[8a,9-b]oxirene-3,9-diol		4.758	C21H30O3	353.20776	#N/A	780139968	4125788	88051
	w/o MS2:Atazanavir sulfate		4.103	C38H54N6O11S	353.20276	氨基酸及其衍生物	142764	86893776	46555
	w/o MS2:Nebivolol (Bystolic)	Nebivolol (Bystolic)	4.46	C22H26ClF2NO4	406.18301	生物碱类	34909296	20636216	57328
	w/o MS2:NCGC00386084-01_C23H32N2O3_	NCGC00386084-01_C23H32N2O3_	6.919	C23H32N2O3	385.24951	生物碱类	272953504	3357082	0
	w/o MS2:NCGC00386063-01_C21H28O4_	NCGC00386063-01_C21H28O4_	3.332	C21H28O4	345.21262	生物碱类	31457820	185652	0
	w/o MS2:NCGC00386055-01_C26H29N3O5_3-Hydroxy-9,9,16,16-tetramethyl-8-oxa-14,23,25-triazaheptacyclo[17.5.2.0~1,17~.0~3,15~.0~4,13~.0~7,12~.0~19,23~]hexacosa-4,6,10,12,14-pentaene-24,26-dione 14-oxide	NCGC00386055-01_C26H29N3O5_3-Hydroxy-9,9,16,16-tetramethyl-8-oxa-14,23,25-triazaheptacyclo[17.5.2.0~1,17~.0~3,15~.0~4,13~.0~7,12~.0~19,23~]hexacosa-4,6,10,12,14-pentaene-24,26-dione 14-oxide	4.626	C26H29N3O5	464.22266	生物碱类	687302	34083744	0
	w/o MS2:NCGC00384717-01!4-(7-hydroxy-6-methoxy-2,3-dimethyl-1,2,3,4-tetrahydronaphthalen-1-yl)benzene-1,2-diol		3.948	C19H22O4	353.1171	酚苷类	261469	47506864	0
	w/o MS2:N4-Acetylsulfadimethoxine; LC-ESI-ITFT; MS2; CE		0.753	C14H16N4O5S	353.09171	胺类	66628508	89231472	0
	w/o MS2:MLS001183742-01!		8.026	C17H17ClO6	353.07324	0	0	13824581	0
	w/o MS2:2-(2,3-dihydrobenzo[b][1,4]dioxin-6-yl)-3H-benzo[f]chromen-3-one		2.246	C21H14O4	353.07031	酚类化合物	24109182	0	0
	w/o MS2:3,3'-Di-O-methylellagic acid		1.484	C16H10O8	353.02002	其他	18242070	0	330200
	w/o MS2:NCGC00380338-01_C20H30O4_Spiro[naphthalene-1(2H),2'-oxirane]-2,3-diol, 5-[2-(3-furanyl)ethyl]octahydro-5,6,8a-trimethyl-, (1R,2S,3R,5S,6R,8aR)-		6.155	C20H30O4	352.24689	其他	267516	5525262	226164
	w/o MS2:MLS001142775-01!		3.075	C21H25N3O2	352.1972	0	1025166	149752400	0
	w/o MS2:hetisine		7.293	C20H27NO3	352.19019	#N/A	0	59344068	38609
	w/o MS2:NCGC00385959-01_C15H16N2O4_(2E,11aS)-2-Ethylidene-8-hydroxy-7-methoxy-2,3-dihydro-1H-pyrrolo[2,1-c][1,4]benzodiazepine-5,11(10H,11aH)-dione	NCGC00385959-01_C15H16N2O4_(2E,11aS)-2-Ethylidene-8-hydroxy-7-methoxy-2,3-dihydro-1H-pyrrolo[2,1-c][1,4]benzodiazepine-5,11(10H,11aH)-dione	3.61	C15H16N2O4	289.11612	生物碱类	150711552	10582411	0
	w/o MS2:MMV689709		4.438	C19H21N5O2	352.1763	#N/A	64887772	14641442	0
	w/o MS2:(7S,9E,11S,12R,13S,14S,15S,16R,17S,18S,19E,21Z)-2,15,17-trihydroxy-11-methoxy-3,7,12,14,16,18,22-heptamethyl-26-(octylamino)-6,23,27,29-tetraoxo-8,30-dioxa-24-azatetracyclo[23.3.1.1^{4,7}.0^{5,28}]triaconta-1,3,5(28),9,19,21,25-heptaen-13-yl acetate	(7S,9E,11S,12R,13S,14S,15S,16R,17S,18S,19E,21Z)-2,15,17-trihydroxy-11-methoxy-3,7,12,14,16,18,22-heptamethyl-26-(octylamino)-6,23,27,29-tetraoxo-8,30-dioxa-24-azatetracyclo[23.3.1.1^{4,7}.0^{5,28}]triaconta-1,3,5(28),9,19,21,25-heptaen-13-yl acetate	4.866	C45H62N2O12	823.38641	大环内酯类	1705260	10316407	885558
	w/o MS2:feruloyltyramine		0.725	C18H19NO4	352.12415	酚类化合物	28351432	4984192	0
	w/o MS2:MLS001076075-01!402-71-1		4.407	C17H18ClNO3S	352.08658	0	3354286	76440	0
	w/o MS2:MLS000028587-01!MELOXICAM		0.824	C14H13N3O4S2	352.04724	0	24910316	91556488	0
	w/o MS2:MMV688763		0.549	C13H10ClN5OS2	352.00253	醚类	6412604	5942946	14673551
	w/o MS2:Unknown (carbon number 21); PlaSMA ID-1930		7.122	C21H34O4	351.25122	#N/A	451015	16144455	0
	w/o MS2:10-Gingerol		4.118	C21H34O4	351.25021	其他	102623088	20695682	236563232
	w/o MS2:4-acetyloxy-8-(3-oxo-2-pent-2-enylcyclopenten-1-yl)octanoic acid		5.671	C20H30O5	351.21353	有机酸	148006064	1030553	495599
	w/o MS2:MLS001076294-01!VINPOCETINE		4.498	C22H26N2O2	351.20538	0	47385420	6233129	832644
	w/o MS2:NCGC00385192-01_C29H36O6_(2E,4aR,6R,7S,8E,10R)-10-Acetoxy-4a-hydroxy-1,1,3,6,9-pentamethyl-4-oxo-1a,4,4a,5,6,7,7a,10,11,11a-decahydro-1H-cyclopenta[a]cyclopropa[f][11]annulen-7-yl benzoate	NCGC00385192-01_C29H36O6_(2E,4aR,6R,7S,8E,10R)-10-Acetoxy-4a-hydroxy-1,1,3,6,9-pentamethyl-4-oxo-1a,4,4a,5,6,7,7a,10,11,11a-decahydro-1H-cyclopenta[a]cyclopropa[f][11]annulen-7-yl benzoate	5.595	C29H36O6	481.25928	萜类化合物	117745912	266102	1710160
	w/o MS2:Unknown (carbon number 25); PlaSMA ID-1926		0.876	C25H22N2	351.17886	#N/A	56618952	682608	363508
	w/o MS2:Guaiacin		3.729	C20H24O4	351.16083	酚苷类	3968698	93974680	0
	w/o MS2:1,3,6-trihydroxy-2-(3-methylbut-2-enyl)xanthen-9-one		3.747	C18H16O5	351.13287	#N/A	49715908	6666586	0
	w/o MS2:N-alpha-methylhistamine		6.247	C6H11N3	126.10235	苯及其衍生物	13292190	45702696	20971124
	w/o MS2:Thymol-beta-D-glucoside		4.573	C16H24O6	351.12921	苷类化合物	5934320	30491386	0
	w/o MS2:NCGC00380398-01!2-[(3,6-dihydroxy-5-methoxy-7-methyl-4-oxochromen-2-yl)amino]propanoic acid		3.384	C14H15NO7	351.11725	其他	53326436	0	0
	w/o MS2:Bergenin		0.805	C14H16O9	351.0676	有机酸	93907168	38010940	0
	w/o MS2:Unknown (carbon number 7); PlaSMA ID-71		1.402	C7H11NO	126.09162	#N/A	138057600	2935258880	1327066
	w/o MS2:NCGC00169717-02!(E)-1-(4-hydroxy-3-methoxyphenyl)tetradec-4-en-3-one		6.747	C21H32O3	350.26971	酮类	841748	16760590	0
	w/o MS2:Abiraterone (CB-7598)	Abiraterone (CB-7598)	4.533	C24H31NO	350.24194	甾体类化合物	0	12658339	0
	w/o MS2:3-METHYLHISTAMINE		1.351	C6H11N3	126.09154	#N/A	876061504	355579680	1327066
	w/o MS2:NCGC00385056-01_C23H32O8_Propanoic acid, 2-methyl-, [(4S)-4-(acetyloxy)-5-[4-(acetyloxy)-1-methylbutyl]-2,3,3a,4,7,7a-hexahydro-3-methylene-2-oxo-6-benzofuranyl]methyl ester	NCGC00385056-01_C23H32O8_Propanoic acid, 2-methyl-, [(4S)-4-(acetyloxy)-5-[4-(acetyloxy)-1-methylbutyl]-2,3,3a,4,7,7a-hexahydro-3-methylene-2-oxo-6-benzofuranyl]methyl ester	3.929	C23H32O8	454.24298	萜类化合物	175718	135778768	0
	w/o MS2:Arnicolide D		4.41	C19H24O5	350.19525	#N/A	1939468	353430656	82471
	w/o MS2:"MLS001049080-01!2-[6-(cyclohexylamino)purin-9-yl]-5-(hydroxymethyl)oxolane-3,4-diol"		5.105	C16H23N5O4	350.18555	0	41305172	7247178	0
	w/o MS2:MMV688941		3.668	C22H23NO3	350.17032	苯及其衍生物	27707802	4687169	10015
	w/o MS2:Unknown (carbon number 14); PlaSMA ID-1920		4.09	C14H23NO9	350.1489	#N/A	232284576	195822704	0
	w/o MS2:Dihydrochelerythrine		3.7	C21H19NO4	350.13943	#N/A	11023304	73920008	0
	w/o MS2:Voriconazole		1.219	C16H14F3N5O	350.12085	苯丙烷	53808132	480374	0
	w/o MS2:Ampicillin		1.088	C16H19N3O4S	350.09299	#N/A	7083294	0	0
	w/o MS2:2-(2,6-dihydroxy-4-methoxycarbonylbenzoyl)-3-hydroxybenzoic acid		0.782	C16H12O8	350.08725	酮类	7208144	12617766	0
	w/o MS2:Oxyphenonium		1.177	C21H34NO3	349.25873	苯及其衍生物	0	50112504	0
	w/o MS2:MLS002153338-01!TTNPB71441-28-6		2.353	C24H28O2	349.22205	0	2440106	45205852	0
	w/o MS2:NCGC00385951-01!1,3,6-trihydroxy-4,5-dimethoxy-10-methylacridin-9-one	NCGC00385951-01!1,3,6-trihydroxy-4,5-dimethoxy-10-methylacridin-9-one	0.839	C16H15NO6	318.09644	生物碱类	32816550	4672220	35093
	w/o MS2:Acitretin		8.797	C21H26O3	349.18417	维生素类	32375966	492927	25056162
	w/o MS2:NCGC00385001-01!5-[3-[[(E)-3-(3,4-dihydroxyphenyl)prop-2-enoyl]oxymethyl]-5-hydroxypentyl]-5,6,8a-trimethyl-3,4,4a,6,7,8-hexahydronaphthalene-1-carboxylic acid	NCGC00385001-01!5-[3-[[(E)-3-(3,4-dihydroxyphenyl)prop-2-enoyl]oxymethyl]-5-hydroxypentyl]-5,6,8a-trimethyl-3,4,4a,6,7,8-hexahydronaphthalene-1-carboxylic acid	6.411	C29H40O7	483.26999	萜类化合物	135564192	0	0
	w/o MS2:Eurycomalactone		4.598	C19H24O6	349.16092	脂质	50946164	155888	263139
	w/o MS2:[(4E)-7-acetyloxy-6-hydroxy-2-methyl-10-oxo-2,3,6,7,8,9-hexahydrooxecin-3-yl] (E)-but-2-enoate		0.734	C16H22O7	349.15811	有机酸	853306	89241240	0
	w/o MS2:4-amino-2-hydroxy-5-[[1-hydroxy-1-(5-oxo-6-bicyclo[4.1.0]hept-3-enyl)propan-2-yl]amino]-5-oxopentanoic acid		0.763	C15H22N2O6	349.13553	氨基酸及其衍生物	26573922	1665306	0
	w/o MS2:NCGC00385848-01_C19H24N2O_(3alpha,14alpha,16alpha)-14,15-Dihydroeburnamenin-14-ol	NCGC00385848-01_C19H24N2O_(3alpha,14alpha,16alpha)-14,15-Dihydroeburnamenin-14-ol	1.13	C19H24N2O	279.18234	生物碱类	0	122314624	7615830
C8	w/o MS2:Ovalitenin B		4.855	C19H18O4	349.08481	苯及其衍生物	0	37113268	0
	w/o MS2:Unknown (carbon number 20); PlaSMA ID-1915		2.246	C20H12O6	349.07297	#N/A	75980048	161520	0
	w/o MS2:INOSINE 5'-MONOPHOSPHATE		2.236	C10H13N4O8P	349.04816	酚类化合物	10150705	14335805	0
	w/o MS2:MLS001076268-01!		4.968	C21H34BrNO3	348.25439	0	0	338553504	25856
	w/o MS2:(4,7,7-trimethyl-3-bicyclo[2.2.1]heptanyl) (E)-3-(4-hydroxy-3-methoxyphenyl)prop-2-enoate		6.251	C20H26O4	348.21701	有机酸	17053566	451847	13030
C7	w/o MS2:Gibberellin A4&A7		1.436	C19H22O5	348.1777	植物激素	87715640	0	0
	w/o MS2:5-Methylcytosine; LC-ESI-QTOF; MS2; CE		6.282	C5H7N3O	126.06598	#N/A	9796085	2328370	916979
	w/o MS2:NCGC00385599-01!1-methyl-2-nonylquinolin-4-one	NCGC00385599-01!1-methyl-2-nonylquinolin-4-one	5.105	C19H27NO	286.21109	生物碱类	11592650	1463065	0
	w/o MS2:(2Z)-4,6-dihydroxy-2-[(4-hydroxy-3,5-dimethoxyphenyl)methylidene]-1-benzofuran-3-one		3.322	C17H14O7	348.10641	酚类化合物	8745470	363974	0
	w/o MS2:NCGC00384914-01_C53H88O22_(3beta,5xi,9xi,16beta)-16-Hydroxy-3-{[beta-D-xylopyranosyl-(1->6)-beta-D-glucopyranosyl-(1->6)-beta-D-glucopyranosyl]oxy}olean-12-en-28-yl beta-D-glucopyranoside	NCGC00384914-01_C53H88O22_(3beta,5xi,9xi,16beta)-16-Hydroxy-3-{[beta-D-xylopyranosyl-(1->6)-beta-D-glucopyranosyl-(1->6)-beta-D-glucopyranosyl]oxy}olean-12-en-28-yl beta-D-glucopyranoside	6.805	C53H88O22	1077.58167	萜类化合物	0	46365668	0
	w/o MS2:Adenosine Monophosphate		2.343	C10H14N5O7P	348.07352	0	0	69604208	0
	w/o MS2:ADENOSINE 5'-MONOPHOSPHATE		0.753	C10H14N5O7P	348.06967	酚类化合物	4219592	43910324	0
	w/o MS2:2-(2,3-dihydrobenzo[b][1,4]dioxin-6-yl)-6-nitro-4H-chromen-4-one		1.065	C17H11NO6	348.03912	酚类化合物	117791	9204582	0
	w/o MS2:Ginkgolic Acid C15-1		4.574	C22H34O3	347.2439	植物激素	5850850	8285154	25134290
	w/o MS2:NCGC00385487-01_C15H21NO5_	NCGC00385487-01_C15H21NO5_	3.948	C15H21NO5	278.13828	生物碱类	433831	173468816	115377
	w/o MS2:Catechin Tetramethylether		4.46	C19H22O6	347.19647	酚类化合物	1753317	149480752	361244
	w/o MS2:(7S,9E,11S,12R,13S,14S,15S,16R,17S,18S,19E,21Z)-26-[(4-bromophenyl)amino]-2,15,17-trihydroxy-11-methoxy-3,7,12,14,16,18,22-heptamethyl-6,23,27,29-tetraoxo-8,30-dioxa-24-azatetracyclo[23.3.1.1^{4,7}.0^{5,28}]triaconta-1,3,5(28),9,19,21,25-heptaen-13-yl...	(7S,9E,11S,12R,13S,14S,15S,16R,17S,18S,19E,21Z)-26-[(4-bromophenyl)amino]-2,15,17-trihydroxy-11-methoxy-3,7,12,14,16,18,22-heptamethyl-6,23,27,29-tetraoxo-8,30-dioxa-24-azatetracyclo[23.3.1.1^{4,7}.0^{5,28}]triaconta-1,3,5(28),9,19,21,25-heptaen-13-yl...	0.753	C43H49BrN2O12	865.24829	大环内酯类	2496730	0	0
	w/o MS2:(E)-1-(2,4-dihydroxyphenyl)-3-[4-(3-methylbut-2-enoxy)phenyl]prop-2-en-1-one		3.581	C20H20O4	347.12469	酚类化合物	25996764	18660064	0
	w/o MS2:Nifedipine		3.332	C17H18N2O6	347.12344	有机酸	18725960	8575781	0
	w/o MS2:Oryzalin		4.357	C12H18N4O6S	347.0994	胺类	9274980	0	0
	w/o MS2:MLS000860003-01!S()-Raclopride (+)-tartrate salt		0.786	C19H26Cl2N2O9	347.09552	0	145033904	43534540	0
	2-Aminoethylphosphonic acid		2.554	C2H8NO3P	126.03113	#N/A	1122532992	1280335	1656309
	w/o MS2:Raclopride		2.859	C15H20Cl2N2O3	347.09274	苯及其衍生物	14849793	17967738	0
	w/o MS2:icos-19-ene-1,2,4-triol		6.836	C20H40O3	346.33063	醇类	0	0	13392546
	w/o MS2:Unknown (carbon number 16); PlaSMA ID-1903		3.749	C16H31N3O5	346.23801	#N/A	1551106	106764896	0
	w/o MS2:MMV676444		5.129	C19H27N3O3	346.21323	0	56714720	67131400	0
	w/o MS2:Unknown (carbon number 15); PlaSMA ID-1902		1.151	C15H27N3O6	346.19812	#N/A	153290720	39761188	0
	w/o MS2:Unknown (carbon number 15); PlaSMA ID-1901		3.45	C15H27N3O6	346.19516	#N/A	343708384	76314952	0
	w/o MS2:NCGC00384888-01_C21H32O9_	NCGC00384888-01_C21H32O9_	4.152	C21H32O9	446.24023	萜类化合物	8536	87987808	1308692
	w/o MS2:1-(4-hydroxyphenyl)-3-[(2R,3R,4S,5S,6R)-3,4,5-trihydroxy-6-(hydroxymethyl)oxan-2-yl]oxypropan-1-one		2.432	C15H20O8	346.14658	苷类化合物	456048	940627328	0
	w/o MS2:MLS001139298-01!(2S)-1-[2-(4-ethyl-2-oxochromen-7-yl)oxyacetyl]pyrrolidine-2-carboxylic acid		2.719	C18H19NO6	346.12845	0	39565464	71573560	0
	w/o MS2:"GUANOSINE 3',5'-CYCLIC MONOPHOSPHATE"		1.678	C10H12N5O7P	346.06122	#N/A	0	24033944	0
	w/o MS2:NCGC00384870-01_C30H48O5_(5xi,8alpha,9beta,11beta,14beta,16beta,23S,24R)-11,24,25-Trihydroxy-16,23-epoxydammar-13(17)-en-3-one	NCGC00384870-01_C30H48O5_(5xi,8alpha,9beta,11beta,14beta,16beta,23S,24R)-11,24,25-Trihydroxy-16,23-epoxydammar-13(17)-en-3-one	6.069	C30H48O5	511.33524	萜类化合物	29850120	0	0
	w/o MS2:MLS001074201-01!		2.324	C20H29ClN2O3	345.22897	0	9125158	178707952	0
	w/o MS2:NCGC00385469-01!1,3,5-trihydroxy-2,4-bis(3-methylbut-2-enyl)-10H-acridin-9-one	NCGC00385469-01!1,3,5-trihydroxy-2,4-bis(3-methylbut-2-enyl)-10H-acridin-9-one	3.648	C23H25NO4	380.18188	生物碱类	42492028	1118276	0
	w/o MS2:MLS001401438-01!FORMOTEROL FUMARATE DIHYDRATE		4.324	C23H30N2O9	345.18881	0	92439352	4618272	0
	w/o MS2:MLS002153405-01!Formoterol fumarate dihydrate183814-30-4		1.243	[C23H28N2O9]2-	345.18378	0	2811828	59804884	0
	w/o MS2:Formoterol hemifumarate		5.882	C42H52N4O12	345.18137	胺类	306348	31412	93566208
	w/o MS2:Rhodotulic acid		3.943	C14H24N4O6	345.17963	氨基酸及其衍生物	218885136	31713048	78283
	w/o MS2:NCGC00384851-01_C17H28O3_2-Naphthalenemethanol, 7-(acetyloxy)decahydro-alpha,alpha,4a-trimethyl-8-methylene-	NCGC00384851-01_C17H28O3_2-Naphthalenemethanol, 7-(acetyloxy)decahydro-alpha,alpha,4a-trimethyl-8-methylene-	9.145	C17H28O3	298.23645	萜类化合物	2182672	0	0
	w/o MS2:8-(3-((2-carboxypropan-2-yl)oxy)phenyl)octanoic acid		0.744	C18H26O5	345.16455	苯及其衍生物	276767	61274496	0
	w/o MS2:Lactitol		3.513	C12H24O11	345.14059	苷类化合物	1508558	20998514	0
	Excavatin L		2.899	C17H22O5	345.1076	香豆素类	115985728	115994	0
	w/o MS2:(9bR)-2,6-diacetyl-7,9-dihydroxy-8,9b-dimethyldibenzo[b,d]furan-1,3(2H,9bH)-dione		0.782	C18H16O7	345.10425	酮类	49301772	166643472	0
	w/o MS2:NCGC00385442-01_C13H12O4_3-Hydroxy-2-phenyl-2,3,3a,7a-tetrahydro-5H-furo[3,2-b]pyran-5-one	NCGC00385442-01_C13H12O4_3-Hydroxy-2-phenyl-2,3,3a,7a-tetrahydro-5H-furo[3,2-b]pyran-5-one	5.176	C13H12O4	233.08096	生物碱类	58982280	0	129160
	w/o MS2:NCGC00385438-01!1-methoxy-3-methyl-9H-carbazole	NCGC00385438-01!1-methoxy-3-methyl-9H-carbazole	1.125	C14H13NO	212.10661	生物碱类	228000064	200454144	0
	w/o MS2:Smenospongine		1.398	C21H29NO3	344.98572	酚类化合物	28870774	3711479	58985588
	w/o MS2:C17H33N3O4; PlaSMA ID-1895		7.453	C17H33N3O4	344.254	其他	0	32149846	0
	w/o MS2:MLS001076275-01!DIBUCAINE HYDROCHLORIDE		4.726	C20H30ClN3O2	344.24146	0	83765	28770454	488017
	w/o MS2:MLS001148085-01!85-79-0		8.582	C20H29N3O2	344.22818	0	925682	9147412	102133640
	w/o MS2:NCGC00385407-01_C13H13N3O4_	NCGC00385407-01_C13H13N3O4_	3.212	C13H13N3O4	276.09723	生物碱类	2162851	251500928	0
	w/o MS2:MLS002153443-01!CLEMASTINE FUMARATE14976-57-9		3.063	[C25H28ClNO5]2-	344.18106	0	85111928	289765	0
	w/o MS2:"MLS002153887-01!(7S)-7-amino-10-hydroxy-1,2,3-trimethoxy-6,7-dihydro-5H-benzo[a]heptalen-9-one"		4.77	C19H21NO5	344.15002	0	38409556	33153214	0
	w/o MS2:N-Fructosyl tyrosine; PlaSMA ID-1892		1.116	C15H21NO8	344.13202	氨基酸及其衍生物	69234768	5215386	0
	w/o MS2:MLS002153965-01!Bromopride4093-35-0		3.571	C14H22BrN3O2	344.10489	0	0	48828852	0
	w/o MS2:NCGC00385947-01_C14H17NO9_(2S)-4-Hydroxy-3-oxo-3,4-dihydro-2H-1,4-benzoxazin-2-yl beta-D-glucopyranoside		0.749	C14H17NO9	344.09979	糖类	9084449	66862040	0
	w/o MS2:CocamidopropylBetaine		6.097	C19H38N2O3	343.29568	氨基酸及其衍生物	23634704	28919088	6294289
	w/o MS2:Spegatrine		5.188	[C20H25N2O2]+	343.22592	#N/A	38408192	2189942	247556
	w/o MS2:NCGC00169827-03!(2E,4E)-12-hydroxy-13-(hydroxymethyl)-3,5,7-trimethyltetradeca-2,4-dienedioic acid		1.106	C18H30O6	343.2113	有机酸	30919176	11524003	0
	w/o MS2:MLS002153308-01!Tetraisopropyl pyrophosphoramide513-00-8		5.18	C12H32N4O3P2	343.2077	#N/A	13678051	31270786	8661
	w/o MS2:Unknown (carbon number 20); PlaSMA ID-1890		4.708	C20H26N2O3	343.20169	#N/A	183724832	1747056	68362
	w/o MS2:Pesticide3_Iprovalicarb Isomer 1*_C18H28N2O3_Isopropyl [(2S)-3-methyl-1-{[1-(4-methylphenyl)ethyl]amino}-1-oxo-2-butanyl]carbamate		4.344	C18H28N2O3	343.20139	苯及其衍生物	154824608	2763638	0
	w/o MS2:NCGC00385400-01_C19H18N2O2_3,3-Di(1H-indol-3-yl)-1,2-propanediol	NCGC00385400-01_C19H18N2O2_3,3-Di(1H-indol-3-yl)-1,2-propanediol	1.149	C19H18N2O2	307.1424	生物碱类	710480	34022716	1518596
	w/o MS2:Sucrose		3.447	C12H22O11	343.12976	糖类	17526152	218178976	107348
	w/o MS2:NCGC00384810-01!	NCGC00384810-01!	4.931	C32H50O8	545.34729	萜类化合物	52828208	0	444389
	w/o MS2:Unknown (carbon number 15); PlaSMA ID-1887		2.101	C15H18O9	343.09995	#N/A	73882328	0	1328029
	w/o MS2:NCGC00385278-01_C17H21NO3_3a-(3,4-Dimethoxyphenyl)-1-methyl-1,2,3,3a,4,5-hexahydro-6H-indol-6-one	NCGC00385278-01_C17H21NO3_3a-(3,4-Dimethoxyphenyl)-1-methyl-1,2,3,3a,4,5-hexahydro-6H-indol-6-one	3.948	C17H21NO3	305.18631	生物碱类	1310757	94562216	142938
	w/o MS2:NCGC00385157-01_C21H26N2O2_Ibogamine-18-carboxylic acid, methyl ester	NCGC00385157-01_C21H26N2O2_Ibogamine-18-carboxylic acid, methyl ester	3.648	C21H26N2O2	339.20807	生物碱类	19664772	633488	0
	w/o MS2:Lactose		5.84	C12H22O11	342.2991	糖类	0	32232448	0
	w/o MS2:NCGC00384850-01_C25H33N5O7_2-({3-Phenyl-3-[(N-{2-[(1H-pyrrol-2-ylcarbonyl)amino]butanoyl}seryl)amino]propanoyl}amino)butanoic acid		3.88	C25H33N5O7	516.2417	肽类	282510	60811240	82545
	w/o MS2:Lipothiazole D		2.267	C19H29N3O5S	412.18442	肽类	71242720	0	0
	w/o MS2:Leu-Leu-Tyr; LC-ESI-QTOF; MS2; CE		5.159	C21H33N3O5	408.25089	肽类	757267	10393068	0
	w/o MS2:NCGC00384944-01_C21H28O14_	NCGC00384944-01_C21H28O14_	2.769	C21H28O14	522.18329	生物碱类	0	9362992	0
	w/o MS2:NCGC00384906-01_C18H21N3O3_6H-Oxepino[2,3-d]pyrazino[1,2-a]pyrimidine-6,9(8H)-dione, 10,11-dihydro-8-(1-methylethyl)-11-(2-methylpropylidene)-, (11Z)-	NCGC00384906-01_C18H21N3O3_6H-Oxepino[2,3-d]pyrazino[1,2-a]pyrimidine-6,9(8H)-dione, 10,11-dihydro-8-(1-methylethyl)-11-(2-methylpropylidene)-, (11Z)-	3.749	C18H21N3O3	328.16281	生物碱类	495005	89900360	0
	w/o MS2:NCGC00384874-01!6-[(1S,2R)-1,2-dihydroxypentyl]-4-methoxypyran-2-one	NCGC00384874-01!6-[(1S,2R)-1,2-dihydroxypentyl]-4-methoxypyran-2-one	3.616	C11H16O5	229.10455	生物碱类	764891	1352626	27194814
	w/o MS2:NCGC00381431-01!2-hydroxy-1-phenyl-5,6,7,8-tetrahydropyrrolizin-3-one	NCGC00381431-01!2-hydroxy-1-phenyl-5,6,7,8-tetrahydropyrrolizin-3-one	5.342	C13H13NO2	216.10222	生物碱类	8441635	38255412	831389
	w/o MS2:Pesticide6_Propiconazole Isomer 1*_C15H17Cl2N3O2_1-{[2-(2,4-Dichlorophenyl)-4-propyl-1,3-dioxolan-2-yl]methyl}-1H-1,2,4-triazole		3.002	C15H17Cl2N3O2	342.07672	苯及其衍生物	12964157	847057	0
	w/o MS2:bilobol		5.913	C21H34O2	341.2482	其他	20002336	201165	70103592
	w/o MS2:MMV675969		8.797	C21H28N2O2	341.22269	0	20343376	0	115589
	w/o MS2:NCGC00384780-01![(1R,2R,3aR,5R,6E,10R,11S,13R,13aS)-1,2,3a,10,11-pentaacetyloxy-2,5,8,8-tetramethyl-12-methylidene-4,9-dioxo-3,5,10,11,13,13a-hexahydro-1H-cyclopenta[12]annulen-13-yl] acetate	NCGC00384780-01![(1R,2R,3aR,5R,6E,10R,11S,13R,13aS)-1,2,3a,10,11-pentaacetyloxy-2,5,8,8-tetramethyl-12-methylidene-4,9-dioxo-3,5,10,11,13,13a-hexahydro-1H-cyclopenta[12]annulen-13-yl] acetate	3.551	C32H42O14	651.25934	萜类化合物	2242551	0	0
	w/o MS2:NCGC00384727-01_C48H78O18_	NCGC00384727-01_C48H78O18_	7.565	C48H78O18	960.55823	萜类化合物	754314	1439478	0
	w/o MS2:MLS002153893-01!Yohimbinic acid monohydrate522-87-2		4.707	C20H26N2O4	341.19031	0	22609446	88860168	1207024
	w/o MS2:NCGC00381413-01!4-hydroxy-3,6-dimethylpyran-2-one	NCGC00381413-01!4-hydroxy-3,6-dimethylpyran-2-one	2.227	C7H8O3	141.05479	生物碱类	1380557056	19313632	3760830
	w/o MS2:Cinanserin		3.349	C20H24N2OS	341.16675	0	1735780	11969572	0
	w/o MS2:8-Prenylnaringenin		3.456	C20H20O5	341.13922	酚类化合物	727632	54428396	0
	w/o MS2:Unknown (carbon number 16); PlaSMA ID-1867		4.135	C16H20O8	341.12509	#N/A	49444952	0	1189
	w/o MS2:2-(5-acetyl-2,3-dihydro-1-benzofuran-2-yl)prop-2-enyl 3-methylbutanoate		4.234	C18H22O4	341.11148	酮类	30626598	301066	0
	w/o MS2:5-(3-furan-2-yl-acryloyl)-2,2-dimethyl-4,6-dioxo-cyclohexanecarboxylic acid methyl ester		0.744	C17H18O6	341.09991	#N/A	5902446	1514089	0
	w/o MS2:NCGC00347609-02!9-(2,3-dihydroxy-3-methylbutyl)-4-methoxyfuro[3,2-g]chromen-7-one		2.544	C17H18O6	341.09772	#N/A	52796144	0	0
	w/o MS2:(2R)-5,8-dihydroxy-2-(2-hydroxyphenyl)-7-methoxy-2,3-dihydrochromen-4-one		1.238	C16H14O6	341.04391	酚类化合物	4823618	0	0
	w/o MS2:Thiophaninic acid		1.465	C15H10Cl2O5	340.99295	0	5188131	0	0
	w/o MS2:NCGC00384703-01_C48H77NO17_Olean-12-en-28-oic acid, 16-hydroxy-3-[[O-beta-D-xylopyranosyl-(1->2)-O-alpha-L-arabinopyranosyl-(1->6)-2-(acetylamino)-2-deoxy-beta-D-glucopyranosyl]oxy]-, (3beta,5xi,9xi,16alpha,18xi)-	NCGC00384703-01_C48H77NO17_Olean-12-en-28-oic acid, 16-hydroxy-3-[[O-beta-D-xylopyranosyl-(1->2)-O-alpha-L-arabinopyranosyl-(1->6)-2-(acetylamino)-2-deoxy-beta-D-glucopyranosyl]oxy]-, (3beta,5xi,9xi,16alpha,18xi)-	6.202	C48H77NO17	962.51184	萜类化合物	4035958	28338230	0
	w/o MS2:Isovaleric acid		1.709	C5H10O2	125.05952	#N/A	260625584	34922052	4610554
	w/o MS2:Propoxyphene		2.237	C22H29NO2	340.22409	其他	59372892	29646328	0
	w/o MS2:Methylergonovine; LC-ESI-QTOF; MS2; CE		6.992	C20H25N3O2	340.20236	胺类	192397728	0	75361
	w/o MS2:MLS001076678-01!Cantil		3.456	C21H26BrNO3	340.1893	0	7395534	73273536	0
	w/o MS2:MMV1198433		3.551	C19H21N3O3	340.16434	胺类	47420176	4806054	0
	w/o MS2:NCGC00381408-02_C16H24O4_4-Hydroxy-1-methoxy-6,6,9a-trimethyl-4,5,5a,6,7,8,9,9a-octahydronaphtho[1,2-c]furan-3(1H)-one	NCGC00381408-02_C16H24O4_4-Hydroxy-1-methoxy-6,6,9a-trimethyl-4,5,5a,6,7,8,9,9a-octahydronaphtho[1,2-c]furan-3(1H)-one	7.685	C16H24O4	263.16446	生物碱类	45672148	0	0
	w/o MS2:NCGC00381408-01!4-hydroxy-1-methoxy-6,6,9a-trimethyl-4,5,5a,7,8,9-hexahydro-1H-benzo[e][2]benzofuran-3-one	NCGC00381408-01!4-hydroxy-1-methoxy-6,6,9a-trimethyl-4,5,5a,7,8,9-hexahydro-1H-benzo[e][2]benzofuran-3-one	5.23	C16H24O4	298.20029	生物碱类	145160	52216796	0
	w/o MS2:SH407-1		4.185	C20H29N3O6	408.21164	肽类	218217632	11634498	0
	w/o MS2:Lipothiazole A		4.417	C18H27N3O5S	398.1687	肽类	24962712	1277909	86313
	w/o MS2:MMV1028806		7.642	C18H14FN3OS	340.09244	#N/A	5219604	10063796	0
	w/o MS2:C12H23NO7S2; PlaSMA ID-1862		0.876	C12H23NO7S2	340.08987	其他	10338405	47828	0
	w/o MS2:NCGC00384702-01!(2Z,6E,10E)-12-hydroxy-6,10-dimethyl-2-(4-methylpent-3-enyl)dodeca-2,6,10-trienoic acid	NCGC00384702-01!(2Z,6E,10E)-12-hydroxy-6,10-dimethyl-2-(4-methylpent-3-enyl)dodeca-2,6,10-trienoic acid	5.307	C20H32O3	303.23062	萜类化合物	7623111	1040377	162201
	w/o MS2:Pregnenolone	Pregnenolone	8.129	C21H32O2	339.23135	甾体类化合物	0	3947047	265036
	w/o MS2:NCGC00381399-01!4-hydroxy-3,5,6-trimethylpyran-2-one	NCGC00381399-01!4-hydroxy-3,5,6-trimethylpyran-2-one	1.309	C8H10O3	155.0679	生物碱类	4964558	4967597568	384352
	w/o MS2:NCGC00381365-01!	NCGC00381365-01!	5.053	C16H14O7	336.10822	生物碱类	827414	0	0
	w/o MS2:NCGC00381355-01!3-(4-methoxy-6-oxopyran-2-yl)butanoic acid	NCGC00381355-01!3-(4-methoxy-6-oxopyran-2-yl)butanoic acid	4.096	C10H12O5	213.07407	生物碱类	28824860	4746887	112990
	w/o MS2:NCGC00381317-01!(E)-1-[2-(hydroxymethyl)pyrrolidin-1-yl]-2-methyldec-8-ene-1,3-dione	NCGC00381317-01!(E)-1-[2-(hydroxymethyl)pyrrolidin-1-yl]-2-methyldec-8-ene-1,3-dione	1.542	C16H27NO3	304.18765	生物碱类	369658368	239888	0
	w/o MS2:NCGC00381154-01_C27H35ClN2O6_6-{7-Acetoxy-5-chloro-3-[(1E,3E)-3,5-dimethyl-1,3-heptadien-1-yl]-7-methyl-6,8-dioxo-7,8-dihydro-2(6H)-isoquinolinyl}norleucine	NCGC00381154-01_C27H35ClN2O6_6-{7-Acetoxy-5-chloro-3-[(1E,3E)-3,5-dimethyl-1,3-heptadien-1-yl]-7-methyl-6,8-dioxo-7,8-dihydro-2(6H)-isoquinolinyl}norleucine	3.863	C27H35ClN2O6	519.22357	生物碱类	0	615401	54029352
	w/o MS2:NCGC00381145-01!(7,9b-dihydroxy-6,6,9a-trimethyl-3-oxo-1,5,5a,7,8,9-hexahydrobenzo[e][2]benzofuran-5-yl) hexanoate	NCGC00381145-01!(7,9b-dihydroxy-6,6,9a-trimethyl-3-oxo-1,5,5a,7,8,9-hexahydrobenzo[e][2]benzofuran-5-yl) hexanoate	4.204	C21H32O6	381.22464	生物碱类	20390316	1103128	0
	w/o MS2:NCGC00384679-01_C33H44O9_(1S,2S,3aR,4S,5S,6E,9R,11R,12E,13aS)-4,9,11-Triacetoxy-3a-hydroxy-2,5,8,8,12-pentamethyl-2,3,3a,4,5,8,9,10,11,13a-decahydro-1H-cyclopenta[12]annulen-1-yl benzoate	NCGC00384679-01_C33H44O9_(1S,2S,3aR,4S,5S,6E,9R,11R,12E,13aS)-4,9,11-Triacetoxy-3a-hydroxy-2,5,8,8,12-pentamethyl-2,3,3a,4,5,8,9,10,11,13a-decahydro-1H-cyclopenta[12]annulen-1-yl benzoate	4.371	C33H44O9	602.33105	萜类化合物	673110	7595966	0
	w/o MS2:NCGC00384635-01_C27H34O8_Methyl [(1S,3S,7R,8R,9R,12S,13S)-13-(3-furyl)-6,6,8,12-tetramethyl-17-methylene-5,15-dioxo-2,14-dioxatetracyclo[7.7.1.0~1,12~.0~3,8~]heptadec-7-yl](hydroxy)acetate	NCGC00384635-01_C27H34O8_Methyl [(1S,3S,7R,8R,9R,12S,13S)-13-(3-furyl)-6,6,8,12-tetramethyl-17-methylene-5,15-dioxo-2,14-dioxatetracyclo[7.7.1.0~1,12~.0~3,8~]heptadec-7-yl](hydroxy)acetate	4.626	C27H34O8	504.25543	萜类化合物	323597	37975856	0
	w/o MS2:NCGC00384578-01!5-[5-(acetyloxymethyl)-1,2,4a-trimethyl-7-oxo-3,4,8,8a-tetrahydro-2H-naphthalen-1-yl]-3-methylpentanoic acid	NCGC00384578-01!5-[5-(acetyloxymethyl)-1,2,4a-trimethyl-7-oxo-3,4,8,8a-tetrahydro-2H-naphthalen-1-yl]-3-methylpentanoic acid	5.766	C22H34O5	401.23087	萜类化合物	37451344	1974465	0
	w/o MS2:NCGC00381130-01!methyl (2E,8E)-9-[3a-hydroxy-6,7-dimethyl-1-(2-methylpropyl)-3-oxo-2,4,7,7a-tetrahydro-1H-isoindol-4-yl]-4,5-dihydroxy-8-methylnona-2,8-dienoate	NCGC00381130-01!methyl (2E,8E)-9-[3a-hydroxy-6,7-dimethyl-1-(2-methylpropyl)-3-oxo-2,4,7,7a-tetrahydro-1H-isoindol-4-yl]-4,5-dihydroxy-8-methylnona-2,8-dienoate	8.425	C25H39NO6	432.27356	生物碱类	17116752	6876775	14241921
	w/o MS2:NCGC00381056-01_C22H33NO6_Valine, N-acetyl-, 1,3,5,5a,6,7,8,9,9a,9b-decahydro-9b-hydroxy-6,6,9a-trimethyl-3-oxonaphtho[1,2-c]furan-9-yl ester	NCGC00381056-01_C22H33NO6_Valine, N-acetyl-, 1,3,5,5a,6,7,8,9,9a,9b-decahydro-9b-hydroxy-6,6,9a-trimethyl-3-oxonaphtho[1,2-c]furan-9-yl ester	5.129	C22H33NO6	430.21869	生物碱类	501780	46993760	2953836
	w/o MS2:NCGC00380973-01_C21H30O6_	NCGC00380973-01_C21H30O6_	5.053	C21H30O6	396.23666	生物碱类	161689632	24004952	0
	w/o MS2:angoletin		2.817	C18H20O4	339.10199	酚类化合物	30993	80279728	0
	w/o MS2:(1R,3R,4S,5R)-1,3,4-trihydroxy-5-[(E)-3-(4-hydroxyphenyl)prop-2-enoyl]oxycyclohexane-1-carboxylic acid		2.909	C16H18O8	339.0835	有机酸	11166789	437962	0
	w/o MS2:Isorhamnetin		4.533	C16H12O7	339.0563	酚类化合物	0	39670132	0
	Erucamide		9.55	C22H43NO	338.3425	醇类	3944088	1142687	449641888
	w/o MS2:Erucamide		9.816	C22H43NO	338.34152	醇类	9356187	19195502	139570976
	w/o MS2:Melophlin D/H/I/J		5.189	C20H35NO3	338.26779	0	1618478	79213304	0
	w/o MS2:(2E,4E)-N-[2-(4-hydroxyphenyl)ethyl]dodeca-2,4-dienamide		3.182	C20H29NO2	338.20551	苯及其衍生物	25910820	27725362	520275
	w/o MS2:"MLS001240193-01!1-(2,3-Dihydro-benzo[1,4]dioxin-6-yl)-3-(3-phenyl-pyrrolidin-1-yl)-propan-1-one"		1.106	C21H24ClNO3	338.18243	0	47919828	192580	0
	w/o MS2:OLOPATADINE HYDROCHLORIDE		4.608	C21H23NO3	338.17029	0	50756200	4986581	92583
	w/o MS2:[(2R)-1-[(2S)-6-oxo-2,3-dihydropyran-2-yl]propan-2-yl] 3-(3,4-dihydroxyphenyl)propanoate		4.511	C17H20O6	338.15866	0	2376788	102397160	0
	w/o MS2:piperettine		4.172	C19H25NO3	338.1571	苯及其衍生物	11415571	203657296	16033
	w/o MS2:MMV688793		5.274	C19H19N3O3	338.14896	有机酸	60614844	5281378	0
	w/o MS2:barceloneic acid A		2.343	C16H16O7	338.1174	醚类	53619	125031368	0
	w/o MS2:MLS002153138-01!IMID-4F hydrochloride		1.659	C16H15Cl3FN3	338.06509	0	0	119477648	0
	w/o MS2:Unknown (carbon number 21); PlaSMA ID-1850		7.877	C21H36O3	337.27322	#N/A	0	0	35682132
	w/o MS2:Eicosanoids_12,13diHOME_C18H34O4		6.64		337.23346	0	15521245	7598283	1931364
	w/o MS2:MLS001076107-01!		4.077	C18H29ClN2O4	337.22174	0	299753248	113315616	0
	w/o MS2:progesterone	progesterone	2.159	C21H30O2	337.21094	甾体类化合物	0	315321536	0
	w/o MS2:NCGC00380963-01_C21H28O5_(5R,5aS,9aS,9bS)-9b-Hydroxy-6,6,9a-trimethyl-1-oxo-1,3,5,5a,6,7,8,9,9a,9b-decahydronaphtho[1,2-c]furan-5-yl (2E,4E)-2,4-hexadienoate	NCGC00380963-01_C21H28O5_(5R,5aS,9aS,9bS)-9b-Hydroxy-6,6,9a-trimethyl-1-oxo-1,3,5,5a,6,7,8,9,9a,9b-decahydronaphtho[1,2-c]furan-5-yl (2E,4E)-2,4-hexadienoate	6.262	C21H28O5	378.22797	生物碱类	26944840	0	0
	w/o MS2:NCGC00380939-01_C12H11N3O3_[2,2'-Bipyridine]-6-carboxamide, 3-hydroxy-4-methoxy-	NCGC00380939-01_C12H11N3O3_[2,2'-Bipyridine]-6-carboxamide, 3-hydroxy-4-methoxy-	3.408	C12H11N3O3	246.08711	生物碱类	3232625	426900384	1049844
	w/o MS2:NCGC00384505-01_C25H36O5_2-Butenoic acid, 2-methyl-, (4R,6R)-3,3,7,9-tetramethyl-6-(3-methyl-1-oxobutoxy)-11-oxotricyclo[5.4.0.0~2,8~]undec-9-en-4-yl ester, (2Z)-	NCGC00384505-01_C25H36O5_2-Butenoic acid, 2-methyl-, (4R,6R)-3,3,7,9-tetramethyl-6-(3-methyl-1-oxobutoxy)-11-oxotricyclo[5.4.0.0~2,8~]undec-9-en-4-yl ester, (2Z)-	3.631	C25H36O5	439.24481	萜类化合物	0	30159460	13712
	w/o MS2:NCGC00380935-01_C23H23N5O4_(3Z)-6-Hydroxy-3-(1H-imidazol-5-ylmethylene)-12-methoxy-7a-(2-methyl-3-buten-2-yl)-7a,12-dihydro-1H,5H-imidazo[1',2':1,2]pyrido[2,3-b]indole-2,5(3H)-dione	NCGC00380935-01_C23H23N5O4_(3Z)-6-Hydroxy-3-(1H-imidazol-5-ylmethylene)-12-methoxy-7a-(2-methyl-3-buten-2-yl)-7a,12-dihydro-1H,5H-imidazo[1',2':1,2]pyrido[2,3-b]indole-2,5(3H)-dione	1.323	C23H23N5O4	434.18338	生物碱类	19105360	0	0
	w/o MS2:NCGC00380807-01_C26H31N3O3_Pyrrolo[1,2-a]pyrazine-1,4-dione, 3-[[7-(1,1-dimethyl-2-propen-1-yl)-2,8-dihydro-2,2-dimethylpyrano[3,2-f]indol-6-yl]methyl]hexahydro-	NCGC00380807-01_C26H31N3O3_Pyrrolo[1,2-a]pyrazine-1,4-dione, 3-[[7-(1,1-dimethyl-2-propen-1-yl)-2,8-dihydro-2,2-dimethylpyrano[3,2-f]indol-6-yl]methyl]hexahydro-	7.586	C26H31N3O3	434.24423	生物碱类	64196828	0	0
	w/o MS2:NCGC00380780-01_C11H14N4O5_	NCGC00380780-01_C11H14N4O5_	2.573	C11H14N4O5	283.10428	生物碱类	44606464	33619176	0
	w/o MS2:Glutamyl-S-(C3H7S)-cysteinylglycine; PlaSMA ID-2111		3.318	C13H23N3O6S2	382.1153	肽类	26644	21242372	0
	w/o MS2:Unknown (carbon number 19); PlaSMA ID-1836		1.748	C19H12O6	337.07239	#N/A	6379748	3602302	0
	Unknown (carbon number 7); PlaSMA ID-68		1.332	C7H9NO	124.07566	#N/A	956859712	76096712	2820472
	w/o MS2:NCGC00384494-01_C55H86O24_(3beta,5xi,9xi,16alpha,21beta,22alpha)-28-Acetoxy-16,22,24-trihydroxy-21-{[(2E)-2-methyl-2-butenoyl]oxy}olean-12-en-3-yl beta-D-glucopyranosyl-(1->2)-[beta-D-glucopyranosyl-(1->4)]-beta-D-glucopyranosiduronic acid	NCGC00384494-01_C55H86O24_(3beta,5xi,9xi,16alpha,21beta,22alpha)-28-Acetoxy-16,22,24-trihydroxy-21-{[(2E)-2-methyl-2-butenoyl]oxy}olean-12-en-3-yl beta-D-glucopyranosyl-(1->2)-[beta-D-glucopyranosyl-(1->4)]-beta-D-glucopyranosiduronic acid	6.771	C55H86O24	1131.56165	萜类化合物	0	7542688	0
	w/o MS2:NCGC00380773-01_C20H25ClO6_	NCGC00380773-01_C20H25ClO6_	1.369	C20H25ClO6	419.11761	生物碱类	7709553	0	0
	w/o MS2:NCGC00380709-01_C32H36N2O5_(3S,3aR,4S,6S,6aR,7E,10S,11Z,13R,15E,17aR)-6,13-Dihydroxy-3-(1H-indol-3-ylmethyl)-4,10,12-trimethyl-5-methylene-2,3,3a,4,5,6,6a,9,10,13-decahydro-1H-cyclotrideca[d]isoindole-1,14,17-trione	NCGC00380709-01_C32H36N2O5_(3S,3aR,4S,6S,6aR,7E,10S,11Z,13R,15E,17aR)-6,13-Dihydroxy-3-(1H-indol-3-ylmethyl)-4,10,12-trimethyl-5-methylene-2,3,3a,4,5,6,6a,9,10,13-decahydro-1H-cyclotrideca[d]isoindole-1,14,17-trione	7.382	C32H36N2O5	546.29413	生物碱类	49293304	122972	0
	w/o MS2:MLS000860061-01!SKF-89976A		7.871	C22H26ClNO2	336.20438	0	50520540	0	0
	w/o MS2:MMV688703		1.514	C21H22FN3	336.19098	苯及其衍生物	71423624	9371410	0
	w/o MS2:13,15-dihydroxy-9-methoxy-5-methyl-4-oxabicyclo[10.4.0]hexadeca-1(12),13,15-triene-3,11-dione	13,15-dihydroxy-9-methoxy-5-methyl-4-oxabicyclo[10.4.0]hexadeca-1(12),13,15-triene-3,11-dione	0.857	C17H22O6	361.17215	大环内酯类	62164204	103167400	0
	w/o MS2:Unknown (carbon number 17); PlaSMA ID-1832		0.763	C17H21NO6	336.14124	#N/A	47513472	53661408	0
	w/o MS2:NCGC00380432-01!2-(2-hydroxyphenyl)-4-phenylbenzene-1,3,5-triol		2.837	C18H14O4	336.12366	#N/A	13571592	106342648	0
	w/o MS2:(3,4,5-trihydroxy-6-methyloxan-2-yl) 2-(methylamino)benzoate		4.224	C14H19NO6	336.09103	糖类	2006037	38833	0
	w/o MS2:Gossypetin		1.095	C15H10O8	336.07401	酚类化合物	44757896	137011296	0
	w/o MS2:Nicotinic acid mono nucleotide; LC-ESI-QTOF; MS2; CE		0.715	C11H14NO9P	336.04752	#N/A	8358038	69576584	0
	Isonicotinic acid; LC-ESI-QTOF; MS2; CE		0.906	C6H5NO2	124.03955	#N/A	104033560	341819200	41290392
	w/o MS2:Dihydroxy (3Alpha,12Alpha)Pregnan-20-One		7.505	C21H34O3	335.27698	0	40193500	55565640	46059320
	w/o MS2:NCGC00380642-01_C26H34O7_1,1,5a,7a,9,11b-Hexamethyl-7-methylene-3,8,11-trioxo-3,5a,5b,6,7,7a,8,9,11,11a,11b,12,13,13a-tetradecahydro-1H-isochromeno[7,8-g][2]benzoxepin-12-yl acetate	NCGC00380642-01_C26H34O7_1,1,5a,7a,9,11b-Hexamethyl-7-methylene-3,8,11-trioxo-3,5a,5b,6,7,7a,8,9,11,11a,11b,12,13,13a-tetradecahydro-1H-isochromeno[7,8-g][2]benzoxepin-12-yl acetate	5.116	C26H34O7	459.23843	生物碱类	17764032	4295256	40701988
	w/o MS2:NCGC00380614-01_C24H23N5O4_2H-Pyrazino[2,1-b]quinazoline-3,6(1H,4H)-dione, 1-methyl-4-[[(2S,9S,9aS)-2,3,9,9a-tetrahydro-9-hydroxy-2-methyl-3-oxo-1H-imidazo[1,2-a]indol-9-yl]methyl]-, (1S,4R)-	NCGC00380614-01_C24H23N5O4_2H-Pyrazino[2,1-b]quinazoline-3,6(1H,4H)-dione, 1-methyl-4-[[(2S,9S,9aS)-2,3,9,9a-tetrahydro-9-hydroxy-2-methyl-3-oxo-1H-imidazo[1,2-a]indol-9-yl]methyl]-, (1S,4R)-	6.679	C24H23N5O4	446.18256	生物碱类	845620	16115109	0
	w/o MS2:(9Z,12E)-15,16-dihydroxyoctadeca-9,12-dienoic acid		6.673	C18H32O4	335.21869	有机酸	24528536	16708789	2787144
	w/o MS2:Arnicolide C		4.44	C19H26O5	335.19498	#N/A	11480932	320612576	560538
	w/o MS2:MMV676204		3.867	C21H19FN2O	335.15778	0	41955168	14626763	0
	Isopimpinellin		4.508	C19H20O4	335.12238	香豆素类	381811392	624175	0
	w/o MS2:NCGC00385892-01!9-(2,3-dihydroxy-3-methylbutoxy)-4-methoxyfuro[3,2-g]chromen-7-one		6.679	C17H18O7	335.11392	#N/A	0	47099824	0
	w/o MS2:Unknown (carbon number 20); PlaSMA ID-1823		0.952	C20H14O5	335.09387	#N/A	17920844	9718708	0
	w/o MS2:Unknown (carbon number 11); PlaSMA ID-1822		0.829	C11H15N2O8P	335.07373	#N/A	59265836	2336806	0
	w/o MS2:NCGC00380664-01!4-[(E)-3-hydroxy-8,10-dimethyl-2-(methylamino)dodec-6-enyl]phenol		7.259	C21H35NO2	334.27179	胺类	12378417	62181364	543210
	w/o MS2:NCGC00381263-01_C31H40O7_3,9-Diacetoxy-2,6,6,13-tetramethyl-12-oxotetracyclo[11.2.1.0~1,10~.0~2,7~]hexadec-8-yl benzoate	NCGC00381263-01_C31H40O7_3,9-Diacetoxy-2,6,6,13-tetramethyl-12-oxotetracyclo[11.2.1.0~1,10~.0~2,7~]hexadec-8-yl benzoate	6.251	C31H40O7	547.26691	萜类化合物	254706896	31571	0
	w/o MS2:NCGC00381238-01_C31H47NO8_2-[(2E,5E,7E,11E)-10-Hydroxy-3,7,9,11-tetramethyl-2,5,7,11-tridecatetraen-1-yl]-5,6-dimethoxy-3-methyl-4-pyridinyl 6-deoxy-alpha-L-mannopyranoside	NCGC00381238-01_C31H47NO8_2-[(2E,5E,7E,11E)-10-Hydroxy-3,7,9,11-tetramethyl-2,5,7,11-tridecatetraen-1-yl]-5,6-dimethoxy-3-methyl-4-pyridinyl 6-deoxy-alpha-L-mannopyranoside	5.851	C31H47NO8	562.33398	萜类化合物	518555	14357126	847009
	w/o MS2:Sodium Tetradecyl Sulfate		5.088	C14H29NaO4S	334.20181	#N/A	373568	218367968	0
	w/o MS2:(5E)-4-[(E)-3-(4-hydroxyphenyl)prop-2-enoyl]oxy-2-methyl-5-[2-[(2R,3R,4S,5S,6R)-3,4,5-trihydroxy-6-(hydroxymethyl)oxan-2-yl]oxyethylidene]cyclopentene-1-carboxylic acid	(5E)-4-[(E)-3-(4-hydroxyphenyl)prop-2-enoyl]oxy-2-methyl-5-[2-[(2R,3R,4S,5S,6R)-3,4,5-trihydroxy-6-(hydroxymethyl)oxan-2-yl]oxyethylidene]cyclopentene-1-carboxylic acid	1.034	C24H28O11	530.98315	酚酸类	32194164	18140798	28959416
	w/o MS2:[(2R,3S,4S,5S)-4-hydroxy-2,5-bis(hydroxymethyl)-5-[(2R,3R,4S,5S,6R)-3,4,5-trihydroxy-6-(hydroxymethyl)oxan-2-yl]oxyoxolan-3-yl] (E)-3-phenylprop-2-enoate	[(2R,3S,4S,5S)-4-hydroxy-2,5-bis(hydroxymethyl)-5-[(2R,3R,4S,5S,6R)-3,4,5-trihydroxy-6-(hydroxymethyl)oxan-2-yl]oxyoxolan-3-yl] (E)-3-phenylprop-2-enoate	1.182	C21H28O12	490.19226	酚酸类	683587904	0	0
	w/o MS2:NCGC00380601-01!N-[1-(4-methoxy-6-oxopyran-2-yl)-2-methylpropyl]acetamide	NCGC00380601-01!N-[1-(4-methoxy-6-oxopyran-2-yl)-2-methylpropyl]acetamide	1.765	C12H17NO4	240.12073	生物碱类	1736258	136194800	0
	w/o MS2:NCGC00380517-01_C25H36O8_Phenanthro[3,2-b]furan-9(1H)-one, 3,5-bis(acetyloxy)-2,3,4,4a,5,6,6a,7,10a,11,11a,11b-dodecahydro-6-hydroxy-10a-methoxy-4,4,7,11b-tetramethyl-	NCGC00380517-01_C25H36O8_Phenanthro[3,2-b]furan-9(1H)-one, 3,5-bis(acetyloxy)-2,3,4,4a,5,6,6a,7,10a,11,11a,11b-dodecahydro-6-hydroxy-10a-methoxy-4,4,7,11b-tetramethyl-	3.173	C25H36O8	465.24542	生物碱类	5148	34377220	3289172
	w/o MS2:NCGC00380427-01_C26H31N3O4_6b-Hydroxy-2,2-dimethyl-14a-(2-methyl-3-buten-2-yl)-2,6b,7,7a,10,11,12,12a,14a,15-decahydro-8H,13H-pyrano[3,2-g]pyrrolo[1'',2'':4',5']pyrazino[1',2':1,5]pyrrolo[2,3-b]indole-8,13-dione	NCGC00380427-01_C26H31N3O4_6b-Hydroxy-2,2-dimethyl-14a-(2-methyl-3-buten-2-yl)-2,6b,7,7a,10,11,12,12a,14a,15-decahydro-8H,13H-pyrano[3,2-g]pyrrolo[1'',2'':4',5']pyrazino[1',2':1,5]pyrrolo[2,3-b]indole-8,13-dione	6.877	C26H31N3O4	472.21893	生物碱类	8701149	0	0
	w/o MS2:NCGC00380403-01_C19H23N3O4_2H-Pyrazino[1',2':1,5]pyrrolo[2,3-b]indole-1,4(3H,5aH)-dione, 6-acetyl-6,10b,11,11a-tetrahydro-10b-hydroxy-3-(2-methylpropyl)-	NCGC00380403-01_C19H23N3O4_2H-Pyrazino[1',2':1,5]pyrrolo[2,3-b]indole-1,4(3H,5aH)-dione, 6-acetyl-6,10b,11,11a-tetrahydro-10b-hydroxy-3-(2-methylpropyl)-	8.373	C19H23N3O4	358.17532	生物碱类	43308588	0	0
	w/o MS2:NCGC00380401-01!6-[(1E,3E,5E)-6-[(2R,3R,3aR,4R,5R,6aS)-2-ethyl-3,4-dihydroxy-3,3a-dimethyl-2,4,5,6a-tetrahydrofuro[2,3-b]furan-5-yl]hexa-1,3,5-trienyl]-4-methoxy-5-methylpyran-2-one	NCGC00380401-01!6-[(1E,3E,5E)-6-[(2R,3R,3aR,4R,5R,6aS)-2-ethyl-3,4-dihydroxy-3,3a-dimethyl-2,4,5,6a-tetrahydrofuro[2,3-b]furan-5-yl]hexa-1,3,5-trienyl]-4-methoxy-5-methylpyran-2-one	4.866	C23H30O7	436.2316	生物碱类	193582	59449232	0
	w/o MS2:[3,4,5-trihydroxy-6-(hydroxymethyl)oxan-2-yl] 9-(hydroxymethyl)-2,2,6a,6b,9,12a-hexamethyl-10-[3,4,5-trihydroxy-6-[(3,4,5-trihydroxy-6-methyloxan-2-yl)oxymethyl]oxan-2-yl]oxy-1,3,4,5,6,6a,7,8,8a,10,11,12,13,14b-tetradecahydropicene-4a-carboxylate		1.14	C14H17NO7	334.09482	酚苷类	0	46022512	0
	w/o MS2:Prulaurasin		6.542	C14H17NO6	334.02576	皂苷类化合物	0	6409082	0
	w/o MS2:NCGC00380394-01!methyl 2-(4a,6,10a-trihydroxy-1-methyl-5,10-dioxo-3,4-dihydro-1H-benzo[g]isochromen-3-yl)acetate	NCGC00380394-01!methyl 2-(4a,6,10a-trihydroxy-1-methyl-5,10-dioxo-3,4-dihydro-1H-benzo[g]isochromen-3-yl)acetate	4.716	C17H18O8	368.13705	生物碱类	0	29381592	14104
	w/o MS2:Shinorine		5.709	C13H20N2O8	333.19	0	91860	51269660	54662
	w/o MS2:NCGC00380372-01!N-[1-(4-methoxy-6-oxopyran-2-yl)-2-methylbutyl]acetamide	NCGC00380372-01!N-[1-(4-methoxy-6-oxopyran-2-yl)-2-methylbutyl]acetamide	4.244	C13H19NO4	271.16464	生物碱类	126340808	3383570	0
	w/o MS2:Sinapine		3.601	C16H24NO5+	333.1546	有机酸	55947644	2076683	0
	w/o MS2:MMV028694		1.449	C18H16N6O	333.15308	#N/A	153015	452450016	37938
	w/o MS2:NCGC00380910-01_C15H17NO5_2,6-Piperidinedione, 4-[2-[2-hydroxy-3-(hydroxymethyl)-5-methylphenyl]-2-oxoethyl]-		4.519	C15H17NO5	333.14426	苯及其衍生物	70976168	18005260	0
	w/o MS2:MMV676539		4.92	C20H16N2O3	333.12881	0	55368780	2502452	27470
	NCGC00095436-04		5.085	C20H16N2O3	333.11752	香豆素类	102334672	0	0
	w/o MS2:NCGC00380345-01!(2S,8R)-8-hydroxy-2-[(1S)-1-hydroxyheptyl]-2,3,4,6,7,8-hexahydrochromen-5-one	NCGC00380345-01!(2S,8R)-8-hydroxy-2-[(1S)-1-hydroxyheptyl]-2,3,4,6,7,8-hexahydrochromen-5-one	5.069	C16H26O4	265.17673	生物碱类	16118749	71771480	483945
	w/o MS2:(3S,3'R)-3'-(3-hydroxyphenyl)-4-methylspiro[1H-1,4-benzodiazepine-3,2'-oxirane]-2,5-dione		1.281	C17H14N2O4	333.08685	0	20227578	18097894	0
	w/o MS2:MLS001146922-01!Ipratropium bromide monohydrate		1.68	C20H32BrNO4	332.21759	0	172173664	344147	0
	w/o MS2:Unknown (carbon number 16); PlaSMA ID-1811		4.009	C16H29NO6	332.21698	#N/A	162411264	1502649	0
	NCGC00169439-02		4.786	C19H22O4	332.185	香豆素类	10306194	211218448	0
	w/o MS2:SH373-1		2.198	C17H31N3O6	374.22653	肽类	80188464	13269989	0
	w/o MS2:NCGC00385876-01_C18H21NO5_Tazettine		4.361	C18H21NO5	332.14835	#N/A	604940	86299192	0
	w/o MS2:Ciprofloxacin; LC-ESI-ITFT; MS2; CE		4.573	C17H18FN3O3	332.14792	有机酸	19219738	106732224	0
	w/o MS2:NCGC00380602-01!1,3,8-trihydroxy-6-(2-hydroxypropyl)anthracene-9,10-dione		3.899	C17H14O6	332.11371	酚类化合物	0	5891496	0
	w/o MS2:NCGC00380309-01_C12H14O4_(7R,8R)-7,8-Dihydroxy-3,5,7-trimethyl-7,8-dihydro-6H-isochromen-6-one	NCGC00380309-01_C12H14O4_(7R,8R)-7,8-Dihydroxy-3,5,7-trimethyl-7,8-dihydro-6H-isochromen-6-one	7.727	C12H14O4	205.08508	生物碱类	1457165056	837213312	64694872
	w/o MS2:NCGC00380254-01_C17H21N3O3_10b-Hydroxy-3-isobutyl-6,10b,11,11a-tetrahydro-2H-pyrazino[1',2':1,5]pyrrolo[2,3-b]indole-1,4(3H,5aH)-dione	NCGC00380254-01_C17H21N3O3_10b-Hydroxy-3-isobutyl-6,10b,11,11a-tetrahydro-2H-pyrazino[1',2':1,5]pyrrolo[2,3-b]indole-1,4(3H,5aH)-dione	4.508	C17H21N3O3	316.16669	生物碱类	64131400	43087356	0
	w/o MS2:N-Acetylmuramic Acid		0.876	C11H19NO8	332.07413	糖类	4470166	12084063	0
	w/o MS2:2-Palmitoylglycerol		7.19	C19H38O4	331.28271	脂质	0	200888880	0
	w/o MS2:NCGC00381223-01_C47H74O19_1-O-{(3beta,5xi,9xi,18xi)-3-[(2-O-Hexopyranosylpentopyranosyl)oxy]-29-hydroxy-28,29-dioxoolean-12-en-28-yl}hexopyranose	NCGC00381223-01_C47H74O19_1-O-{(3beta,5xi,9xi,18xi)-3-[(2-O-Hexopyranosylpentopyranosyl)oxy]-29-hydroxy-28,29-dioxoolean-12-en-28-yl}hexopyranose	6.036	C47H74O19	960.51593	萜类化合物	23607286	0	0
	w/o MS2:NCGC00381089-01_C41H64O15_1-O-[(2beta,3beta,5xi,9xi,18xi)-2,23-Dihydroxy-28,29-dioxo-3-(beta-D-xylopyranosyloxy)olean-12-en-28-yl]-beta-D-glucopyranose	NCGC00381089-01_C41H64O15_1-O-[(2beta,3beta,5xi,9xi,18xi)-2,23-Dihydroxy-28,29-dioxo-3-(beta-D-xylopyranosyloxy)olean-12-en-28-yl]-beta-D-glucopyranose	8.384	C41H64O15	814.45599	萜类化合物	597828224	118435	0
	w/o MS2:Unknown (carbon number 20); PlaSMA ID-1802		5.657	C20H30N2O2	331.23682	#N/A	0	41282944	0
	w/o MS2:MLS001076300-01!17ALPHA-HYDROXYPROGESTERONE	MLS001076300-01!17ALPHA-HYDROXYPROGESTERONE	1.323	C21H30O3	331.23456	甾体类化合物	75860000	485980	0
	w/o MS2:MLS001074094-01!11ALPHA-HYDROXYPROGESTERONE	MLS001074094-01!11ALPHA-HYDROXYPROGESTERONE	3.639	C21H30O3	331.22266	甾体类化合物	20502302	6994176	0
	w/o MS2:NCGC00380960-01_C30H50O6_13,17,24,25-Tetrahydroxy-16,23-epoxydammaran-3-one	NCGC00380960-01_C30H50O6_13,17,24,25-Tetrahydroxy-16,23-epoxydammaran-3-one	7.904	C30H50O6	507.36618	萜类化合物	9316028	17201546	24345608
	w/o MS2:2',4-Dihydroxy-3,4',6'-Trimethoxychalcone		5.488	C18H18O6	331.19894	酚类化合物	3734806	20611014	171951
	w/o MS2:8-[3-oxo-2-[(E)-pent-2-enyl]cyclopenten-1-yl]octanoic acid		1.201	C18H28O3	331.1962	有机酸	93792176	96684	0
	w/o MS2:Glutamyl-S-(C4H7O2)-Cysteine; PlaSMA ID-1841		3.434	C12H20N2O7S	337.1077	肽类	9714089	0	0
	w/o MS2:Aspartame		2.464	C14H18N2O5	295.12915	肽类	79986320	26074640	0
	w/o MS2:(S)-3-amino-4-(((S)-1-methoxy-1-oxo-3-phenylpropan-2-yl)amino)-4-oxobutanoic acid		2.837	C14H18N2O5	295.11002	肽类	18638932	83966688	0
	w/o MS2:Ranitidine-S-oxide; LC-ESI-ITFT; MS2; CE		0.791	C13H22N4O4S	331.14584	苯及其衍生物	76196592	14799204	0
	w/o MS2:Unknown (carbon number 9); PlaSMA ID-67		4.553	C9H14	123.11686	#N/A	12337421	60158396	4349026
	w/o MS2:(2S,3R,4S,5S,6R)-2-[[(1S,4aR,7aS)-7-(hydroxymethyl)-1,4a,5,7a-tetrahydrocyclopenta[c]pyran-1-yl]oxy]-6-(hydroxymethyl)oxane-3,4,5-triol		3.948	C15H22O8	331.13657	苷类化合物	2616678	2039701248	0
	w/o MS2:MLS000860039-01!8-(3-Chlorostyryl)caffeine		4.009	C16H15ClN4O2	331.09723	0	29351130	258377	0
	w/o MS2:5-Methoxyflavone		1.037	C16H12O3	331.047	酚类化合物	0	10461578	0
	w/o MS2:(3R)-4,4-dimethyl-3-[(2S,3R,4S,5S,6R)-3,4,5-trihydroxy-6-(hydroxymethyl)oxan-2-yl]oxyoxolan-2-one		1.475	C12H20O8	331.03708	苷类化合物	25941016	0	0
	w/o MS2:Unknown (carbon number 16); PlaSMA ID-1789		4.897	C16H31N3O4	330.24399	#N/A	20033	30800946	0
	w/o MS2:Unknown (carbon number 16); PlaSMA ID-1788		3.629	C16H31N3O4	330.23849	#N/A	75009336	0	0
	w/o MS2:MLS002153874-01!Prenylamine lactate69-43-2		4.094	C27H33NO3	330.22888	0	5050724	31209648	0
	w/o MS2:dihydrocapsaicin		1.905	C18H29NO3	330.20175	0	192484576	602840	0
	w/o MS2:Jatrointelone K from S.guyanensis		4.897	C20H26O4	330.18427	0	2768481	23914958	0
	w/o MS2:MLS002207021-01!Sinomenine115-53-7		3.475	C20H24Cl3NO4	330.17935	0	38206	45853824	0
	w/o MS2:MLS002154004-01!Cloperastine hydrochloride14984-68-0		0.886	C20H25Cl2NO	330.16696	0	37287116	11154558	0
	w/o MS2:(2R,3S,4S,5R,6S)-2-(hydroxymethyl)-6-[4-[(E)-3-hydroxyprop-1-enyl]phenoxy]oxane-3,4,5-triol		1.373	C15H20O7	330.15454	酚苷类	2849767	171011	37952824
	w/o MS2:Metolachlor ESA; LC-ESI-ITFT; MS2; CE		3.677	C15H23NO5S	330.14084	胺类	131833440	1763596	0
	w/o MS2:Unknown (carbon number 18); PlaSMA ID-1785		0.782	C18H7N3O4	330.05664	#N/A	80720920	130478216	0
	w/o MS2:MMV1019989		4.283	C18H28N6	329.24448	苯丙烷	19329	24596646	0
	w/o MS2:Aspicilin		6.619	C18H32O5	329.23053	0	19229738	508277	0
	w/o MS2:Unknown (carbon number 20); PlaSMA ID-1784		3.353	C20H28N2O2	329.2276	#N/A	88496248	0	0
	w/o MS2:Labetalol		4.648	C19H24N2O3	329.18637	苯及其衍生物	52299392	9410706	70349
	w/o MS2:4-[5-(3,4-dimethoxyphenyl)-3,4-dimethyloxolan-2-yl]phenol		1.177	C20H24O4	329.16614	酚类化合物	4069714	46248736	0
	w/o MS2:"MLS001140347-01!1-[2-(6,7-dimethoxy-3,4-dihydro-1H-isoquinolin-2-yl)-2-oxoethyl]pyridin-2-one"		3.263	C18H20N2O4	329.15091	0	33678236	3043574	0
	w/o MS2:Methylophiopogonanone B		4.573	C19H20O5	329.14758	酚类化合物	17767714	233269872	73708
	w/o MS2:Unknown (carbon number 17); PlaSMA ID-1778		3.183	C17H16N2O5	329.11426	#N/A	1320101	41442168	0
	w/o MS2:Unknown (carbon number 18); PlaSMA ID-1777		2.021	C18H16O6	329.10825	#N/A	48297620	0	0
	w/o MS2:Bergenin; PlaSMA ID-1775		3.905	C14H16O9	329.08661	酚苷类	31424130	0	0
	NCGC00178117-02		1.713	C16H18O5	329.07776	香豆素类	21653822	32622466	0
	w/o MS2:aflatoxin G1		5.614	C17H12O7	329.06564	#N/A	639863	13469165	0
	w/o MS2:2-amino-3-[[(6E,9E)-5-hydroxy-8-methoxy-5,9,13,14-tetramethyl-2-oxo-1-oxacyclotetradeca-6,9-dien-4-yl]sulfanyl]propanoic acid	2-amino-3-[[(6E,9E)-5-hydroxy-8-methoxy-5,9,13,14-tetramethyl-2-oxo-1-oxacyclotetradeca-6,9-dien-4-yl]sulfanyl]propanoic acid	3.889	C21H35NO6S	452.20938	大环内酯类	240420	18738474	0
	w/o MS2:3-(4-hydroxy-5-oxo-3-phenyl-2H-furan-2-yl)propanoic acid	3-(4-hydroxy-5-oxo-3-phenyl-2H-furan-2-yl)propanoic acid	4.501	C13H12O5	266.10696	大环内酯类	631497	188415904	0
	w/o MS2:Unknown (carbon number 17); PlaSMA ID-1772		6.997	C17H33N3OS	328.24689	#N/A	0	15021303	0
	w/o MS2:4-(Dimethylamino)pyridine		3.789	C7H10N2	123.0916	#N/A	133136864	1162366848	4085810
	w/o MS2:Unknown (carbon number 16); PlaSMA ID-1771		4.038	C16H29N3O4	328.22522	#N/A	51823748	1497557	0
	w/o MS2:Unknown (carbon number 17); PlaSMA ID-1770		4.471	C17H29NO5	328.21204	#N/A	38137440	79280960	364497
	w/o MS2:NCGC00017337-18_C18H27NO3_6-Nonenamide, N-[(4-hydroxy-3-methoxyphenyl)methyl]-8-methyl-, (6E)-		1.243	C18H27NO3	328.18729	酚类化合物	1216378	83602936	0
	w/o MS2:MLS002153392-01!JWH-015155471-08-2		3.427	C23H21NO	328.17361	0	714028	168728144	0
	w/o MS2:NCGC00380206-01!5-chloro-3-[(1E,3E)-3,5-dimethylhepta-1,3-dienyl]-7,8-dihydroxy-7-methyl-8,8a-dihydro-1H-isochromen-6-one	NCGC00380206-01!5-chloro-3-[(1E,3E)-3,5-dimethylhepta-1,3-dienyl]-7,8-dihydroxy-7-methyl-8,8a-dihydro-1H-isochromen-6-one	5.36	C19H25ClO4	353.15063	生物碱类	12872933	6108	0
	w/o MS2:N-Fructosyl phenylalanine; PlaSMA ID-1767		1.253	C15H21NO7	328.13928	氨基酸及其衍生物	744081280	42128020	82310144
	w/o MS2:NCGC00380196-01!2-[5-chloro-7-(3,5-dihydroxyhexanoyloxy)-3-[(1E,3E,5E)-hepta-1,3,5-trienyl]-7-methyl-6,8-dioxoisoquinolin-2-yl]acetic acid	NCGC00380196-01!2-[5-chloro-7-(3,5-dihydroxyhexanoyloxy)-3-[(1E,3E,5E)-hepta-1,3,5-trienyl]-7-methyl-6,8-dioxoisoquinolin-2-yl]acetic acid	8.026	C25H28ClNO8	506.15384	生物碱类	0	5805506	0
	w/o MS2:MMV1110498		0.81	C15H16F3N3O2	328.12811	0	5028591	193091104	3622558
	w/o MS2:Loxapine		4.381	C18H18ClN3O	328.1218	#N/A	5859460	24842094	0
	w/o MS2:NCGC00384846-01!2-[(E)-3-(4-hydroxy-3-methoxyphenyl)prop-2-enoyl]oxybutanedioic acid		0.753	C14H14O8	328.10513	有机酸	83799968	62113616	0
	w/o MS2:8-Oxoerythraline_epoxide		2.277	C18H17NO5	328.10001	醇类	163667408	612414	0
	w/o MS2:NCGC00380148-01!6-(2,4-dihydroxy-3,5-dimethylhexyl)-4-hydroxy-3-methylpyran-2-one	NCGC00380148-01!6-(2,4-dihydroxy-3,5-dimethylhexyl)-4-hydroxy-3-methylpyran-2-one	1.095	C14H22O5	271.15082	生物碱类	74304688	128093672	0
	w/o MS2:NCGC00347817-02!1,5-dihydroxy-2,3-dimethoxy-10-methylacridin-9-one	NCGC00347817-02!1,5-dihydroxy-2,3-dimethoxy-10-methylacridin-9-one	4.077	C16H15NO5	302.10193	生物碱类	42163876	3417741	0
	Nicotinamide		1.13	C6H6N2O	123.05541	#N/A	2931889408	4108322048	602429376
	w/o MS2:MLS002153437-01!2-Bromo-alpha-ergocryptine methanesulfonate salt		3.197	C33H44BrN5O8S	327.61542	0	1644011	4600301	0
	w/o MS2:MLS002153901-01!Ajmaline4360-12-7		4.619	C20H26N2O2	327.21548	0	13861084	9086062	49522592
	w/o MS2:Aleuretic Acid		1.116	C16H32O5	327.21365	0	21905438	1494001	0
	w/o MS2:NICOTINAMIDE		2.021	C6H6N2O	123.05531	#N/A	806153728	11631329	30814338
	w/o MS2:NCGC00347816-02!	NCGC00347816-02!	6.019	C28H38O9	536.29132	生物碱类	313812	16819418	0
	w/o MS2:NCGC00347585-02!(1,9,9b-trihydroxy-6,6,9a-trimethyl-3,5,5a,7,8,9-hexahydro-1H-benzo[e][2]benzofuran-5-yl) hexanoate	NCGC00347585-02!(1,9,9b-trihydroxy-6,6,9a-trimethyl-3,5,5a,7,8,9-hexahydro-1H-benzo[e][2]benzofuran-5-yl) hexanoate	1.187	C21H34O6	400.27063	生物碱类	0	11090767	0
	w/o MS2:8-Shogaol		4.243	C19H28O3	327.19016	酮类	7292870	36272840	252678
	w/o MS2:NCGC00347551-02_C23H31NO5_(2R,2'R,4a'S,6'S,7'R,8a'S)-4,6',7'-Trihydroxy-2',5',5',8a'-tetramethyl-3',4',4a',5',6',7,7',8,8',8a'-decahydro-2'H-spiro[furo[2,3-e]isoindole-2,1'-naphthalen]-6(3H)-one	NCGC00347551-02_C23H31NO5_(2R,2'R,4a'S,6'S,7'R,8a'S)-4,6',7'-Trihydroxy-2',5',5',8a'-tetramethyl-3',4',4a',5',6',7,7',8,8',8a'-decahydro-2'H-spiro[furo[2,3-e]isoindole-2,1'-naphthalen]-6(3H)-one	5.762	C23H31NO5	384.21548	生物碱类	3489242	39832216	0
	w/o MS2:"Oxiranecarboxylic acid, 2-[6-(4-chlorophenoxy)hexyl]-, ethyl ester- [CAS]"		2.883	C17H23ClO4	327.13297	0	188708032	193515680	0
	w/o MS2:8,8-dimethyl-2-phenylpyrano[2,3-f]chromen-4-one		3.541	C20H16O3	327.13199	酚类化合物	80028728	0	0
	w/o MS2:Benzoic acid		0.791	C7H6O2	123.04061	苯甲酸	114044032	441219456	70794496
	w/o MS2:NCGC00380571-01!3-[5-(3,4-dihydroxy-4-methyl-5-oxooxolan-2-yl)-2-hydroxy-4-methoxyphenyl]propanoic acid		3.914	C15H18O8	327.10675	有机酸	13291691	34898	0
	NCGC00180809-02		1.088	C16H16O5	327.06769	香豆素类	10635321	965102	0
	w/o MS2:2-methyl-3-[(2S,3R,4S,5S,6R)-3,4,5-trihydroxy-6-(hydroxymethyl)oxan-2-yl]oxypyran-4-one		0.857	C12H16O8	327.04807	糖类	9856448	0	0
	w/o MS2:(2S,3S)-3,5,7-trihydroxy-2-(4-hydroxyphenyl)-2,3-dihydrochromen-4-one		0.645	C15H12O6	327.02316	酚类化合物	442545	96046712	165469
	w/o MS2:N-Oleoylethanolamine		9.145	C20H39NO2	326.30591	胺类	13840970	0	0
	w/o MS2:Bisoprolol		4.172	C22H35NO8	326.23291	醚类	0	10245383	0
	w/o MS2:ERGONOVINE MALEATE		7.685	C19H23N3O2	326.19772	胺类	4320815	0	18299924
	w/o MS2:NCGC00386110-01_C19H23N3O2_(3S,6S)-3-Methyl-6-{[2-(2-methyl-3-buten-2-yl)-1H-indol-3-yl]methyl}-2,5-piperazinedione		3.847	C19H23N3O2	326.18274	氨基酸及其衍生物	2172137472	27710800	0
	w/o MS2:Benalaxyl		4.736	C20H23NO3	326.18042	氨基酸及其衍生物	169068	60040680	0
	w/o MS2:NCGC00347573-02_C18H25NO3_2-Heptenamide, 7-(1,3-benzodioxol-5-yl)-N-(2-methylpropyl)-, (2E)-		2.343	C18H25NO3	326.1727	苯及其衍生物	6864674	74511800	0
	w/o MS2:NCGC00380932-01_C29H42O9_9-Hydroxy-9-[({(2E)-2-(hydroxymethyl)-3-[3-(hydroxymethyl)-6-isopropyl-2-cyclohexen-1-yl]-2-propenoyl}oxy)methyl]-6-isopropyl-1-oxo-1,3,5a,6,7,8,9,9a-octahydro-2-benzoxepine-4-carboxylic acid	NCGC00380932-01_C29H42O9_9-Hydroxy-9-[({(2E)-2-(hydroxymethyl)-3-[3-(hydroxymethyl)-6-isopropyl-2-cyclohexen-1-yl]-2-propenoyl}oxy)methyl]-6-isopropyl-1-oxo-1,3,5a,6,7,8,9,9a-octahydro-2-benzoxepine-4-carboxylic acid	3.948	C29H42O9	557.27112	萜类化合物	0	23938622	0
	w/o MS2:6-(2-aminopyrimidin-4-yl)-4-butyl-7-hydroxy-8-methyl-2H-chromen-2-one		5.791	C18H19N3O3	326.1492	#N/A	29776360	32244596	1478583
	w/o MS2:NCGC00180737-03_C21H24N2O10_Uridine, 2'-acetate 3'-(2,4-dimethoxy-6-methylbenzoate)	NCGC00180737-03_C21H24N2O10_Uridine, 2'-acetate 3'-(2,4-dimethoxy-6-methylbenzoate)	1.005	C21H24N2O10	465.14786	生物碱类	0	0	9114175
	w/o MS2:MLS001075522-01!N-(2-pyridin-3-ylpiperidine-1-carbothioyl)benzamide		1.114	C18H19N3OS	326.13376	0	29712448	65748364	0
	w/o MS2:MMV688771		0.876	C18H19N3OS	326.13208	有机酸	26142374	54740548	0
	w/o MS2:Unknown (carbon number 11); PlaSMA ID-1758		2.729	C11H19NO10	326.12131	#N/A	0	84699352	0
	w/o MS2:Tumonoic acid E		3.739	C18H31NO4	326.09894	氨基酸及其衍生物	1092	34119036	0
	w/o MS2:NCGC00180730-03_C22H33NO6_(5aS,9S,9aR)-9b-Hydroxy-6,6,9a-trimethyl-3-oxo-1,3,5,5a,6,7,8,9,9a,9b-decahydronaphtho[1,2-c]furan-9-yl N-acetylvalinate	NCGC00180730-03_C22H33NO6_(5aS,9S,9aR)-9b-Hydroxy-6,6,9a-trimethyl-3-oxo-1,3,5,5a,6,7,8,9,9a,9b-decahydronaphtho[1,2-c]furan-9-yl N-acetylvalinate	4.387	C22H33NO6	390.2258	生物碱类	18898180	1393965	0
	w/o MS2:Pesticide5_Prothioconazole_C14H15Cl2N3OS_Redigo		2.749	C14H15Cl2N3OS	326.02615	苯及其衍生物	0	16328954	0
	w/o MS2:C19H32O4; PlaSMA ID-1756		7.084	C19H32O4	325.23727	其他	29688716	51551444	7809013
	w/o MS2:NCGC00381197-01!2,3-dihydroxypropyl 12-methyltridecanoate		4.938	C17H34O4	325.23453	酯类	0	18002984	0
	w/o MS2:NCGC00180558-02!	NCGC00180558-02!	4.999	C21H30O5	404.24597	生物碱类	321333	47326328	0
	w/o MS2:NCGC00180355-02_C21H13N3O3_	NCGC00180355-02_C21H13N3O3_	3.639	C21H13N3O3	378.08521	生物碱类	6337893	16252	0
	w/o MS2:NCGC00380930-01_C15H26O4_1H-Indene-4-carboxylic acid, octahydro-3a-hydroxy-3-(hydroxymethyl)-1,1,3,5-tetramethyl-	NCGC00380930-01_C15H26O4_1H-Indene-4-carboxylic acid, octahydro-3a-hydroxy-3-(hydroxymethyl)-1,1,3,5-tetramethyl-	4.553	C15H26O4	253.17661	萜类化合物	6210012	107396952	3310654
	w/o MS2:NCGC00180346-02_C22H25N5O2_3-(1H-Imidazol-4-ylmethyl)-10b-(2-methyl-3-buten-2-yl)-6,10b,11,11a-tetrahydro-2H-pyrazino[1',2':1,5]pyrrolo[2,3-b]indole-1,4(3H,5aH)-dione	NCGC00180346-02_C22H25N5O2_3-(1H-Imidazol-4-ylmethyl)-10b-(2-methyl-3-buten-2-yl)-6,10b,11,11a-tetrahydro-2H-pyrazino[1',2':1,5]pyrrolo[2,3-b]indole-1,4(3H,5aH)-dione	4.707	C22H25N5O2	392.20789	生物碱类	9818475	331589408	108528
	w/o MS2:Quinidine		5.472	C20H24N2O2	325.19119	0	61878744	977523	416867
	w/o MS2:NCGC00180281-02_C22H33NO5_D-Valine, N-acetyl-, (5aS,9S,9aS)-1,3,4,5,5a,6,7,8,9,9a-decahydro-6,6,9a-trimethyl-3-oxonaphtho[1,2-c]furan-9-yl ester	NCGC00180281-02_C22H33NO5_D-Valine, N-acetyl-, (5aS,9S,9aS)-1,3,4,5,5a,6,7,8,9,9a-decahydro-6,6,9a-trimethyl-3-oxonaphtho[1,2-c]furan-9-yl ester	3.919	C22H33NO5	414.22467	生物碱类	0	66524120	0
	w/o MS2:NCGC00180170-02_C32H41N3O7_5H,12H-3,4-Dioxa-5a,11a,15a-triazacyclooct[lm]indeno[5,6-b]fluorene-11,15(2H,13H)-dione, 1,10,10a,14,14a,15b-hexahydro-10a-hydroxy-7-methoxy-2,2-dimethyl-10-[(3-methyl-2-buten-1-yl)oxy]-5-(2-methyl-1-propen-1-yl)-, (5R,10S,10aR,14aS,15bS)-	NCGC00180170-02_C32H41N3O7_5H,12H-3,4-Dioxa-5a,11a,15a-triazacyclooct[lm]indeno[5,6-b]fluorene-11,15(2H,13H)-dione, 1,10,10a,14,14a,15b-hexahydro-10a-hydroxy-7-methoxy-2,2-dimethyl-10-[(3-methyl-2-buten-1-yl)oxy]-5-(2-methyl-1-propen-1-yl)-, (5R,10S,10aR,14aS,15bS)-	3.513	C32H41N3O7	602.28528	生物碱类	0	8902750	0
	w/o MS2:N-(3,4-dimethoxyphenethyl)-1H-indole-3-carboxamide		4.293	C19H20N2O3	325.164	苯及其衍生物	267799168	9159187	219033
	w/o MS2:Dolasetron		4.697	C19H20N2O3	325.1539	#N/A	7550828	86186656	286561
	w/o MS2:Nordihydroguaiaretic acid		3.414	C18H22O4	325.14026	酚苷类	46335732	26550586	1563
	w/o MS2:Disaccharide(Hex-Hex); PlaSMA ID-1741		0.891	C12H22O11	325.11267	糖类	130571328	5571282	1912874
	w/o MS2:N-L-Leucyl-L-leucine		3.443	C12H24N2O3	245.18504	肽类	40546676	10192882	0
	w/o MS2:MMV676048		0.867	C16H18Cl2N2O	325.08716	醚类	0	33431808	0
	w/o MS2:NCGC00179979-02!6-(3-hydroxybutan-2-yl)-5-(hydroxymethyl)-4-methoxypyran-2-one	NCGC00179979-02!6-(3-hydroxybutan-2-yl)-5-(hydroxymethyl)-4-methoxypyran-2-one	3.384	C11H16O5	251.08972	生物碱类	15815188	8371356	0
	w/o MS2:NCGC00179890-03_C22H28N2O5_Methyl (16Z)-9-hydroxy-16-(methoxymethylene)-2-oxocorynoxan-17-oate	NCGC00179890-03_C22H28N2O5_Methyl (16Z)-9-hydroxy-16-(methoxymethylene)-2-oxocorynoxan-17-oate	5.079	C22H28N2O5	401.20642	生物碱类	17774664	33141572	7892
	NCGC00321441-01		4.598	C13H18O5S	325.05109	香豆素类	19666520	80635	0
	w/o MS2:(4S,5Z,6S)-4-(2-methoxy-2-oxoethyl)-5-[2-[(E)-3-phenylprop-2-enoyl]oxyethylidene]-6-[(2S,3R,4S,5S,6R)-3,4,5-trihydroxy-6-(hydroxymethyl)oxan-2-yl]oxy-4H-pyran-3-carboxylic acid		1.215	C15H10O7	325.00427	酚类化合物	0	6923588	0
	w/o MS2:2,3,7,8-tetrahydroxychromeno[5,4,3-cde]chromene-5,10-dione		2.952	C14H6O8	325.00119	其他	3400423	0	0
	w/o MS2:Linoleoyl Ethanolamide		8.123	C20H37NO2	324.28784	胺类	2548970	30407834	16171947
	w/o MS2:Melophlin B/C/L/N/O		5.139	C19H33NO3	324.25153	0	0	61935680	0
	w/o MS2:MLS002172460-01!MG 62477257-42-2		3.124	C22H30INO	324.23865	0	0	16812722	0
	w/o MS2:NCGC00380617-01_C16H26O4_1-Oxaspiro[2.5]octan-6-ol, 5-methoxy-4-[(2R,3R)-2-methyl-3-(3-methyl-2-buten-1-yl)oxiranyl]-, (3R,4S,5S,6R)-		0.148	C16H26O4	324.21774	醇类	0	0	9728890
	w/o MS2:Unknown (carbon number 18); PlaSMA ID-1734		6.992	C18H29NO4	324.21558	#N/A	25860016	0	0
	w/o MS2:MLS000859984-01!4-Diphenylacetoxy-N-methylpiperidine methiodide		0.867	C21H26INO2	324.19141	0	0	20976490	0
	w/o MS2:NCGC00179845-03!5-chloro-3-[(E)-3,4-dihydroxy-3,5-dimethylhept-1-enyl]-7,8-dihydroxy-7-methyl-8,8a-dihydro-1H-isochromen-6-one	NCGC00179845-03!5-chloro-3-[(E)-3,4-dihydroxy-3,5-dimethylhept-1-enyl]-7,8-dihydroxy-7-methyl-8,8a-dihydro-1H-isochromen-6-one	1.977	C19H27ClO6	369.14523	生物碱类	191461	14582730	0
	w/o MS2:ACARBOSE	ACARBOSE	9.437	C25H43NO18	684.20428	氨基糖苷类	0	0	1187365632
	w/o MS2:MLS001075335-01!		4.897	C19H21N3O2	324.17154	0	2317592	53784092	0
	w/o MS2:NCGC00347564-02!(3S,6Z)-3-methyl-6-[[2-(2-methylbut-3-en-2-yl)-1H-indol-3-yl]methylidene]piperazine-2,5-dione		4.95	C19H21N3O2	324.16888	氨基酸及其衍生物	28245568	5845504	0
	w/o MS2:Dimefline; LC-ESI-QTOF; MS2; CE		1.285	C20H21NO3	324.15527	酚类化合物	65580824	6310196	0
	NCGC00385408-01_C17H17N5O2_3-(1H-Imidazol-4-ylmethyl)-6-(1H-indol-3-ylmethyl)-2,5-piperazinedione		2.737	C17H17N5O2	324.14456	氨基酸及其衍生物	94717936	382378208	0
	w/o MS2:NCGC00169614-02_C24H21N5O4_(1S,3S,12S,14R,27S)-12-Hydroxy-1,3-dimethyl-2,5,15,23,25-pentaazaheptacyclo[12.10.2.1~2,5~.0~6,11~.0~12,27~.0~15,24~.0~17,22~]heptacosa-6,8,10,17,19,21,23-heptaene-4,16,26-trione	NCGC00169614-02_C24H21N5O4_(1S,3S,12S,14R,27S)-12-Hydroxy-1,3-dimethyl-2,5,15,23,25-pentaazaheptacyclo[12.10.2.1~2,5~.0~6,11~.0~12,27~.0~15,24~.0~17,22~]heptacosa-6,8,10,17,19,21,23-heptaene-4,16,26-trione	0.904	C24H21N5O4	444.16855	生物碱类	26820564	0	109808
	w/o MS2:NCGC00169310-03!3-[(E)-3,4-dihydroxy-3,5-dimethylhept-1-enyl]-7,8-dihydroxy-7-methyl-8,8a-dihydro-1H-isochromen-6-one	NCGC00169310-03!3-[(E)-3,4-dihydroxy-3,5-dimethylhept-1-enyl]-7,8-dihydroxy-7-methyl-8,8a-dihydro-1H-isochromen-6-one	4.155	C19H28O6	353.19727	生物碱类	6645277	9672473	289160
	w/o MS2:NCGC00169307-02_C27H31NO5_8H-Pyrano[2,3-f]quinolin-8-one, 2,7,9,10-tetrahydro-10-hydroxy-9-methoxy-10-(4-methoxyphenyl)-2-methyl-2-(4-methyl-3-penten-1-yl)-, (2S,9R,10R)-	NCGC00169307-02_C27H31NO5_8H-Pyrano[2,3-f]quinolin-8-one, 2,7,9,10-tetrahydro-10-hydroxy-9-methoxy-10-(4-methoxyphenyl)-2-methyl-2-(4-methyl-3-penten-1-yl)-, (2S,9R,10R)-	2.829	C27H31NO5	450.23175	生物碱类	0	0	171457008
	w/o MS2:2,4,6-Trimethylpyridine		3.561	C8H11N	122.09679	#N/A	3462858	79888928	119251
	w/o MS2:NCGC00169179-03![(5R,9aS,9bS)-9b-hydroxy-6,6,9a-trimethyl-1-oxo-3,5,5a,7,8,9-hexahydrobenzo[e][2]benzofuran-5-yl] (2E,4E)-6,7-dihydroxyocta-2,4-dienoate	NCGC00169179-03![(5R,9aS,9bS)-9b-hydroxy-6,6,9a-trimethyl-1-oxo-3,5,5a,7,8,9-hexahydrobenzo[e][2]benzofuran-5-yl] (2E,4E)-6,7-dihydroxyocta-2,4-dienoate	4.016	C23H32O7	438.25122	生物碱类	0	118680872	0
	w/o MS2:NCGC00169065-03_C16H15NO4_2(1H)-Quinolinone, 3,4-dihydro-3,4-dihydroxy-4-(4-methoxyphenyl)-	NCGC00169065-03_C16H15NO4_2(1H)-Quinolinone, 3,4-dihydro-3,4-dihydroxy-4-(4-methoxyphenyl)-	5.606	C16H15NO4	268.09052	生物碱类	5132346	3127917	0
	w/o MS2:MMV676358		1.65	C11H7BrClN5	323.96704	#N/A	1433696	0	0
	w/o MS2:PHENETHYLAMINE		2.695	C8H11N	122.09673	0	962586624	60342024	72518
	w/o MS2:Scutellarein 4'-methyl ether		5.352	C16H12O6	323.26813	酚类化合物	0	4609404	0
	w/o MS2:NCGC00380903-01!2-hydroxy-2-[2-oxo-2-[(4,7,7-trimethyl-3-bicyclo[2.2.1]heptanyl)oxy]ethyl]butanedioic acid	NCGC00380903-01!2-hydroxy-2-[2-oxo-2-[(4,7,7-trimethyl-3-bicyclo[2.2.1]heptanyl)oxy]ethyl]butanedioic acid	3.809	C16H24O7	346.18655	萜类化合物	30332260	61178596	0
	w/o MS2:16-Heptadecyne-1,2,4-triol		4.888	C17H32O3	323.20212	醇类	20927036	11959168	46454
	w/o MS2:NCGC00380891-01_C24H30O5_2,4-Octadienoic acid, 6-methyl-, (1R,2S,7R,8aR)-7-(1-formylethenyl)-1,2,6,7,8,8a-hexahydro-7-hydroxy-1,8a-dimethyl-6-oxo-2-naphthalenyl ester, (2E,4E,6R)-	NCGC00380891-01_C24H30O5_2,4-Octadienoic acid, 6-methyl-, (1R,2S,7R,8aR)-7-(1-formylethenyl)-1,2,6,7,8,8a-hexahydro-7-hydroxy-1,8a-dimethyl-6-oxo-2-naphthalenyl ester, (2E,4E,6R)-	7.372	C24H30O5	421.19684	萜类化合物	0	44316156	0
	w/o MS2:NCGC00160292-01!ELEGANTISSINE	NCGC00160292-01!ELEGANTISSINE	7.05	C23H28N2O6	429.20267	生物碱类	6450182	9051015	12034255
	w/o MS2:NCGC00160238-01!RIBALININE	NCGC00160238-01!RIBALININE	0.753	C15H17NO3	260.13147	生物碱类	121251512	75072016	0
	w/o MS2:NCGC00160193-01!ANABASAMINE	NCGC00160193-01!ANABASAMINE	5.274	C16H19N3	254.16592	生物碱类	75328800	3475358	0
	w/o MS2:(5E)-2-heptyl-3,4,7-trihydroxy-2,3,4,7,8,9-hexahydrooxecin-10-one		5.166	C16H28O5	323.18256	其他	17447160	4890810	11779312
	w/o MS2:gelsemine		3.252	C20H22N2O2	323.17178	#N/A	34150596	40077292	0
	gelsemine		1.676	C20H22N2O2	323.16803	#N/A	2890370	628662	120506032
	w/o MS2:N,N-Dimethylaniline; ESI-ITFT; direct injection; MS2; CE		1.659	C8H11N	122.09631	#N/A	2683374	299801088	0
	w/o MS2:neobavaisoflavone		3.606	C20H18O4	323.16782	酚类化合物	2064749	8343424	25685066
	w/o MS2:MLS001201790-01!Mequitazine		3.459	C20H22N2S	323.15768	0	6131952	68234192	13589471
	w/o MS2:1-[4,5-bis(hydroxymethyl)-3-methoxy-2-methylphenoxy]-3-methylbutane-2,3-diol		0.763	C15H24O6	323.14429	vocs	21485648	15791974	0
	w/o MS2:Unknown (carbon number 20); PlaSMA ID-1718		2.796	C20H18O4	323.12671	#N/A	67049552	456368	0
	w/o MS2:rhodioloside		1.159	C14H20O7	323.11429	糖类	473578	60705752	0
	w/o MS2:C11H18N2O5S2; PlaSMA ID-1717		3.571	C11H18N2O5S2	323.07507	其他	543253	19192928	5237
	w/o MS2:THYMIDINE 5'-MONOPHOSPHATE		1.13	C10H15N2O8P	323.05948	#N/A	0	31538938	197879
	w/o MS2:inermin		1.699	C16H12O5	323.03134	#N/A	25800512	0	0
	w/o MS2:Demethylwedelolactone		3.747	C15H8O7	323.00882	其他	26198054	0	0
	w/o MS2:rhein		1.071	C15H8O6	322.99069	有机酸	7147850	32102110	962424
	w/o MS2:NCGC00169651-02!(E)-1-(4-hydroxy-3-methoxyphenyl)dodec-4-en-3-one		6.418	C19H28O3	322.23703	酮类	0	37420816	0
	w/o MS2:NCGC00380848-01!(2R,3R,4R,5R,6S)-2-[[(2R,3S,4S,5R,6S)-6-[(2R,3R,4R,5S,6S)-2-[[(1S,3R,4S,4aR,8aR)-4-[(3S)-3-[(2S,3R,4S,5R,6R)-4,5-dihydroxy-6-methyl-3-[(2S,3R,4R,5R,6S)-3,4,5-trihydroxy-6-methyloxan-2-yl]oxyoxan-2-yl]oxy-3-methylpent-4-enyl]-3,4,8,8a-tetramethyl-1,2,3,4a,5,6-hexahydronaphthalen-1-yl]oxy]-3,5-dihydroxy-6-methyloxan-4-yl]oxy-3,4,5-trihydroxyoxan-2-yl]methoxy]-6-methyloxane-3…	NCGC00380848-01!(2R,3R,4R,5R,6S)-2-[[(2R,3S,4S,5R,6S)-6-[(2R,3R,4R,5S,6S)-2-[[(1S,3R,4S,4aR,8aR)-4-[(3S)-3-[(2S,3R,4S,5R,6R)-4,5-dihydroxy-6-methyl-3-[(2S,3R,4R,5R,6S)-3,4,5-trihydroxy-6-methyloxan-2-yl]oxyoxan-2-yl]oxy-3-methylpent-4-enyl]-3,4,8,8a-tetramethyl-1,2,3,4a,5,6-hexahydronaphthalen-1-yl]oxy]-3,5-dihydroxy-6-methyloxan-4-yl]oxy-3,4,5-trihydroxyoxan-2-yl]methoxy]-6-methyloxane-3,4,5-tri…	6.114	C50H84O23	1053.55627	萜类化合物	1948377	3917	0
	w/o MS2:NCGC00094872-09_C17H19NO3_(2E,4E)-5-(1,3-Benzodioxol-5-yl)-1-(1-piperidinyl)-2,4-pentadien-1-one	NCGC00094872-09_C17H19NO3_(2E,4E)-5-(1,3-Benzodioxol-5-yl)-1-(1-piperidinyl)-2,4-pentadien-1-one	0.763	C17H19NO3	308.13254	生物碱类	14101497	8080204	0
	w/o MS2:MMV026550		1.523	C20H23N3O	322.18784	苯及其衍生物	69823672	1270370	0
	w/o MS2:Gabexate		3.688	C16H23N3O4	322.17667	酯类	41610800	1854638	0
	w/o MS2:MMV045105		4.491	C19H19N3O2	322.16245	醚类	2387454	151494240	0
	w/o MS2:NCGC00021127-04!NAPROXEN	NCGC00021127-04!NAPROXEN	6.792	C14H14O3	231.10234	生物碱类	20318132	92367	0
	w/o MS2:NCGC00017221-09!7-methoxy-1-methyl-3,4-dihydro-2H-pyrido[3,4-b]indole	NCGC00017221-09!7-methoxy-1-methyl-3,4-dihydro-2H-pyrido[3,4-b]indole	4.254	C13H14N2O	215.11839	生物碱类	143532848	13036463	0
	w/o MS2:Dimethenamide ESA; LC-ESI-ITFT; MS2; CE		9.659	C12H19NO5S2	322.07797	其他	83887896	52693084	13859907
	w/o MS2:Benzamide		1.109	C7H7NO	122.06051	苯及其衍生物	98065648	241855168	9586585
	w/o MS2:Chlorpyrifos-methyl; LC-ESI-ITFT; MS2; CE		0.705	C7H7Cl3NO3PS	321.90692	#N/A	3924176	0	0
	w/o MS2:NCGC00380810-01!	NCGC00380810-01!	3.466	C30H33NO7	502.22406	萜类化合物	478251	120303920	138869
	w/o MS2:MMV687762		1.383	C20H20N2O2	321.15491	醚类	554960	479059	13489211
	w/o MS2:NCGC00380796-01_C28H39NO_2-Naphthalenol, decahydro-5-(1H-indol-3-ylmethyl)-1,4a-dimethyl-6-methylene-1-(4-methyl-3-penten-1-yl)-, (1S,2S,4aR,5R,8aR)-	NCGC00380796-01_C28H39NO_2-Naphthalenol, decahydro-5-(1H-indol-3-ylmethyl)-1,4a-dimethyl-6-methylene-1-(4-methyl-3-penten-1-yl)-, (1S,2S,4aR,5R,8aR)-	4.074	C28H39NO	406.30502	萜类化合物	0	45243176	0
	w/o MS2:NCGC00015959-03!SANGUINARINE	NCGC00015959-03!SANGUINARINE	1.709	[C20H14NO4]+	332.09677	生物碱类	7277809	0	0
	w/o MS2:(5S)-5-hydroxy-1,7-diphenylheptan-3-one		1.196	C19H22O2	321.12027	二芳基庚烷类	0	19652884	0
	w/o MS2:MMV687248		5.018	C18H13FN4O	321.11978	醚类	22251	26492862	19008
	w/o MS2:Unknown (carbon number 20); PlaSMA ID-1710		2.353	C20H16O4	321.11261	#N/A	9856	12583642	0
	w/o MS2:MMV010764		0.753	C14H16N4OS2	321.07971	#N/A	20034418	29277482	0
	w/o MS2:Palmitoleoyl Ethanolamide		4.792	C18H35NO2	320.25922	胺类	0	7105738	3257929
	w/o MS2:[(2S,3S,4R,5R,6S)-6-[[(1aS,1bS,2S,5aR,6S,6aS)-1a-(hydroxymethyl)-2-[(2S,3R,4S,5S,6R)-3,4,5-trihydroxy-6-(hydroxymethyl)oxan-2-yl]oxy-2,5a,6,6a-tetrahydro-1bH-oxireno[5,6]cyclopenta[1,3-c]pyran-6-yl]oxy]-4,5-diacetyloxy-2-methyloxan-3-yl] (E)-3-phenylprop-2-enoate	[(2S,3S,4R,5R,6S)-6-[[(1aS,1bS,2S,5aR,6S,6aS)-1a-(hydroxymethyl)-2-[(2S,3R,4S,5S,6R)-3,4,5-trihydroxy-6-(hydroxymethyl)oxan-2-yl]oxy-2,5a,6,6a-tetrahydro-1bH-oxireno[5,6]cyclopenta[1,3-c]pyran-6-yl]oxy]-4,5-diacetyloxy-2-methyloxan-3-yl] (E)-3-phenylprop-2-enoate	8.861	C34H42O17	745.20673	酚酸类	2188387	0	0
	w/o MS2:Tributyrin		3.919	C15H26O6	320.2077	脂质	1478977	149792736	0
	w/o MS2:NCGC00380837-01_C18H27NO5_		0.876	C18H27NO5	320.18311	苯及其衍生物	58099420	2685096	0
	w/o MS2:(2S,3S,4S)-3,4-dihydroxy-6-methoxy-3-methyl-7-methylidene-2-pentyl-2,4-dihydropyrano[2,3-c]pyrrol-5-one		0.753	C15H23NO5	320.14566	其他	131346688	117876408	0
	w/o MS2:NCGC00380163-01!2-methylidene-3-(6-oxalooxyhexyl)butanedioic acid		1.024	C13H18O8	320.13602	有机酸	843327	0	6908432
	w/o MS2:5-amino-3-[(2E)-2-(3,5-dimethyl-2-oxocyclohexylidene)ethyl]-5-oxopentanoic acid		3.094	C15H23NO4	320.12363	有机酸	34439444	36311696	0
	w/o MS2:MMV202458		1.06	C17H18ClNO3	320.09647	0	48039512	178325	4293530
	w/o MS2:Bracteatin		2.649	C15H10O7	320.07843	酚类化合物	2192604	33066206	139165
	w/o MS2:Isocycloheximide		0.098	C15H23NO4	319.9823	#N/A	357939	0	0
	w/o MS2:Chaulmoogric Acid		4.781	C18H32O2	319.20093	有机酸	62317804	6579203	0
	w/o MS2:MLS000863288-01!Fluvoxamine maleate		4.941	[C19H23F3N2O6]2-	319.16376	0	263066304	8289390	570792
	w/o MS2:Fluvoxamine		0.768	C15H21F3N2O2	319.16104	苯及其衍生物	228431024	96519256	0
	w/o MS2:PLATYPHYLLENONE		7.619	C19H20O3	319.13025	二芳基庚烷类	1523443	3024066	17846814
	w/o MS2:Irigenol		4.077	C15H10O8	319.1293	酚类化合物	96966984	5536830	0
	w/o MS2:Cryptotanshinone		7.476	C19H20O3	319.12885	酚类化合物	359278784	515485088	13156185
	w/o MS2:MLS001148603-01!69-09-0		5.252	C17H20Cl2N2S	319.10532	0	6718324	0	0
	w/o MS2:MLS001148397-01!PHENOLPHTHALEIN77-09-8		0.839	C20H14O4	319.099	0	61274348	14015368	162257
	w/o MS2:MLS002637723-01!		3.133	C20H14O4	319.09653	0	11703044	658126	49263
	w/o MS2:2-(2,3-dihydrobenzo[b][1,4]dioxin-6-yl)-6-methylchroman-4-one		3.263	C18H16O4	319.09058	酚类化合物	47623992	346183	0
	w/o MS2:Myricetin		2.719	C15H10O8	319.04922	酚类化合物	228053	31763222	0
	w/o MS2:Fragilin		1.968	C16H11ClO5	319.03738	0	2555460	13356763	0
	Phytosphingosine (not validated, isomer of 1696); PlaSMA ID-1697		7.362	C18H39NO3	318.29977	脂质	3092690432	557492544	5507717
	w/o MS2:Phytosphingosine (not validated, isomer of 1696); PlaSMA ID-1697		7.156	C18H39NO3	318.29968	脂质	1816775680	405458560	4538172
	w/o MS2:Phenylacetaldehyde		2.284	C8H8O	121.06482	#N/A	32960906	144707840	6138868
	w/o MS2:Drofenine; LC-ESI-QTOF; MS2; CE		6.815	C20H31NO2	318.23962	苯及其衍生物	28115904	43235304	57885960
	w/o MS2:MLS000860067-01!PRE-084		3.981	C19H28ClNO3	318.21664	0	242693280	67032	0
	w/o MS2:Nateglinide (Starlix)		4.948	C19H27NO3	318.20575	氨基酸及其衍生物	74260	201182224	0
	w/o MS2:Unknown (carbon number 14); PlaSMA ID-1694		1.21	C14H27N3O5	318.20078	#N/A	326273088	5980042	657581
	w/o MS2:NCGC00347773-02!1-[4,5-bis(hydroxymethyl)-3-methoxy-2-methylphenoxy]-3-methylbutane-2,3-diol		3.475	C15H24O6	318.19037	vocs	7092379	188014448	0
	w/o MS2:Unknown (carbon number 17); PlaSMA ID-1692		1.164	C17H23N3O3	318.17789	#N/A	137203888	6144756	113677088
	w/o MS2:Unknown (carbon number 13); PlaSMA ID-1691		0.886	C13H23N3O6	318.16547	#N/A	281404640	92275872	0
	w/o MS2:narcotine	narcotine	0.886	C22H23NO7	414.16028	生物碱类	62570184	0	0
	w/o MS2:MLS002638522-01!		0.81	C20H15NO3	318.11481	0	4464587	685112384	4755906
	w/o MS2:1-(5,10-dioxo-2,3,5a,6,7,8-hexahydro-1H-dipyrrolo[1,2-d:1',2'-f]pyrazin-10a-yl)propan-2-yl carbamate		6.908	C14H21N3O4	318.09784	氨基酸及其衍生物	6946242	2387377	0
	w/o MS2:Napropamid; LC-ESI-ITFT; MS2; CE	Napropamid; LC-ESI-ITFT; MS2; CE	1.095	C17H21NO2	272.15976	生物碱类	217192240	862101184	0
	Phenylacetaldehyde		2.798	C8H8O	121.06481	#N/A	26885142	340204736	3880337
	w/o MS2:NCGC00347859-02!2,3-dihydroxypropyl 13-methyltetradecanoate		6.611	C18H36O4	317.26834	酯类	0	56284412	0
	w/o MS2:Epiafzelechin Trimethyl Ether		0.763	C18H20O5	317.21771	酚类化合物	11705319	0	0
	w/o MS2:NCGC00380759-01_C23H34O6_	NCGC00380759-01_C23H34O6_	4.968	C23H34O6	424.26797	萜类化合物	208707	389416352	0
	w/o MS2:Unknown (carbon number 16); PlaSMA ID-1688		0.763	C16H28O6	317.1933	#N/A	102419760	0	0
	w/o MS2:MMV085230		3.977	C18H24N2O3	317.18594	其他	0	69871880	2948333
	w/o MS2:Loureirin B		0.867	C18H20O5	317.14606	酚类化合物	57889912	32794732	112591
	w/o MS2:NCGC00169318-02!(E)-7-(4-methoxy-5-methyl-6-oxopyran-2-yl)-5-methyloct-6-enoic acid		0.734	C16H22O5	317.1344	有机酸	16640001	123708432	6554168
	w/o MS2:Tanshinone Iia		2.759	C19H18O3	317.12146	酚类化合物	801430	901288000	33232638
	w/o MS2:NCGC00380750-01_C22H32O8_(3beta,4alpha,8alpha)-15-Acetoxy-3,4-dihydroxy-12,13-epoxytrichothec-9-en-8-yl 3-methylbutanoate	NCGC00380750-01_C22H32O8_(3beta,4alpha,8alpha)-15-Acetoxy-3,4-dihydroxy-12,13-epoxytrichothec-9-en-8-yl 3-methylbutanoate	5.088	C22H32O8	442.24799	萜类化合物	8652242	20494090	691707
	w/o MS2:N-Acetylserotonin	N-Acetylserotonin	3.62	C12H14N2O2	219.11256	生物碱类	4113844736	28906530	146990
	Tanshinone IIA		8.038	C19H18O3	317.11282	酚类化合物	289677056	380335296	4766694
	w/o MS2:2-methyl-4-oxo-3-phenyl-4H-chromen-7-yl acetate		3.629	C18H14O4	317.08127	酚类化合物	20247874	9559	0
	w/o MS2:Eupafolin		7.795	C16H12O7	317.06146	酚类化合物	0	19156962	0
	w/o MS2:Dehydrophytosphingosine (not validated, isomer of 1679); PlaSMA ID-1677		9.655	C18H37NO3	316.28412	脂质	181961	15007355	0
	w/o MS2:Decanoyl-L-carnitine		5.362	C17H33NO4	316.24918	类氨基酸	152113	21819494	0
	w/o MS2:NCGC00380344-01!(2E,4E)-N-[2-(4-hydroxyphenyl)ethyl]dodeca-2,4-dienamide		7.06	C20H29NO2	316.22403	苯及其衍生物	18129866	30071024	44549184
	w/o MS2:Unknown (carbon number 14); PlaSMA ID-1675		3.96	C14H25N3O5	316.18674	#N/A	1442826	8837061	27562544
	w/o MS2:PSEUDO-ANISATIN		5.606	C15H22O6	316.1745	酯类	47788008	5385038	0
	w/o MS2:N-Acetyl-5-hydroxytryptamine	N-Acetyl-5-hydroxytryptamine	3.522	C12H14N2O2	219.11266	生物碱类	3289586432	644368512	104514
	w/o MS2:N6-Isopentenyladenosine	N6-Isopentenyladenosine	4.264	C15H21N5O4	336.16684	生物碱类	33656528	4136201	0
	w/o MS2:N2,N2-Dimethylguanosine	N2,N2-Dimethylguanosine	4.748	C12H17N5O5	312.13309	生物碱类	110374216	2521325	0
	w/o MS2:N-[1-(4-methoxy-6-oxopyran-2-yl)-2-methylbutyl]acetamide	N-[1-(4-methoxy-6-oxopyran-2-yl)-2-methylbutyl]acetamide	4.203	C13H19NO4	276.1207	生物碱类	9225357	121040808	0
	w/o MS2:picein		2.334	C14H18O7	316.13788	酚苷类	1033087	5371523584	15334
	Tyramine; PlaSMA ID-59		5.723	C8H11NO	121.06452	氨基酸及其衍生物	2097041024	8722892	13535737
	w/o MS2:CHOLESTANE		0.848	C27H48	316.13351	脂质	76945136	676440	0
	w/o MS2:Dehydronuciferin		3.191	C19H19NO2	316.12955	其他	89639560	26925846	101575
	w/o MS2:Pesticide6_Flusilazole_C16H15F2N3Si_1-[(Bis(4-fluorophenyl)methylsilyl)methyl]-1H-1,2,4-triazole		3.521	C16H15F2N3Si	316.10556	#N/A	2326839	6522866	0
	w/o MS2:NCGC00380775-01_C13H15N3O5_		1.659	C13H15N3O5	316.08524	苯及其衍生物	0	179059488	0
	w/o MS2:[2-[(E)-3,4-dihydroxypent-1-enyl]-6-oxooxan-3-yl] (E)-2-methylbut-2-enoate		0.82	C15H22O6	316.07809	酯类	51002804	57078608	0
	w/o MS2:N-(8-chloro-2,3,4,9-tetrahydro-1H-carbazol-1-yl)-2-(1H-indol-3-yl)acetamide	N-(8-chloro-2,3,4,9-tetrahydro-1H-carbazol-1-yl)-2-(1H-indol-3-yl)acetamide	2.534	C22H20ClN3O	400.11868	生物碱类	8241715	5165632	0
	w/o MS2:Bromazepam		2.972	C14H10BrN3O	316.00958	苯二氮卓类	2059355	0	0
	w/o MS2:pregn-4-ene-3,20-dione	pregn-4-ene-3,20-dione	4.065	C21H30O2	315.22739	甾体类化合物	0	368494752	0
	w/o MS2:4-hydroxy-6-[2-(2-methyl-1,2,4a,5,6,7,8,8a-octahydronaphthalen-1-yl)ethyl]oxan-2-one		5.176	C18H28O3	315.21173	酯类	17255628	0	9602
	w/o MS2:N-(2-(((1S,9aR)-octahydro-1H-quinolizin-1-yl)methyl)-3-oxo-1,2,3,4-tetrahydrobenzo[4,5]imidazo[1,2-a]pyrazin-8-yl)propionamide	N-(2-(((1S,9aR)-octahydro-1H-quinolizin-1-yl)methyl)-3-oxo-1,2,3,4-tetrahydrobenzo[4,5]imidazo[1,2-a]pyrazin-8-yl)propionamide	7.025	C23H31N5O2	410.2533	生物碱类	303438272	4089846	0
	w/o MS2:(2R,3R,4S,5S,6R)-2-[(2E)-4-ethenyl-2,5-dimethylhexa-2,5-dienoxy]-6-(hydroxymethyl)oxane-3,4,5-triol		2.261	C16H26O6	315.18018	苷类化合物	90100096	34156948	0
	w/o MS2:Clomipramine		4.074	C19H23ClN2	315.16956	0	23651	720926592	0
	w/o MS2:MLS000028607-01!		0.867	C19H24Cl2N2	315.16739	0	34637196	77660304	0
	w/o MS2:shogaol		4.254	C17H24O3	315.13437	酮类	49737228	86287480	717618
	w/o MS2:4'-hydroxy-2',4,6'-trimethoxychalcone		1.005	C18H18O5	315.11996	肉桂酚	356077	1156225	15918424
	w/o MS2:Eupalinilide D		0.82	C15H19ClO5	315.09525	脂质	68625312	26492706	0
	w/o MS2:5,7-dihydroxy-6-methoxy-2-(4-methoxyphenyl)-4H-chromen-4-one		4.144	C17H14O6	315.09439	酚类化合物	39564852	0	0
	w/o MS2:(2S)-4-hydroxy-2-(2-hydroxypropan-2-yl)-7-methyl-2,3-dihydrofuro[3,2-g]chromen-5-one		3.115	C15H16O5	315.06482	酚类化合物	28742	13269299	0
	w/o MS2:karanjin		1.586	C18H12O4	315.06183	#N/A	21718382	27955280	73851
	w/o MS2:Triclocarban		1.016	C13H9Cl3N2O	314.9838	苯及其衍生物	1250338	29082182	8720429
	w/o MS2:Kalkipyrone A		0.696	C20H28O4	314.95456	醇类	1368993	8107616	0
	w/o MS2:NCGC00380717-01_C27H36O7_2-Butenoic acid, 2-methyl-, 9a-(acetyloxy)-1a,1b,4,4a,5,7a,7b,8,9,9a-decahydro-7b-hydroxy-3-(hydroxymethyl)-1,1,6,8-tetramethyl-5-oxo-1H-cyclopropa[3,4]benz[1,2-e]azulen-9-yl ester, (2E)-	NCGC00380717-01_C27H36O7_2-Butenoic acid, 2-methyl-, 9a-(acetyloxy)-1a,1b,4,4a,5,7a,7b,8,9,9a-decahydro-7b-hydroxy-3-(hydroxymethyl)-1,1,6,8-tetramethyl-5-oxo-1H-cyclopropa[3,4]benz[1,2-e]azulen-9-yl ester, (2E)-	5.461	C27H36O7	473.25189	萜类化合物	37443532	186002	124663
	w/o MS2:NCGC00385977-01_C16H24O5_4-Hydroxy-5-methoxy-4-[2-methyl-3-(3-methyl-2-buten-1-yl)-2-oxiranyl]-1-oxaspiro[2.5]octan-6-one		3.798	C16H24O5	314.19424	醇类	39995764	9020880	0
	w/o MS2:NCGC00347453-02!(E)-1,7-bis(4-hydroxyphenyl)hept-4-en-3-one		1.102	C19H20O3	314.17123	二芳基庚烷类	6758184	1863371136	0
	w/o MS2:[(2S,3S)-2-[(E,3R,4S)-3,4-dihydroxypent-1-enyl]-6-oxo-2,3-dihydropyran-3-yl] (E)-2-methylbut-2-enoate		3.631	C15H20O6	314.15833		7213759	61299800	0
	w/o MS2:N-((S)-10-(((S)-1-(3,4-dihydro-1H-pyrido[3,4-b]indol-2(9H)-yl)-1-oxopropan-2-yl)amino)-1,2,3-trimethoxy-9-oxo-5,6,7,9-tetrahydrobenzo[a]heptalen-7-yl)acetamide	N-((S)-10-(((S)-1-(3,4-dihydro-1H-pyrido[3,4-b]indol-2(9H)-yl)-1-oxopropan-2-yl)amino)-1,2,3-trimethoxy-9-oxo-5,6,7,9-tetrahydrobenzo[a]heptalen-7-yl)acetamide	7.404	C35H38N4O6	633.28656	生物碱类	47525480	0	0
	w/o MS2:NCGC00169550-02!(E)-3-(4-hydroxy-3-methoxyphenyl)-N-[2-(4-hydroxyphenyl)ethyl]prop-2-enamide		0.867	C18H19NO4	314.13409	酚类化合物	15051693	24007962	0
	w/o MS2:Moupinamide		4.716	C18H19NO4	314.13345	有机酸	3334946	232541488	0
	w/o MS2:Unknown (carbon number 11); PlaSMA ID-1663		1.968	C11H15N5O4S	314.09219	#N/A	5510876	125818624	0
	w/o MS2:Pesticide6_Hexaconazole_C14H17Cl2N3O_2-(2,4-Dichlorophenyl)-1-(1H-1,2,4-triazol-1-yl)-2-hexanol		0.772	C14H17Cl2N3O	314.08401	苯及其衍生物	176650224	326975008	0
	w/o MS2:NCGC00178646-02!2,4-dihydroxyheptadecyl acetate		7.008	C19H38O4	313.27188	醇类	4252755	36324952	12832148
	w/o MS2:Unknown (carbon number 19); PlaSMA ID-1661		7.19	C19H36O3	313.27188	#N/A	2524493	414385024	7492909
	w/o MS2:NCGC00380706-01_C20H26O6_(2'R,3R,4'R,4a'R,5S,8a'S)-5-(3-Furyl)-4'-hydroxy-4a',5'-bis(hydroxymethyl)-2'-methyl-3',4,4',4a',5,7',8',8a'-octahydro-2'H-spiro[furan-3,1'-naphthalen]-2-one	NCGC00380706-01_C20H26O6_(2'R,3R,4'R,4a'R,5S,8a'S)-5-(3-Furyl)-4'-hydroxy-4a',5'-bis(hydroxymethyl)-2'-methyl-3',4,4',4a',5,7',8',8a'-octahydro-2'H-spiro[furan-3,1'-naphthalen]-2-one	5.297	C20H26O6	345.16922	萜类化合物	327898	114043	23622848
	w/o MS2:MLS001401373-01!Granisetron??Hydrochloride		5.573	C18H25ClN4O	313.19791	0	47973760	84260552	0
	w/o MS2:Heteropeucenin, Methyl Ether		4.748	C16H18O4	313.15353	其他	86970536	1334916	110865
	w/o MS2:Eriosematin		4.508	C19H20O4	313.14001	#N/A	429175392	1553359	102184
	w/o MS2:NCGC00380693-01_C25H35NO6_3-[4-({2-[(2E)-2-Buten-2-yl]-6,8-dimethyl-1,2,4a,5,6,7,8,8a-octahydro-1-naphthalenyl}carbonyl)-3-hydroxy-5-oxo-2,5-dihydro-1H-pyrrol-2-yl]-2-hydroxy-2-methylpropanoic acid	NCGC00380693-01_C25H35NO6_3-[4-({2-[(2E)-2-Buten-2-yl]-6,8-dimethyl-1,2,4a,5,6,7,8,8a-octahydro-1-naphthalenyl}carbonyl)-3-hydroxy-5-oxo-2,5-dihydro-1H-pyrrol-2-yl]-2-hydroxy-2-methylpropanoic acid	6.503	C25H35NO6	446.25378	萜类化合物	47483924	63331572	14171517
	w/o MS2:2-(3,4-dimethoxyphenyl)-7-methoxy-4H-chromen-4-one		1.412	C18H16O5	313.11475	酚类化合物	0	62198624	0
	w/o MS2:5,7-dimethoxy-3-(4-methoxyphenyl)-4H-chromen-4-one		4.334	C18H16O5	313.11374	酚类化合物	179664672	1288097	0
	w/o MS2:MMV689060		2.044	C14H18Cl2N4	313.10172	0	7272	126438440	0
	w/o MS2:Caftaric acid		1.163	C13H12O9	313.04898	有机酸	39020328	9527996	0
	w/o MS2:deoxycommendamide (putative) or in source fragment -H2O observed in AGP sample		8.48	C18H33NO3	312.25171	0	10911758	134462	2670710
	w/o MS2:Biperiden hydrochloride		3.839	C21H30ClNO	312.22955	苯及其衍生物	132538	11213514	0
	w/o MS2:Unknown (carbon number 16); PlaSMA ID-1656		4.584	C16H25NO5	312.18082	#N/A	134170	186095024	0
	w/o MS2:MLS001148608-01!XANTHINOL NICOTINATE437-74-1		3.924	C19H26N6O6	312.16833	0	122978888	75097696	0
	w/o MS2:"MLS000860063-01!R()-2,10,11-Trihydroxy-N-propyl-noraporphine hydrobromide hydrate"		0.857	C19H24BrNO4	312.15326	0	43226952	36767836	0
	w/o MS2:N-((octahydro-1H-quinolizin-1-yl)methyl)-2,4,5,6-tetrahydrocyclopenta[c]pyrazole-3-carboxamide	N-((octahydro-1H-quinolizin-1-yl)methyl)-2,4,5,6-tetrahydrocyclopenta[c]pyrazole-3-carboxamide	6.186	C17H26N4O	325.20108	生物碱类	46626052	0	3194
	w/o MS2:Morpholine	Morpholine	0.862	C4H9NO	88.07636	生物碱类	57804020	410019520	29276370
	w/o MS2:Tetrahydropiperine		4.489	C17H23NO3	312.14105	苯及其衍生物	172820304	8232702	0
	w/o MS2:MMV688345		1.285	C16H17N5S	312.12863	#N/A	148933088	36299548	0
	w/o MS2:Indoline		2.807	C8H9N	120.08121	#N/A	146272976	155741456	1271915
	w/o MS2:8-Oxoerythraline		5.135	C18H17NO4	312.09644	醇类	13530960	10253726	0
	w/o MS2:MMV023370		2.56	C14H10ClN7	312.07397	#N/A	0	35967796	0
	w/o MS2:Aristolochic acid B; PlaSMA ID-1652		0.675	C16H9NO6	312.0477	其他	356626	8843141	0
	w/o MS2:Pesticide1_Isocarbophos_C11H16NO4PS_Benzoic acid, 2-[(aminomethoxyphosphinothioyl)oxy]-, 1-methylethyl ester		2.749	C11H16NO4PS	312.04126	酯类	0	43976536	0
	w/o MS2:NCGC00385642-01!1,4-dihydroxyheptadec-16-en-2-yl acetate		7.975	C19H36O4	311.25668	醇类	6227352	7079760	18620
	w/o MS2:Unknown (carbon number 18); PlaSMA ID-1648		4.586	C18H30O4	311.22141	#N/A	11512442	45287220	79815632
	w/o MS2:Unknown (carbon number 18); PlaSMA ID-1651		4.908	C18H30O4	311.21973	#N/A	1738086	328736576	2628929
	w/o MS2:5Alpha-Androstan-3,17-Dione	5Alpha-Androstan-3,17-Dione	4.961	C19H28O2	311.19742	甾体类化合物	143051504	1501790	2896
	w/o MS2:2-decyl-3-hydroxypentanedioic acid		6.257	C15H28O5	311.18427	有机酸	10060607	3914786	9664332
	w/o MS2:NCGC00385854-01_C14H19N3O4_N~5~-Carbamoyl-N~2~-(phenylacetyl)ornithine		3.61	C14H19N3O4	311.1713	氨基酸及其衍生物	124999184	1895571	0
	w/o MS2:(16alpha,17beta)-estra-1,3,5(10)-triene-3,16,17-triol	(16alpha,17beta)-estra-1,3,5(10)-triene-3,16,17-triol	6.565	C18H24O3	311.16226	甾体类化合物	32281710	221843	0
	w/o MS2:Lipothiazole C		4.076	C15H22N2O3S	311.13907	氨基酸及其衍生物	308806048	240422576	85486
	w/o MS2:Desloratadine		5.085	C19H19ClN2	311.13647	#N/A	478775904	1145195	175875
	w/o MS2:gamma-Glutamyltyrosine		3.7	C14H18N2O6	311.12323	氨基酸及其衍生物	976781	22141440	0
	w/o MS2:"MLS000877017-01!(3S,3'R)-3'-(3-hydroxyphenyl)-4-methylspiro[1H-1,4-benzodiazepine-3,2'-oxirane]-2,5-dione"		1.271	C17H14N2O4	311.10629	0	21582814	32964620	0
	w/o MS2:MMV688852	MMV688852	1.93	C16H17ClFN5	334.12482	生物碱类	2407	284923968	0
	w/o MS2:NCGC00385684-01_C12H16O8_4H-Pyran-4-one, 3-(beta-D-glucopyranosyloxy)-2-methyl-		1.219	C12H16O8	311.07458	糖类	87594720	58394	0
	w/o MS2:Smenospongidine		9.156	C29H37NO3	310.31036	0	43824140	236029	4501730
	w/o MS2:NCGC00386020-01_C18H28O3_8-{(1S,5R)-4-Oxo-5-[(2Z)-2-penten-1-yl]-2-cyclopenten-1-yl}octanoic acid		4.688	C18H28O3	310.23752	其他	5739922	54079616	0
	w/o MS2:Melophlin M		5.678	C18H31NO3	310.23505	0	0	175071168	108596
	w/o MS2:Benproperine		4.155	C21H27NO	310.21231	苯及其衍生物	13429806	5767992	0
	w/o MS2:Methadone		0.921	C21H27NO	310.20032	苯及其衍生物	0	0	10149153
	w/o MS2:Unknown (carbon number 15); PlaSMA ID-1638		1.13	C15H23N3O4	310.17526	#N/A	16171016	36980108	310
	w/o MS2:Sinapoylcholine; LC-ESI-QTOF; MS2; CE		4.361	C16H24NO5	310.16528	有机酸	7276134	207868928	0
	w/o MS2:NCGC00385620-01![4-(1-acetyloxyprop-2-enyl)-2-methoxyphenyl] 2-methylpropanoate		4.573	C16H20O5	310.16507	#N/A	14546639	344053696	211773
	w/o MS2:NCGC00385877-01_C12H20O8_(3R)-4,4-Dimethyl-2-oxotetrahydro-3-furanyl beta-D-glucopyranoside		4.961	C12H20O8	310.15491	苷类化合物	79548984	3130888	0
	w/o MS2:C15H19NO6; PlaSMA ID-1635		3.342	C15H19NO6	310.13016	其他	60456480	4752437	0
	C15H19NO6; PlaSMA ID-1635		1.238	C15H19NO6	310.12894	其他	465338560	14679730	0
	w/o MS2:N-Acetylneuraminic acid; CE0; SQVRNKJHWKZAKO-PFQGKNLYSA-N		1.882	C11H19NO9	310.11395	糖类化合物	13405	31034146	0
	w/o MS2:Piperanine		0.758	C17H21NO3	310.10883	苯及其衍生物	61603652	36873384	0
	w/o MS2:Cyanidin		2.159	C15H11O6+	310.03577	酚类化合物	0	23734638	0
	w/o MS2:MLS002154187-01!Benoxinate hydrochloride5987-82-6		4.488	C17H29ClN2O3	309.22662	0	87135152	47605656	1833888
	w/o MS2:Unknown (carbon number 18); PlaSMA ID-1627		4.451	C18H28O4	309.20523	#N/A	52772072	2344777	83739472
	w/o MS2:Unknown (carbon number 18); PlaSMA ID-1626		5.098	C18H28O4	309.20462	#N/A	13277135	159275568	1063893
	w/o MS2:hexadecanedioic acid		4.999	C16H30O4	309.20334	有机酸	21297276	169810736	2455568
	w/o MS2:Ala-Leu		1.876	C9H18N2O3	203.13907	肽类	701818432	204623152	0
	w/o MS2:Gly-Ile		1.21	C8H16N2O3	189.12297	肽类	643262592	472824576	0
	w/o MS2:Oxidized glutathione; CE0; YPZRWBKMTBYPTK-BJDJZHNGSA-N		0.763	C20H32N6O12S2	613.1601	肽类	11973962	2740482	0
	w/o MS2:MMV688762	MMV688762	3.648	C24H23N3	354.19894	生物碱类	37015136	9416405	0
	w/o MS2:Unknown (carbon number 15); PlaSMA ID-1623		2.786	C15H20N2O5	309.15341	#N/A	132568	2008465	23516652
	w/o MS2:4-[[2-[(E)-1-hydroxybut-2-enyl]-5-oxooxolan-3-yl]amino]benzoic acid		3.345	C15H17NO5	309.14438	苯及其衍生物	49329284	9922975	32463454
	w/o MS2:MMV688548	MMV688548	2.887	C15H17N5	268.15161	生物碱类	2769263	576403904	0
	w/o MS2:Unknown (carbon number 12); PlaSMA ID-1619		4.888	C12H20O9	309.12064	#N/A	68292752	637802	36360
	w/o MS2:Warfarin		3.7	C19H16O4	309.11118	#N/A	1793236	16278423	0
	w/o MS2:Loureirin A		3.85	C17H18O4	309.11063	酚类化合物	99699	19378610	0
	w/o MS2:NCGC00385000-01_C15H18O8_beta-D-Glucopyranose, 1-O-[(2E)-3-(2-hydroxyphenyl)-1-oxo-2-propen-1-yl]-		3.299	C15H18O8	309.09586	#N/A	3351410	28669684	0
	w/o MS2:D-(-)-salicin		3.162	C13H18O7	309.09521	酚苷类	618528	12683128	0
	w/o MS2:MLS000574971-01!		4.991	C17H12N2O4	309.08752	0	32121804	83760816	0
	w/o MS2:NCGC00381178-01!3,7,8-trihydroxy-3-methyl-10-oxo-1,4-dihydropyrano[4,3-b]chromene-9-carboxylic acid		0.782	C14H12O8	309.06	其他	4409222	21036006	0
	w/o MS2:Emodin		0.645	C15H10O5	309.01321	酚类化合物	2446900	59712260	0
	w/o MS2:Pentadecanoyl Ethanolamide		5.573	C17H35NO2	308.24374	胺类	1922164	3341164	0
	w/o MS2:Benztropine mesylate		3.332	C22H29NO4S	308.19772	苯及其衍生物	34652864	8543182	0
	w/o MS2:MMV688470	MMV688470	0.848	C24H28N6O2S	465.20819	生物碱类	0	33405134	0
	w/o MS2:Zolpidem		1.373	C19H21N3O	308.17181	#N/A	142652	448267	33852880
	w/o MS2:Sodium Houttuyfonate		3.102	C14H27NaO5S	308.15936	酮类	55002168	10705179	0
	w/o MS2:MLS002153944-01!Foliosidine2520-38-9		3.986	C16H21NO5	308.14651	0	0	108852760	0
	w/o MS2:MMV688372	MMV688372	3.388	C23H20FN5O	402.17294	生物碱类	695939	423980576	0
	w/o MS2:MMV687239	MMV687239	2.276	C19H17F2N3O	342.1445	生物碱类	0	717147	123694008
	w/o MS2:MMV676395		3.542	C17H13N3O3	308.10251	#N/A	70673656	30588464	0
	w/o MS2:MMV687189	MMV687189	4.074	C20H20N2O3	337.15137	生物碱类	13695056	286218560	41775
	w/o MS2:Clopidogrel carboxylic acid; LC-ESI-ITFT; MS2; CE		3.012	C15H14ClNO2S	308.05688	氨基酸及其衍生物	134061616	0	0
	w/o MS2:Homoserine		1.112	C4H9NO3	120.06576	氨基酸及其衍生物	62469784	1257680384	4443446
	w/o MS2:Indinavir Sulfate		1.153	C36H47N5O4	307.6904	0	12903105	0	0
	w/o MS2:MLS000028619-01!BUTACAINE149-16-6		6.619	C18H30N2O2	307.24875	0	18741728	3395827	284797
	w/o MS2:L-Threonine; CE0; AYFVYJQAPQTCCC-GBXIJSLDSA-N		0.768	C4H9NO3	120.06573	氨基酸及其衍生物	330955296	67065476	31235268
	w/o MS2:ML 236A_120179		6.225	C18H26O4	307.18765	酯类	47504000	47656336	28598316
	w/o MS2:Epigallocatechin		4.573	C15H14O7	307.16431	酚类化合物	11833261	145548608	829495
	w/o MS2:NCGC00380618-01_C27H32O8_(1'R,3'R,8'R,12'E,18'E,20'Z,24'R,25'S)-5',13',25'-Trimethyl-11'H,17'H,22'H-spiro[oxirane-2,26'-[2,10,16,23]tetraoxatetracyclo[22.2.1.0~3,8~.0~8,25~]heptacosa[4,12,18,20]tetraene]-11',17',22'-trione	NCGC00380618-01_C27H32O8_(1'R,3'R,8'R,12'E,18'E,20'Z,24'R,25'S)-5',13',25'-Trimethyl-11'H,17'H,22'H-spiro[oxirane-2,26'-[2,10,16,23]tetraoxatetracyclo[22.2.1.0~3,8~.0~8,25~]heptacosa[4,12,18,20]tetraene]-11',17',22'-trione	3.072	C27H32O8	507.19333	萜类化合物	3014096	0	329961
	w/o MS2:Phenylethyl 2-Glucoside		4.103	C14H20O6	307.14056	糖类	6401626	201746112	248596
	w/o MS2:NCGC00380576-01_C22H32O5_2-Pentenoic acid, 3-[(acetyloxy)methyl]-5-[(1S,4aR,8aR)-2-formyl-1,4,4a,5,6,7,8,8a-octahydro-5,5,8a-trimethyl-1-naphthalenyl]-, (2E)-	NCGC00380576-01_C22H32O5_2-Pentenoic acid, 3-[(acetyloxy)methyl]-5-[(1S,4aR,8aR)-2-formyl-1,4,4a,5,6,7,8,8a-octahydro-5,5,8a-trimethyl-1-naphthalenyl]-, (2E)-	5.352	C22H32O5	394.25754	萜类化合物	96443	43703756	0
	w/o MS2:Unknown (carbon number 15); PlaSMA ID-1604		3.414	C15H18N2O5	307.12762	#N/A	79187416	3898836	0
	w/o MS2:2-Phenylethyl b-D-glucopyranoside		2.012	C14H20O6	307.12549	糖类	288942688	0	0
	w/o MS2:1H-Benzotriazole		0.91	C6H5N3	120.05591	#N/A	214260608	262973488	15444375
	w/o MS2:Cimifugin		3.905	C16H18O6	307.10529	酚类化合物	162476000	190108	0
	w/o MS2:Unknown (carbon number 10); PlaSMA ID-1599		3.456	C10H14N2O9	307.08505	#N/A	0	26091176	0
	w/o MS2:"NCGC00160336-01!7'-Hydroxy-[3,4']bichromenyl-2,2'-dione"		1.065	C18H10O5	307.06168	#N/A	2833294	34092804	0
	w/o MS2:Techtochrysin		0.848	C16H12O4	307.04382	酚类化合物	124185352	518040	0
	w/o MS2:(2S,3S)-2-(3,4,5-trihydroxyphenyl)-3,4-dihydro-2H-chromene-3,5,7-triol		1.074	C15H14O7	307.01068	酚类化合物	2168104	21272832	0
	w/o MS2:MLS001076298-01!		4.351	C36H45N5O8S	306.66925	0	262774	20612758	0
	w/o MS2:Capsaicin		5.72	C18H27NO3	306.20264	酚类化合物	0	54824780	0
	w/o MS2:MMV687188	MMV687188	5.22	C20H20N2O4	353.14798	生物碱类	23123284	607346	0
	w/o MS2:MMV687172	MMV687172	5.367	C23H25N5O	388.21262	生物碱类	29021152	86797568	54403
	w/o MS2:Pesticide5_Buprofezin_C16H23N3OS_(2Z)-2-(tert-Butylimino)-3-(1-methylethyl)-5-phenyl-1,3,5-thiadiazinan-4-one		0.867	C16H23N3OS	306.16547	#N/A	87350320	107522864	17664
	w/o MS2:C13H23NO7; PlaSMA ID-1595		4.185	C13H23NO7	306.15042	其他	142411984	93986	0
	w/o MS2:Imazamox; LC-ESI-ITFT; MS2; CE		1.175	C15H19N3O4	306.14072	氨基酸及其衍生物	444253	1573669	35917556
	NCGC00347809-02!8-[2-[(2S,3R,4S,5S,6R)-3,4,5-trihydroxy-6-(hydroxymethyl)oxan-2-yl]oxypropan-2-yl]-8,9-dihydrofuro[2,3-h]chromen-2-one		3.466	C16H16O5	306.12958	香豆素类	741254	232785520	0
	w/o MS2:Sertraline		0.857	C17H17Cl2N	306.08145	#N/A	51593820	1004163	0
	w/o MS2:MMV676588	MMV676588	0.876	C15H18N2S	259.12927	生物碱类	221428400	254556896	0
	w/o MS2:methyl 2-benzamido-3-phenylpropanoate		3.6	C17H17NO3	306.0657	氨基酸及其衍生物	0	16708452	0
	w/o MS2:Cytidine-3',5'-cyclicmonophosphate; LC-ESI-QTOF; MS2; CE		0.753	C9H12N3O7P	306.04828	糖类	295270	11078822	0
	w/o MS2:MLS000069389-01!130-26-7		0.715	C9H5ClINO	305.92053	0	4674902	0	0
	w/o MS2:"(5S,8R,9S,10S,13S,14S,17S)-17-hydroxy-10,13,17-trimethyl-2,4,5,6,7,8,9,11,12,14,15,16-dodecahydro-1H-cyclopenta[a]phenanthren-3-one"	"(5S,8R,9S,10S,13S,14S,17S)-17-hydroxy-10,13,17-trimethyl-2,4,5,6,7,8,9,11,12,14,15,16-dodecahydro-1H-cyclopenta[a]phenanthren-3-one"	5.918	C20H32O2	305.24426	甾体类化合物	5498361	15557763	0
	w/o MS2:MMV676584	MMV676584	1.699	C12H8ClFN2OS2	314.97623	生物碱类	23244064	0	0
	w/o MS2:MMV676445	MMV676445	4.843	C17H19N3O	282.15964	生物碱类	74829448	20420744	500006
	w/o MS2:MMV676406	MMV676406	3.948	C26H29N5O2S	476.21194	生物碱类	943491	86607448	0
	w/o MS2:Miltirone		4.866	C19H22O2	305.14835	酚类化合物	76045584	6392032	6667213
	Miltirone		3.353	C19H22O2	305.14603	酚类化合物	226152800	41960284	7419980
	w/o MS2:MLS002153180-01!Flupirtine maleate		3.138	[C19H19FN4O6]2-	305.1438	0	45869556	6167038	64070612
	w/o MS2:Octyl gallate		0.739	C15H22O5	305.13293	有机酸	187400640	112999184	0
	w/o MS2:NCGC00380535-01_C20H28O3_12-Oxopimara-9(11),15-dien-18-oic acid	NCGC00380535-01_C20H28O3_12-Oxopimara-9(11),15-dien-18-oic acid	4.588	C20H28O3	339.19254	萜类化合物	66191380	10625050	192060
	w/o MS2:Diazinone		1.808	C12H21N2O3PS	305.10864	#N/A	20317508	539436	0
	w/o MS2:6'-methoxy-4,2',4',beta-tetrahydroxy-alpha,beta-dihydrochalcone		5.22	C16H16O6	305.10068	酚类化合物	10364386	0	0
	w/o MS2:Asperphenamate analogoue with additional glycine		6.466	C34H33N3O5	564.25427	肽类	0	7678370	0
	w/o MS2:Leucine_Enkephalin; LC-ESI-QTOF; MS2; CE		3.69	C28H37N5O7	556.27325	肽类	69036	28422070	5904
	w/o MS2:MLS002153368-01!MELPHALAN		3.698	C13H18Cl2N2O2	305.08655	0	9855667	0	0
	w/o MS2:Unknown (carbon number 15); PlaSMA ID-1584		0.686	C15H12O7	305.05774	#N/A	0	23270042	0
	w/o MS2:taxifolin		0.839	C15H12O7	305.01508	酚类化合物	2574592	3756040	0
	w/o MS2:MMV676401	MMV676401	4.155	C18H20N4O	309.16934	生物碱类	80120272	5910252	799332
	w/o MS2:Unknown (carbon number 16); PlaSMA ID-1583		4.084	C16H33NO4	304.24747	#N/A	0	7674398	0
reynosin	w/o MS2:Vildagliptin (LAF-237)		3.475	C17H25N3O2	304.20251	氨基酸及其衍生物	3866	46876852	0
	w/o MS2:MMV676382	MMV676382	1.238	C20H23N7O	378.20688	生物碱类	23367942	1870159	0
	w/o MS2:NCGC00380308-01!methyl 2-ethyl-4-[(3R,4R,5S)-5-hydroxy-4,5-dimethyl-2-oxooxolan-3-yl]-2-methyl-3-oxobutanoate		2.198	C14H22O6	304.17618	皂苷类化合物	328636992	318705472	0
C8	w/o MS2:methyl 2-ethyl-4-[(3R,4R,5S)-5-hydroxy-4,5-dimethyl-2-oxooxolan-3-yl]-2-methyl-3-oxobutanoate		3.28	C14H22O6	304.17557	皂苷类化合物	6244447	80199000	0
	w/o MS2:scopolamine		0.75	C17H21NO4	304.16263	有机酸	50344600	10898548	14833238
	w/o MS2:Cocaine		5.625	C17H21NO4	304.15442	酯类	14912	317720512	0
	w/o MS2:MMV676182	MMV676182	4.95	C22H24N6	373.21188	生物碱类	74059176	6970972	0
	w/o MS2:Pangamic Acid Sodium		1.29	C10H18NNaO8	304.10025	氨基酸及其衍生物	0	45127264	0
	w/o MS2:THIAMINE		0.82	[C12H17N4OS]+	304.07971	维生素类	77129944	44529836	0
	w/o MS2:Clofarabine		5.552	C10H11ClFN5O3	304.06372	核苷酸及其衍生物	0	39652644	0
	w/o MS2:MLS002153161-01!Iofetamine hydrochloride116316-03-1		1.67	C12H19ClIN	304.05923	0	5088965	0	0
	w/o MS2:Triallate		3.981	C10H16Cl3NOS	304.01401	有机酸	8738805	0	2457100
	w/o MS2:NCGC00380512-01_C28H40O9_1(2H)-Naphthalenone, 2,7-bis(acetyloxy)-4-[(3E)-2,5-bis(acetyloxy)-3-methyl-3-penten-1-yl]octahydro-4a,8,8-trimethyl-3-methylene-	NCGC00380512-01_C28H40O9_1(2H)-Naphthalenone, 2,7-bis(acetyloxy)-4-[(3E)-2,5-bis(acetyloxy)-3-methyl-3-penten-1-yl]octahydro-4a,8,8-trimethyl-3-methylene-	4.233	C28H40O9	543.25574	萜类化合物	1294280	18017488	331175
	w/o MS2:NCGC00169348-03!(3Z)-3-[[5-(2-methylbut-3-en-2-yl)-1H-imidazol-4-yl]methylidene]-6-propan-2-ylpiperazine-2,5-dione		4.811	C16H22N4O2	303.18066	氨基酸及其衍生物	25954794	6209420	12754
	w/o MS2:5,7-dihydroxy-2-(4-hydroxy-3-methoxyphenyl)-2,3-dihydrochromen-4-one		0.871	C16H14O6	303.16422	#N/A	140044272	16762759	156529
	w/o MS2:PRI_303.1340_15.8		4.029	C16H18N2O4	303.13354	其他	318629088	1472357	4458864
	w/o MS2:2-(2,6-Dihydroxyphenyl)-3,5,7-trihydroxychromen-4-one		3.353	C15H10O7	303.1308	酚类化合物	86038064	1749038	1696236
	w/o MS2:(5R)-trans-1,7-diphenyl-5-hydroxy-6-hepten-3-one		5.21	C19H20O2	303.13055	二芳基庚烷类	198321872	276174	255862
	w/o MS2:beta-N-Methylaminoalanine		5.307	C4H10N2O2	119.0857	氨基酸及其衍生物	41464108	68071472	62839640
	w/o MS2:abscisic acid		7.176	C15H20O4	303.09805	#N/A	42775944	66212772	0
	w/o MS2:MMV675997	MMV675997	5.797	C24H29FN4O2	425.23407	生物碱类	793827	930	52735264
	w/o MS2:Morin		1.475	C15H10O7	303.0383	酚类化合物	24614416	0	0
	w/o MS2:sphinganine related molecules		6.595		302.30487	0	0	0	166144688
	w/o MS2:Unknown (carbon number 14); PlaSMA ID-1563		3.59	C14H27N3O4	302.20663	#N/A	773688448	1840544	0
	w/o MS2:MMV272144	MMV272144	2.256	C9H10N4O3S	255.05388	生物碱类	27083706	209715	0
	w/o MS2:Tegaserod		4.491	C16H23N5O	302.19742	#N/A	1178461	45163840	0
	w/o MS2:C15H27NO5; PlaSMA ID-1562		3.494	C15H27NO5	302.19672	其他	61508556	121777696	0
	w/o MS2:PRI_302.1864_17.0		5.427	C17H23N3O2	302.18646	其他	84408800	4473038	305578
	w/o MS2:Dobutamine; LC-ESI-QTOF; MS2; CE		1.182	C18H23NO3	302.17172	#N/A	118155800	6536179	521266
	w/o MS2:MMV084864	MMV084864	0.064	C17H12N6O	317.11453	生物碱类	744963	803568	45887860
	w/o MS2:Pesticide4_Metalaxyl_C15H21NO4_N-(2,6-Dimethylphenyl)-N-(methoxyacetyl)-DL-alanine methyl ester		0.89	C15H21NO4	302.13452	氨基酸及其衍生物	76444376	31439580	13262529
	w/o MS2:roemerine		1.412	C18H17NO2	302.12009	其他	10530	33255616	3903838
	w/o MS2:MMV069458	MMV069458	0.82	C6H2ClF3N4	222.99779	生物碱类	44257148	5698046	1073828
	w/o MS2:Dimethachlor ESA; LC-ESI-ITFT; MS2; CE		3.651	C13H19NO5S	302.10458	胺类	1394721	32145864	0
	w/o MS2:MMV047015	MMV047015	0.848	C12H11F3N2O	257.08975	生物碱类	53067508	7913716	0
	w/o MS2:MLS002153284-01!		1.024	C10H12ClN5O4	302.07104	0	0	1229730	46085460
	w/o MS2:2-(2-iodophenyl)-4,4-dimethyl-4,5-dihydrooxazole		1.274	C11H12INO	302.00772	苯及其衍生物	4578038	12627956	0
	w/o MS2:Unknown (carbon number 8); PlaSMA ID-53		3.648	C8H6O	119.04927	#N/A	43194268	2091275	41134
	w/o MS2:Roccellic Acid		4.887	C17H32O4	301.23697	有机酸	3342741	7329368	0
	w/o MS2:NCGC00380136-01!1-(2,3-dihydropyrrol-1-yl)-8,9-dihydroxy-2-methyldecane-1,3-dione		4.113	C15H25NO4	301.21207	#N/A	6721718	157439968	0
	w/o MS2:(9Z,12Z,15Z)-9,12,15-octadecatrienoic acid		3.829	C18H30O2	301.21198	有机酸	1862229	132732528	0
	w/o MS2:Ambiguine_B_isonitrile		3.778	C26H31ClN2O	301.17496	0	197086160	5082917	0
	w/o MS2:NCGC00380262-01!2,3,5,7-tetramethoxy-9,10-dihydrophenanthrene		0.622	C18H20O4	301.14175	其他	179411184	53558908	6367369728
	w/o MS2:Pesticide9_Desmedipham_C16H16N2O4_3-[(Ethoxycarbonyl)amino]phenyl phenylcarbamate		4.234	C16H16N2O4	301.11792	酯类	132645096	31564654	1641275
	w/o MS2:Desmedipham; LC-ESI-ITFT; MS2; CE		4.529	C16H16N2O4	301.11761	酯类	255369024	41098800	940811
	w/o MS2:Pesticide4_Oxadixyl_C14H18N2O4_		3.648	C14H18N2O4	301.11545	胺类	79210160	3527870	4245775
	w/o MS2:NCGC00385455-01_C11H18O8_4-(beta-D-Glucopyranosyloxy)-2-methylenebutanoic acid		2.324	C11H18O8	301.08902	脂质	48331	82532840	0
	NCGC00381085-01		4.598	C15H18O4	301.0856	香豆素类	87959104	279708	0
	w/o MS2:15,16-Dihydrotanshinone I		7.84	C18H14O3	301.08334	酚类化合物	36909720	66267780	1356920
	w/o MS2:MMV026468	MMV026468	2.563	C18H15ClN2O	311.0961	生物碱类	38160396	145325	0
	w/o MS2:MLS001076116-01!		0.932	C19H26ClNO2	300.20181	0	8536398	1564256	8822805
	w/o MS2:(4E)-8-hydroxy-4-(1-hydroxypropan-2-ylidene)-10-oxatricyclo[7.2.1.0?,?]dodecane-8-carboxylic acid		4.045	C15H22O5	300.18066	#N/A	612715	393902208	0
	w/o MS2:PYR_300.1709_10.6		5.338	C17H21N3O2	300.17041	其他	240077024	3973688	0
	w/o MS2:MLS000860017-01!5-(N-Ethyl-N-isopropyl)amiloride		3.456	C11H18ClN7O	300.14166	0	12917842	90296904	0
	w/o MS2:(2-(4,4-dimethyl-4,5-dihydrooxazol-2-yl)-5-fluorophenyl)(phenyl)methanol		3.605	C18H18FNO2	300.13409	苯及其衍生物	357640032	145480656	221547
	w/o MS2:Lotaustralin		3.521	C11H19NO6	300.1315	皂苷类化合物	231973296	46096724	0
	w/o MS2:Octopamine, N-p-coumaroyl-		0.876	C17H17NO4	300.11929	其他	93360064	53503812	0
	w/o MS2:MLS001244126-01!4-(2-(6-chloroquinazolin-4-ylamino)ethyl)phenol		1.046	C16H14ClN3O	300.09473	0	8113	419970240	0
	w/o MS2:MMV024397	MMV024397	5.169	C21H25N3O	336.2135	生物碱类	547817	246557264	0
	w/o MS2:Unknown (carbon number 18); PlaSMA ID-1550		6.444	C18H34O3	299.25873	#N/A	13776897	1892470	146873968
	w/o MS2:MLS002153353-01!3-Tropanylindole-3-carboxylate methiodide		3.012	C18H23IN2O2	299.1748	0	60058316	1096195	0
	w/o MS2:RETUSIN 7-METHYL ETHER		1.102	C17H14O5	299.17188	酚类化合物	404122	68622336	0
	w/o MS2:NCGC00380508-01_C34H46O14_Propanoic acid, 2-methyl-, (2R,3R,3aS,4R,6S,7R,10E,12R,13aR)-2,3,4,6,13a-pentakis(acetyloxy)-2,3,3a,4,5,6,7,8,9,12,13,13a-dodecahydro-2,9,9,12-tetramethyl-5-methylene-8,13-dioxo-1H-cyclopentacyclododecen-7-yl ester	NCGC00380508-01_C34H46O14_Propanoic acid, 2-methyl-, (2R,3R,3aS,4R,6S,7R,10E,12R,13aR)-2,3,4,6,13a-pentakis(acetyloxy)-2,3,3a,4,5,6,7,8,9,12,13,13a-dodecahydro-2,9,9,12-tetramethyl-5-methylene-8,13-dioxo-1H-cyclopentacyclododecen-7-yl ester	4.563	C34H46O14	696.32507	萜类化合物	344372	29084844	0
	w/o MS2:falcarindiol		5.44	C17H24O2	299.13965	醇类	63824308	444259	283651
	w/o MS2:3-Hydroxy-3',4'-Dimethoxyflavone		5.018	C17H14O5	299.13748	酚类化合物	21996824	67832136	740290
	w/o MS2:KUHLMANNIN		0.772	C17H14O5	299.12146	酚类化合物	23505048	37721556	2546943
	w/o MS2:MMV009135	MMV009135	0.876	C22H24N6O	389.20432	生物碱类	30405940	1242104	71588
	w/o MS2:7,4??????-Di-O-methylapigenin		3.242	C17H14O5	299.09833	酚类化合物	228073104	640340	0
	w/o MS2:Peucenin		7.639	C15H16O4	299.06641	其他	43010040	79004232	187004
	w/o MS2:Pesticide4_Spiroxamine Isomer 1*_C18H35NO2_N-Ethyl-N-{[8-(2-methyl-2-propanyl)-1,4-dioxaspiro[4.5]dec-2-yl]methyl}-1-propanamine		6.463	C18H35NO2	298.27295	酮类	8510732	5055557	10556391
	w/o MS2:NCGC00380457-01!	NCGC00380457-01!	8.257	C36H60O11	686.45184	萜类化合物	0	9111851	0
	w/o MS2:MMV000907	MMV000907	1.102	C11H13N5O	232.11766	生物碱类	68481584	224477072	0
	Valine		0.872	C5H11NO2	118.08664	氨基酸及其衍生物	10521402368	1812786688	312452480
	w/o MS2:NCGC00385456-01!2-(3-hexyl-4-methyl-2,5-dioxopyrrol-1-yl)-3-hydroxybutanoic acid		3.839	C15H23NO5	298.16565	氨基酸及其衍生物	5274730	224382592	1077108
	w/o MS2:2-hydroxy-4-(hydroxymethyl)-6-(1-hydroxy-3-methylbut-2-enyl)-3-[(E)-prop-1-enyl]-7-oxabicyclo[4.1.0]hept-3-en-5-one		3.641	C15H20O5	298.16333	酮类	790578	105332400	0
	w/o MS2:Stepharine		5.593	C18H19NO3	298.1442	0	3602644	281600	25407276
	5'-S-Methylthioadenosine; LC-ESI-QTOF; MS2; CE		2.656	C11H15N5O3S	298.09766	核苷酸及其衍生物	485261248	7224787456	0
	w/o MS2:5'-Methylthioadenosine		0.881	C11H15N5O3S	298.09036	核苷酸及其衍生物	112844608	524909760	0
	w/o MS2:(Z)-2-methyl-4-[(2R,3R,4S,5S,6R)-3,4,5-trihydroxy-6-(hydroxymethyl)oxan-2-yl]oxybut-2-enenitrile		3.867	C11H17NO6	298.06775	苷类化合物	98420960	0	0
	w/o MS2:Betaine; CE30; CE0; KWIUHFFTVRNATP-UHFFFAOYSA-N		1.106	C5H11NO2	118.08659	氨基酸及其衍生物	560104512	121947888	9600676
	w/o MS2:N4-Acetylsulfathiazole; LC-ESI-ITFT; MS2; CE		4.533	C11H11N3O3S2	298.0361	胺类	0	31611488	0
	w/o MS2:NCGC00380379-01_C29H42O11_	NCGC00380379-01_C29H42O11_	4.094	C29H42O11	589.26251	萜类化合物	2611476	8542999	0
	Betaine; CE30; CE10; KWIUHFFTVRNATP-UHFFFAOYSA-N		0.772	C5H11NO2	118.08619	氨基酸及其衍生物	3887649024	12754887680	14586208
	w/o MS2:Unknown (carbon number 18); PlaSMA ID-1537		6.155	C18H32O3	297.25211	#N/A	48809	30859250	2676754
	w/o MS2:Unknown (carbon number 18); PlaSMA ID-1536		8.447	C18H32O3	297.24097	#N/A	3307777	2073063	6973629
	w/o MS2:17-alpha-Ethinylestradiol	17-alpha-Ethinylestradiol	4.95	C20H24O2	297.18121	甾体类化合物	86457360	9822989	1233790
	w/o MS2:NCGC00381116-01!(E)-4-hydroxy-4-[4-hydroxy-2-[(E)-6-oxohept-1-enyl]cyclopentyl]but-2-enoic acid		4.568	C16H24O5	297.16849	有机酸	166121488	843932	10151284
	w/o MS2:INDOLE		1.977	C8H7N	118.06552	#N/A	46892264	267805872	6213064
	Cryptotanshinone		7.479	C19H20O3	297.14746	酚类化合物	439340384	875861632	8010466
	w/o MS2:Unknown (carbon number 13); PlaSMA ID-1532		1.412	C13H20N4O2S	297.14291	#N/A	2471079	5508995584	0
	w/o MS2:NCGC00381119-01_C13H22O6_2-Furanacetic acid, tetrahydro-alpha-methyl-5-(2-oxopropyl)-, 2,3-dihydroxypropyl ester		3.757	C13H22O6	297.13062	酯类	231469216	3503004	0
	w/o MS2:Unknown (carbon number 11); PlaSMA ID-1531		4.822	C11H20O9	297.12012	#N/A	60147676	208829	0
	w/o MS2:[(2E)-2-hexa-2,4-diynylidene-1,6-dioxaspiro[4.4]nona-3,7-dien-9-yl] 3-methylbut-2-enoate		2.006	C18H16O4	297.11166	酯类	803992	264954304	0
	w/o MS2:Gigantol		3.571	C16H18O4	297.11099	其他	908952	126891696	0
	Guanidinoacetic acid		1.29	C3H7N3O2	118.06541	氨基酸及其衍生物	559173632	519038720	8184137
	w/o MS2:NCGC00180099-02!methyl 2-[(3-formamido-2-hydroxybenzoyl)amino]-3-hydroxybutanoate		3.263	C13H16N2O6	297.1087	苯及其衍生物	89590200	9332537	0
	w/o MS2:Flunixin meglumin		0.782	C21H28F3N3O7	297.08429	糖类	26810446	29622738	3044723
	w/o MS2:2',4',6'-Trihydroxydihydrochalcone		8.304	C15H14O4	297.08163	酚类化合物	6584084	41687972	2171201
	N-methyl-N-(2-(pyridin-2-yl)ethyl)-2-(2,3,5-trimethyl-7-oxo-7H-furo[3,2-g]chromen-6-yl)acetamide		6.373	C15H14O5	297.07458	香豆素类	0	39350784	0
	w/o MS2:Amphotericin X/B2	Amphotericin X/B2	6.262	C48H75NO17	938.50659	氨基糖苷类	321076448	0	0
	w/o MS2:Esmolol		4.553	C16H25NO4	296.18491	其他	1873351	1236793344	0
	w/o MS2:Nuciferine		0.857	C19H21NO2	296.15884	其他	25024228	191448896	0
	osthol		3.958	C15H18O5	296.14868	香豆素类	2459981	911886400	63345
	w/o MS2:MLS001195659-01!sumatriptan		4.334	C14H21N3O2S	296.13852	0	102356592	7245116	0
	w/o MS2:NFL_296.1257_14.5		0.867	C16H16F3NO	296.1225	苯及其衍生物	24597332	35354872	0
	w/o MS2:MLS002706482-01!	MLS002706482-01!	4.822	C10H14O3	183.10179	生物碱类	67686128	13776224	5110003
	w/o MS2:MLS002207223-01!Picrotin	MLS002207223-01!Picrotin	6.929	C15H18O7	333.09781	生物碱类	0	20759086	0
	w/o MS2:Unknown (carbon number 18); PlaSMA ID-1521		6.855	C18H30O3	295.22754	#N/A	41371056	42282940	14559285
	w/o MS2:13-OxoODE		4.758	C18H30O3	295.22714	有机酸	24078704	19529800	2212860
	Unknown (carbon number 18); PlaSMA ID-1516		5.952	C18H30O3	295.2251	#N/A	756200	146649024	137355
	w/o MS2:Trimipramine; LC-ESI-ITFT; MS2; CE		5.625	C20H26N2	295.22476	酮类	356242	1045445312	354440
	w/o MS2:Trimipramine		4.144	C20H26N2	295.21024	酮类	6170886	4396109	0
	w/o MS2:[6]-Gingerol		6.508	C17H26O4	295.18994	其他	6499320	9867758	16763450
	w/o MS2:Glycocyamine		2.685	C3H7N3O2	118.06534	氨基酸及其衍生物	212425424	31403328	7348414
	w/o MS2:MLS002153907-01!Cinchonine118-10-5		4.065	C19H22N2O	295.18658	0	1204289	67799464	0
	w/o MS2:MLS001146935-01!ANISOTROPINE METHYLBROMIDE	MLS001146935-01!ANISOTROPINE METHYLBROMIDE	5.851	C17H32BrNO2	282.24243	生物碱类	0	11979190	0
	w/o MS2:NCGC00380339-01_C15H19NO4_2-Pentenamide, 2-methyl-5-[(1R,3S,6R,9S)-6-methyl-8-oxo-7-oxatricyclo[4.3.0.0~3,9~]non-9-yl]-4-oxo-, (2E)-	NCGC00380339-01_C15H19NO4_2-Pentenamide, 2-methyl-5-[(1R,3S,6R,9S)-6-methyl-8-oxo-7-oxatricyclo[4.3.0.0~3,9~]non-9-yl]-4-oxo-, (2E)-	3.761	C15H19NO4	295.16504	萜类化合物	106730320	85474320	63237860
	w/o MS2:NCGC00380239-01!16-hydroxy-4,4,8,10,14-pentamethyl-17-(4,5,6-trihydroxy-6-methylheptan-2-yl)-1,2,5,6,7,9,11,12,15,16-decahydrocyclopenta[a]phenanthren-3-one	NCGC00380239-01!16-hydroxy-4,4,8,10,14-pentamethyl-17-(4,5,6-trihydroxy-6-methylheptan-2-yl)-1,2,5,6,7,9,11,12,15,16-decahydrocyclopenta[a]phenanthren-3-one	6.114	C30H50O5	513.35486	萜类化合物	58765372	0	0
	w/o MS2:NCGC00380230-01_C26H40O9_2,4a,6-Trihydroxy-8-isopropyl-1,1-dimethyl-2,3,4,4a,5,10,11,11a-octahydro-1H-dibenzo[a,d][7]annulen-7-yl beta-D-glucopyranoside	NCGC00380230-01_C26H40O9_2,4a,6-Trihydroxy-8-isopropyl-1,1-dimethyl-2,3,4,4a,5,10,11,11a-octahydro-1H-dibenzo[a,d][7]annulen-7-yl beta-D-glucopyranoside	4.311	C26H40O9	519.26074	萜类化合物	1539909	28208114	0
	w/o MS2:eupomatenoid 5		8.265	C19H18O3	295.13263	酚类化合物	1587782	3842663	16016465
	w/o MS2:(2S,3R)-2-((2S)-2-((3R)-2,2-dimethyl-5-oxo-2,3,5,9b-tetrahydrothiazolo[2,3-a]isoindole-3-carboxamido)-4-methylpentanamido)-3-methylpentanoic acid		4.522	C25H35N3O5S	490.24265	肽类	976860	16786984	0
	w/o MS2:MLS002153172-01!Tyrphostin AG 490133550-30-8		0.753	C17H14N2O3	295.11243	0	107384320	24180914	0
	w/o MS2:NCGC00381314-01![3-methyl-1-[3-methyl-1-[3-methyl-1-oxo-1-(2,3,4,5,6-pentahydroxyhexoxy)pentan-2-yl]oxy-1-oxopentan-2-yl]oxy-1-oxopentan-2-yl] 2-acetyloxy-3-methylpentanoate		6.64	C32H56O15	681.37085	肽类	3253866	60930	769113
	w/o MS2:Unknown (carbon number 11); PlaSMA ID-1499		3.808	C11H18O9	295.10239	#N/A	18196758	7882693	0
	w/o MS2:3-(2-hydroxy-4-methoxyphenyl)-3,4-dihydro-2H-1-benzopyran-7-ol		2.044	C16H16O4	295.09122	#N/A	24027	487396768	0
	w/o MS2:Mizolastine (Mizollen)	Mizolastine (Mizollen)	2.077	C24H25FN6O	455.19434	生物碱类	132471	0	19953342
	w/o MS2:tBuO-val-hexanoate (tert-butyl hexanoylvalinate)		4.716	C15H29NO3	294.21774	氨基酸及其衍生物	1083300	164499824	2560924
	w/o MS2:Amitraz; LC-ESI-ITFT; MS2; CE		5.098	C19H23N3	294.20255	#N/A	364710	381216704	0
	w/o MS2:Pesticide4_Amitraz_C19H23N3_N'-(2,4-Dimethylphenyl)-N-{(E)-[(2,4-dimethylphenyl)imino]methyl}-N-methylimidoformamide		6.186	C19H23N3	294.19528	#N/A	114635208	82711	0
	N-Fructosyl isoleucine; PlaSMA ID-1496		0.871	C12H23NO7	294.15521	氨基酸及其衍生物	331490592	52502700	0
	w/o MS2:NCGC00180578-03!(2S)-2-[2-(1,3-benzodioxol-5-yl)ethyl]-4-methoxy-2,3-dihydropyran-6-one		3.648	C15H16O5	294.1344	脂质	34883684	83164432	0
	w/o MS2:C15H19NO5; PlaSMA ID-1495		1.92	C15H19NO5	294.13342	其他	5246120	71214720	0
	w/o MS2:Unknown (carbon number 11); PlaSMA ID-1494		3.96	C11H19NO6S	294.10114	#N/A	0	55644	30644240
	w/o MS2:Pesticide4_Methoxyfenozide_C22H28N2O3_N'-(3,5-Dimethylbenzoyl)-3-methoxy-2-methyl-N'-(2-methyl-2-propanyl)benzohydrazide		3.384	C22H28N2O3	294.09525	有机酸	14748505	2295075	229806
	w/o MS2:C17H11NO4; PlaSMA ID-1492		3.867	C17H11NO4	294.07825	其他	28352872	444081	0
	w/o MS2:methyl 2-[(2,3-dihydroxybenzoyl)amino]-3-hydroxypropanoate		3.122	C11H13NO6	294.04291	有机酸	46164292	1944037	0
	w/o MS2:Glycocyamine; CE0; BPMFZUMJYQTVII-UHFFFAOYSA-N		3.602	C3H7N3O2	118.06519	氨基酸及其衍生物	486594720	43760348	30295556
	w/o MS2:Unknown (carbon number 18); PlaSMA ID-1477		4.234	C18H28O3	293.21164	#N/A	32839228	3661654	67691
	w/o MS2:Unknown (carbon number 18); PlaSMA ID-1474		4.608	C18H28O3	293.21042	#N/A	3474500	3012964	131896376
	8-[3-oxo-2-[(E)-pent-2-enyl]cyclopenten-1-yl]octanoic acid		5.974	C18H28O3	293.2092	0	474753	171188480	1187801
	w/o MS2:Unknown (carbon number 18); PlaSMA ID-1472		5.829	C18H28O3	293.20697	#N/A	5729906	627875008	1208240
	w/o MS2:MLS000860051-01!Thioperamide maleate salt		3.986	C19H28N4O4S	293.18472	0	1529637	63193064	128584
	w/o MS2:(E)-2-decylpent-2-enedioic acid		5.723	C15H26O4	293.17358	有机酸	6341137	4179705	551781
	w/o MS2:Unknown (carbon number 14); PlaSMA ID-1471		3.61	C14H20N4O3	293.16287	#N/A	114899752	2159310	0
	w/o MS2:Estrone	Estrone	2.415	C18H22O2	293.15244	甾体类化合物	64163704	9663360	0
	w/o MS2:Phenyl-butyryl-glutamine; PlaSMA ID-1470		4.971	C15H20N2O4	293.15039	氨基酸及其衍生物	55577100	2179306	385071
	w/o MS2:NCGC00380986-01_C15H17NO4_		3.374	C15H17NO4	293.14984	#N/A	67361512	49138208	34702
	w/o MS2:MLS002172469-01!SB-206553 hydrochloride158942-04-2		4.254	C17H19ClN4O2	293.14764	0	150942432	4473490	256128
	w/o MS2:3-hydroxy-1a,5-bis(hydroxymethyl)-5,6b-dimethyl-1,3,3a,4,6,6a-hexahydrocyclopropa[e]inden-2-one		7.75	C14H22O4	293.11731	醇类	1658858	5942428	0
	w/o MS2:Climbazole		1.112	C15H17ClN2O2	293.10977	其他	581121	12344831	0
	w/o MS2:11,22-dimethyl (6E,17E)-3,14-dioxo-8,19-bis({[(2S,3R,4S,5S,6R)-3,4,5-trihydroxy-6-(hydroxymethyl)oxan-2-yl]oxy})-4,9,15,20-tetraoxatricyclo[16.4.0.0?,??]docosa-6,10,17,21-tetraene-11,22-dicarboxylate		4.584	C13H18O6	293.09937	糖类	582	28483098	0
	w/o MS2:NCGC00017182-04!3-methoxy-2-phenylfuro[2,3-h]chromen-4-one		3.648	C18H12O4	293.08197	#N/A	8314390	0	0
	R,8R,9S,12S,13R,14R,15R,16R)-6,8,14,15-tetrahydroxy-2,6,13,16-tetramethyl-3-{[(2R,3R,4S,5S,6R)-3,4,5-trihydroxy-6-(hydroxymethyl)oxan-2-yl]oxy}-10-oxatetracyclo[7.6.1.0?,?.0??,??]hexadec-4-en-11-one	12S,13R,14R,15R,16R)-6,8,14,15-tetrahydroxy-2,6,13,16-tetramethyl-3-{[(2R,3R,4S,5S,6R)-3,4,5-trihydroxy-6-(hydroxymethyl)oxan-2-yl]oxy}-10-oxatetracyclo[7.6.1.0?,?.0??,??]hexadec-4-en-11-one	1.834	C16H14O3	293.06271	香豆素类	0	14971600	0
	(4S,5Z,6S)-4-(2-methoxy-2-oxoethyl)-5-[2-[(E)-3-phenylprop-2-enoyl]oxyethylidene]-6-[(2S,3R,4S,5S,6R)-3,4,5-trihydroxy-6-(hydroxymethyl)oxan-2-yl]oxy-4H-pyran-3-carboxylic acid		0.801	C12H12N4O3S	293.06216	胺类	397421184	226549280	0
	[3-hydroxy-3-methyl-1-(7-oxofuro[3,2-g]chromen-9-yl)oxybutan-2-yl] (Z)-2-methylbut-2-enoate		1.299	C15H10O5	293.0433	酚类化合物	0	25747278	0
	1H-2-benzopyran-1-one, 6,8-dihydroxy-3-methyl-		3.063	C7H14N2O4S2	293.00015	氨基酸及其衍生物	6749498	0	0
	2-[(8S,9R)-9-acetyloxy-2-oxo-8,9-dihydrofuro[2,3-h]chromen-8-yl]propan-2-yl 3-methylbutanoate		1.187	C7H14N2O4S2	292.99792	氨基酸及其衍生物	88442	9789051	17383
	3-(alpha,alpha-dimethylallyl)psoralen		1.238	C7H14N2O4S2	292.99783	氨基酸及其衍生物	5339346	943351	0
	3,4-dihydro-2,2-dimethyl-pyrano[3,2-c][2]benzopyran-6(2H)-one		1.015	null	292.99158	#N/A	72757	547215	28347094
	4,7,8-trimethoxy-3,5-dimethylchromen-2-one		1.02	null	292.87399	#N/A	1494204	444394	0
	4-Methylcoumarin		4.626	null	292.66455	#N/A	0	38799136	0
	4-Methylumbelliferyl acetate		3.808	C34H41N5O8S	292.65338	0	7067362	12930164	0
	5,10-dimethoxy-2,2-dimethylpyrano[3,2-g]chromen-8-one		1.116	C34H41N5O8S	292.65311	0	4507318	811307	0
	5,6,7-Trimethoxycoumarin		5.842	null	292.63373	#N/A	1776483	0	0
	6-(1,1-DIMETHYLALLYL)-2-(1-HYDROXY-1-METHYLETHYL)-2,3-DIHYDRO-7H-FURO[3,2-G]CHROMEN-7-ONE		4.776	C18H31NO6S	292.22696	0	0	28981768	0
	6,7,8-trimethoxycoumarin		7.031	null	292.22604	#N/A	5546478	52311916	3045992
	7-Acetoxy-4-methylcoumarin		6.828	null	292.22552	#N/A	1259850	14812575	1557959
	7-hydroxy-2,3-dihydrocyclopenta[c]chromen-4(1H)-one		4.968	null	292.22549	#N/A	0	102871456	0
	7-Methoxy-4-methylcoumarin		6.919	null	292.22507	#N/A	7380795	7845204	2875849
	8-(2-hydroxy-1-methoxy-3-methylbut-3-enyl)-7-methoxychromen-2-one		0.777	C17H26ClNO3	292.19766	0	226398128	26348806	0
	8-hydroxy-5,8a-dimethyl-3-methylidene-3a,4,4a,8,9,9a-hexahydrobenzo[f][1]benzofuran-2,7-dione		0.857	C17H26ClNO3	292.19757	0	210901776	8554079	0
	8-hydroxy-6,7-dimethoxy-2H-chromen-2-one		0.285	null	117.95947	#N/A	21737764	16044390	9509263
	w/o MS2:NCGC00380140-01!2-[2-[5-[4-[4,5-dihydroxy-6-methyl-3-(3,4,5-trihydroxy-6-methyloxan-2-yl)oxyoxan-2-yl]oxy-1,2,4a,5-tetramethyl-2,3,4,7,8,8a-hexahydronaphthalen-1-yl]-3-methylpent-1-en-3-yl]oxy-5-hydroxy-6-methyl-3-(3,4,5-trihydroxy-6-methyloxan-2-yl)oxyoxan-4-yl]oxy-6-methyloxane-3,4,5-triol	NCGC00380140-01!2-[2-[5-[4-[4,5-dihydroxy-6-methyl-3-(3,4,5-trihydroxy-6-methyloxan-2-yl)oxyoxan-2-yl]oxy-1,2,4a,5-tetramethyl-2,3,4,7,8,8a-hexahydronaphthalen-1-yl]-3-methylpent-1-en-3-yl]oxy-5-hydroxy-6-methyl-3-(3,4,5-trihydroxy-6-methyloxan-2-yl)oxyoxan-4-yl]oxy-6-methyloxane-3,4,5-triol	6.576	C50H84O22	1054.58252	萜类化合物	0	16798544	0
	w/o MS2:NCGC00380118-01!	NCGC00380118-01!	3.749	C36H50O10	643.35339	萜类化合物	0	21386698	202634
	w/o MS2:NCGC00380111-01!2-(4,5-dihydroxy-7,7a-dimethyl-2-oxo-5,6,7,7b-tetrahydro-4H-naphtho[1,2-b]oxiren-1a-yl)prop-2-enyl 2,3,4-trihydroxybutanoate	NCGC00380111-01!2-(4,5-dihydroxy-7,7a-dimethyl-2-oxo-5,6,7,7b-tetrahydro-4H-naphtho[1,2-b]oxiren-1a-yl)prop-2-enyl 2,3,4-trihydroxybutanoate	3.212	C19H26O9	416.19058	萜类化合物	247979	49386352	0
	clausenin methyl ether		1.174	null	292.16458	#N/A	285811648	180512656	1850764
	COUMARIN		3.829	C16H18O4	292.15256	#N/A	33930944	83526408	52075
	w/o MS2:[1-hydroxy-1-(4-methoxyphenyl)propan-2-yl] 4-methoxybenzoate	[1-hydroxy-1-(4-methoxyphenyl)propan-2-yl] 4-methoxybenzoate	4.833	C18H20O5	339.09363	酚酸类	6294638	0	0
	Hymecromone Methyl Ether		2.188	C13H19NO5	292.11533	0	1905468	11825602	0
	methyl 3-(3-(2-(2,3-dihydrobenzofuran-5-yl)ethoxy)-4-methoxyphenyl)-3-(1-(3,4-dihydroxyphenethyl)-2-hydroxy-6-methyl-4-oxo-1,4-dihydropyridin-3-yl)propanoate		4.796	C17H13N3O2	292.1069	其他	6519036	6808100	0
	MMV676539		0.084	null	117.95943	#N/A	12905770	20349354	4608761
	NCGC00095436-04!6,7,8-trimethoxychromen-2-one		0.753	null	292.10175	#N/A	51244892	17978604	0
	NCGC00385154-02!4-[3-[(2S,3R,4S,5S,6R)-6-[[(2R,3R,4R)-3,4-dihydroxy-4-(hydroxymethyl)oxolan-2-yl]oxymethyl]-3,4,5-trihydroxyoxan-2-yl]oxy-2-hydroxy-3-methylbutoxy]furo[3,2-g]chromen-7-one		1.278	null	292.08383	#N/A	50238768	23916636	0
	w/o MS2:Mitragynine; PlaSMA ID-2187	Mitragynine; PlaSMA ID-2187	7.839	C23H30N2O4	399.22678	生物碱类	26889662	0	0
	Pesticide5_Ethofumesate_C13H18O5S_2-Ethoxy-3,3-dimethyl-2,3-dihydro-1-benzofuran-5-yl methanesulfonate		1.67	null	291.99631	#N/A	1391979	0	0
	Prenyletin		9.438	null	291.99414	#N/A	1034106	0	0
	reynosin		0.715	null	291.9064	#N/A	45781344	7121389	0
	Urolithin B		5.461	null	291.67432	#N/A	2820790	18711796	0
	Xanthotoxin		3.173	null	291.66772	#N/A	131231	16110362	0
	Xanthotoxol		3.338	null	291.66672	#N/A	0	35456688	0
	Xanthyletin		1.168	null	291.62527	#N/A	0	5370558	0
	xanthyletine		1.494	null	117.95939	#N/A	4563778	1849799	3372680
			7.543	null	291.25229	#N/A	13270584	18654612	17558360
	w/o MS2:Epiandrosterone	Epiandrosterone	5.573	C19H30O2	291.21643	甾体类化合物	24374364	45946884	18375
	w/o MS2:D617; LC-ESI-ITFT; MS2; CE		3.561	C17H26N2O2	291.20752	#N/A	0	92143392	0
	w/o MS2:Azatadine maleate		4.876	C28H30N2O8	291.18335	#N/A	1343816	519534144	981166
	w/o MS2:NCGC00380954-01_C16H22N2O3_4,6,8-Decatrienamide, 3-hydroxy-2,2,4-trimethyl-10-(5-oxazolyl)-, (3R,4Z,6Z,8E)-		4.748	C16H22N2O3	291.16943	醇类	102427592	13480452	2926044
	w/o MS2:Tulipinolide		4.243	C17H22O4	291.16245	其他	9549646	1393518080	835213
	w/o MS2:Androsterone	Androsterone	0.867	C19H30O2	291.15601	甾体类化合物	36448296	39695704	281884
	w/o MS2:"5-[(3,4,5-trimethoxyphenyl)methyl]pyrimidine-2,4-diamine"		1.097	C14H18N4O3	291.14182	0	36709640	1428162	0
	w/o MS2:Epicatechin		1.785	C15H14O6	291.13443	酚类化合物	2910283	116131032	0
	w/o MS2:MLS000069751-01!CARBINOXAMINE MALEATE		2.434	C20H23ClN2O5	291.13208	0	695109888	24531756	0
	w/o MS2:_120168		0.857	C16H18O5	291.11899	醚类	5472230	42633448	0
	w/o MS2:3,4-dimethyl-9-phenyl-7H-furo[2,3-f]chromen-7-one		4.038	C19H14O3	291.10843	酚类化合物	220953456	378251	0
C7	w/o MS2:Malonyltryptophan; PlaSMA ID-1447		2.101	C14H14N2O5	291.09418	氨基酸及其衍生物	25743540	2403750	0
	w/o MS2:CIANIDANOL		4.396	C15H14O6	291.08508	0	24890986	649	0
	w/o MS2:Midazolam	Midazolam	0.753	C18H13ClFN3	326.09064	生物碱类	3053514	17209322	0
	w/o MS2:methyl 8-hydroxy-4,5,7,10,14,14-hexamethyl-6,17-dioxo-16-oxapentacyclo[13.2.2.0?,??.0?,??.0?,?]nonadeca-3,7-diene-9-carboxylate	methyl 8-hydroxy-4,5,7,10,14,14-hexamethyl-6,17-dioxo-16-oxapentacyclo[13.2.2.0?,??.0?,??.0?,?]nonadeca-3,7-diene-9-carboxylate	3.735	C26H34O6	465.22397	生物碱类	4584994	0	111790208
	w/o MS2:NCGC00347826-02_C22H34O6_2-Hydroxy-2'',5'',5'',8a''-tetramethyl-5-oxododecahydro-2''H-dispiro[furan-3,2'-furan-5',1''-naphthalen]-4''-yl acetate	NCGC00347826-02_C22H34O6_2-Hydroxy-2'',5'',5'',8a''-tetramethyl-5-oxododecahydro-2''H-dispiro[furan-3,2'-furan-5',1''-naphthalen]-4''-yl acetate	6.877	C22H34O6	412.26797	萜类化合物	542132864	12328	0
	w/o MS2:NCGC00347810-02![5-formyl-4,8-dihydroxy-3-(3-methoxy-3-oxoprop-1-en-2-yl)-8a-methyl-2,3,4,4a,5,6,7,8-octahydro-1H-naphthalen-2-yl] 3,4-dihydroxy-2-methylidenebutanoate	NCGC00347810-02![5-formyl-4,8-dihydroxy-3-(3-methoxy-3-oxoprop-1-en-2-yl)-8a-methyl-2,3,4,4a,5,6,7,8-octahydro-1H-naphthalen-2-yl] 3,4-dihydroxy-2-methylidenebutanoate	3.623	C21H30O9	444.22375	萜类化合物	8209296	8106661	2651013
	w/o MS2:Dyclonine hydrochloride		4.292	C18H28ClNO2	290.20963	苯及其衍生物	0	142250432	0
	w/o MS2:(2E,4E)-N-(2-methylpropyl)dodeca-2,4-dienamide		3.905	C16H29NO	290.18689	胺类	921410816	2183279	0
	w/o MS2:methyl 2-(8-methyl-3a,4,5,6-tetrahydro-1H-pyrazino[3,2,1-jk]carbazol-3(2H)-yl)acetate	methyl 2-(8-methyl-3a,4,5,6-tetrahydro-1H-pyrazino[3,2,1-jk]carbazol-3(2H)-yl)acetate	4.311	C18H22N2O2	321.15823	生物碱类	8906576	217573168	261323
	w/o MS2:methyl 1-oxo-2-(o-tolyl)-1,2,3,6,7,7a-hexahydro-3a,6-epoxyisoindole-7-carboxylate	methyl 1-oxo-2-(o-tolyl)-1,2,3,6,7,7a-hexahydro-3a,6-epoxyisoindole-7-carboxylate	3.713	C17H17NO4	322.1149	生物碱类	11290	4241952	10411054
	w/o MS2:methyl 1-methyl-9H-beta-carbolin-7-yl ether	methyl 1-methyl-9H-beta-carbolin-7-yl ether	4.283	C13H12N2O	213.10188	生物碱类	81728208	128455400	389023
	w/o MS2:methyl (2E,8E)-9-[3a-hydroxy-6,7-dimethyl-1-(2-methylpropyl)-3-oxo-2,4,7,7a-tetrahydro-1H-isoindol-4-yl]-4,5-dihydroxy-8-methylnona-2,8-dienoate	methyl (2E,8E)-9-[3a-hydroxy-6,7-dimethyl-1-(2-methylpropyl)-3-oxo-2,4,7,7a-tetrahydro-1H-isoindol-4-yl]-4,5-dihydroxy-8-methylnona-2,8-dienoate	7.418	C25H39NO6	488.23907	生物碱类	8952243	12048175	20231344
	w/o MS2:Benzoylecgonine; LC-ESI-ITFT; MS2; CE		1.826	C16H19NO4	290.14746	酯类	562855360	33869588	4222790
	w/o MS2:MLS001077290-01!		0.763	C16H21Cl2N3	290.1463	0	49420276	17290200	0
	w/o MS2:cordycepin		0.791	C10H13N5O3	290.0639	核苷酸及其衍生物	68228040	13533370	0
	w/o MS2:methyl (1S,12S,13E)-13-ethylidene-18-(hydroxymethyl)-4-methoxy-8,15-diazapentacyclo[10.5.1.0?,?.0?,?.0??,??]octadeca-2,4,6,8-tetraene-18-carboxylate	methyl (1S,12S,13E)-13-ethylidene-18-(hydroxymethyl)-4-methoxy-8,15-diazapentacyclo[10.5.1.0?,?.0?,?.0??,??]octadeca-2,4,6,8-tetraene-18-carboxylate	2.952	C22H26N2O4	405.1778	生物碱类	18545160	1240835	0
	w/o MS2:NCGC00347740-02_C30H40O8_Androstan-16-one, 1,7-bis(acetyloxy)-14,15-epoxy-17-(3-furanyl)-3-hydroxy-4,4,8-trimethyl-	NCGC00347740-02_C30H40O8_Androstan-16-one, 1,7-bis(acetyloxy)-14,15-epoxy-17-(3-furanyl)-3-hydroxy-4,4,8-trimethyl-	7.601	C30H40O8	546.30115	萜类化合物	17715824	34294532	0
	w/o MS2:NCGC00381202-01!3,15-dihydroxyhexadecanoic acid		4.697	C16H32O4	289.23712	有机酸	0	19767182	0
	w/o MS2:4-((1R,3S,5r,7r)-5,7-dimethyl-1,3-diazaadamantan-2-yl)-2-methoxyphenol		3.261	C17H24N2O2	289.19092	酚类化合物	4681938	455601664	0
	w/o MS2:methyl (1R,18R)-17-ethyl-3,13-diazapentacyclo[13.3.1.0?,??.0?,?.0??,??]nonadeca-2(10),4(9),5,7,16-pentaene-1-carboxylate	methyl (1R,18R)-17-ethyl-3,13-diazapentacyclo[13.3.1.0?,??.0?,?.0??,??]nonadeca-2(10),4(9),5,7,16-pentaene-1-carboxylate	5.126	C21H24N2O2	354.21777	生物碱类	101137976	33171164	0
	w/o MS2:Indole-3-acetyl-L-isoleucine; PlaSMA ID-1429		4.045	C16H20N2O3	289.1554	氨基酸及其衍生物	101883344	107524096	4085538
	w/o MS2:Indole-3-acetyl-L-isoleucine		3.533	C16H20N2O3	289.15311	氨基酸及其衍生物	37733480	1602411904	24373
	w/o MS2:Mesoridazine	Mesoridazine	3.943	C21H26N2OS2	387.15421	生物碱类	12201262	62340	95771
	w/o MS2:NCGC00180350-02_C15H22O4_2-[(3S,3aR,5R,7aS)-3a-Acetyl-3-hydroxy-7a-methyloctahydro-1H-inden-5-yl]acrylic acid		1.168	C15H22O4	289.13889	醇类	11336604	125055936	0
	w/o MS2:Pesticide4_Myclobutanil_C15H17ClN4_2-(4-Chlorophenyl)-2-(1H-1,2,4-triazol-1-ylmethyl)hexanenitrile		1.187	C15H17ClN4	289.121	苯及其衍生物	0	25999106	157428
	w/o MS2:Mesaconitine; PlaSMA ID-3085	Mesaconitine; PlaSMA ID-3085	5.26	C33H45NO11	632.3053	生物碱类	2349576	28341530	0
	w/o MS2:Melatonin	Melatonin	2.724	C13H16N2O2	233.12852	生物碱类	93201928	8037718	0
	w/o MS2:Lauryl diethanolamide		6.238	C16H33NO3	288.25375	胺类	43381860	33811936	103771504
	w/o MS2:MLS001076129-01!		8.072	C19H30ClNO	288.23154	0	0	18491652	0
	w/o MS2:NCGC00180556-02_C15H26O4_(1S,4R,4aS,8aS)-1,2-Bis(hydroxymethyl)-5,5,8a-trimethyl-1,4,4a,5,6,7,8,8a-octahydro-1,4-naphthalenediol		4.283	C15H26O4	288.21783	醇类	2138291	149334256	0
	w/o MS2:Unknown (carbon number 12); PlaSMA ID-1416		5.073	C12H25N5O3	288.21054	#N/A	51505808	85204	0
	w/o MS2:2-heptylquinoline-3,4-diol:Pseudomonas quinolone signal:PQS:Series 3 HAQ C7		1.238	C16H21NO2	288.20206	#N/A	1416150016	32894674	0
	w/o MS2:Unknown (carbon number 14); PlaSMA ID-1414		1.895	C14H25NO5	288.19202	#N/A	99276040	102761	0
	w/o MS2:Zolmitriptan (Zomig)		4.941	C16H21N3O2	288.17136	色胺类	340361920	6295540	0
	w/o MS2:Zolmitriptan		4.162	C16H21N3O2	288.16861	色胺类	20094732	13348320	1751686
	4-methyl-8-((2-methylpiperidin-1-ium-1-yl)methyl)-2-oxo-2H-chromen-7-olate		5.069	C17H21NO3	288.15741	#N/A	989504	459971456	0
	w/o MS2:Maltol	Maltol	5.72	C6H6O3	127.03905	生物碱类	32832202	74713880	13498651
	w/o MS2:MLS002153782-01!Ritodrine hydrochloride23239-51-2		5.295	C17H22ClNO3	288.15726	0	95443136	8035768	0
	w/o MS2:MLS000862180-01!		3.374	C15H18BrN3O3	288.13434	0	114679976	87040960	0
	w/o MS2:MLS002153304-01!Rutaecarpine84-26-4		0.786	C18H13N3O	288.11801	0	99736424	46271528	0
	w/o MS2:Ketoisovaleric acid		0.832	C5H8O3	117.05519	#N/A	1294704	16426329	35026576
	w/o MS2:MMV001499		3.012	C10H13N3O5S	288.06781	0	11204576	0	0
	w/o MS2:Unknown (carbon number 20); PlaSMA ID-1412		1.118	C20H30O	287.24377	#N/A	10901314	254147264	0
	w/o MS2:NCGC00347710-02!4-[1-(1,3-benzodioxol-5-yl)propan-2-yl]-4,5-dimethoxy-2-prop-2-enylcyclohexa-2,5-dien-1-one	NCGC00347710-02!4-[1-(1,3-benzodioxol-5-yl)propan-2-yl]-4,5-dimethoxy-2-prop-2-enylcyclohexa-2,5-dien-1-one	4.917	C21H24O5	374.19516	萜类化合物	4116784	122749536	12189094
	w/o MS2:4-Androstene-3,17-dione	4-Androstene-3,17-dione	4.866	C19H26O2	287.19714	甾体类化合物	15529988	35243428	526580
	w/o MS2:(1S,2R,9R,10S,12S)-12-hydroxy-7,15-diazatetracyclo[7.7.1.0^{2,7}.0^{10,15}]heptadecan-6-one		3.561	C15H24N2O2	287.17441	#N/A	12761743	165709440	0
	(1S,2R,9R,10S,12S)-12-hydroxy-7,15-diazatetracyclo[7.7.1.0^{2,7}.0^{10,15}]heptadecan-6-one		3.434	C15H24N2O2	287.17188	#N/A	418906528	350311	0
	w/o MS2:Makaluvamine O	Makaluvamine O	2.563	[C10H8BrN2O2]+	266.9838	生物碱类	19296414	496046	88422
	w/o MS2:makaluvamine K	makaluvamine K	5.088	[C19H20N3O2]+	322.20041	生物碱类	68792	51862212	0
	w/o MS2:"MLS001075321-01!1-(5-methoxy-1H-indol-3-yl)-2-piperidin-1-ylethane-1,2-dione"		4.888	C16H18N2O3	287.13916	0	112232888	6217377	24586
	w/o MS2:Fisetin		4.489	C15H10O6	287.13742	酚类化合物	122492568	12072095	0
	w/o MS2:MLS000862196-01!BW 723C86		0.744	C16H19ClN2OS	287.12363	0	49300108	44847136	0
	w/o MS2:MLS000862184-01!SB 204741		3.789	C14H14N4OS	287.09982	0	97452120	30451538	0
	w/o MS2:NCGC00347665-02_C31H40O12_Butanoic acid, 2-methyl-, 9-(3-furanyl)decahydro-2,6,8,9,14-pentahydroxy-3,8a-dimethyl-7-oxo-12H,13aH-3,6a,11b-[1,1,3]propanetriyl-2H,8H-oxireno[3',3a']indeno[5',4':4,5]pyrano[2,3-b]oxocin-4-yl ester	NCGC00347665-02_C31H40O12_Butanoic acid, 2-methyl-, 9-(3-furanyl)decahydro-2,6,8,9,14-pentahydroxy-3,8a-dimethyl-7-oxo-12H,13aH-3,6a,11b-[1,1,3]propanetriyl-2H,8H-oxireno[3',3a']indeno[5',4':4,5]pyrano[2,3-b]oxocin-4-yl ester	4.244	C31H40O12	587.2453	萜类化合物	40001364	0	0
	w/o MS2:(2S,3R)-3-hydroxy-4-methoxy-2-(2-phenylethyl)-2,3-dihydropyran-6-one		0.753	C14H16O4	287.07993	脂质	984395	77516560	240287
	w/o MS2:Kaempferol		4.968	C15H10O6	287.04889	酚类化合物	0	16874214	0
	w/o MS2:2-[[(2R,3S)-2-(3,4-dihydroxyphenyl)-3,5-dihydroxy-3,4-dihydro-2H-chromen-7-yl]oxy]oxane-3,4,5-triol		3.88	C15H20O3	287.01849	酯类	0	12102725	0
	w/o MS2:C17_Sphingosine		7.499	C17H35NO2	286.2735	醇类	13008616	2341968	0
	w/o MS2:MLS001333694-01!PANCURONIUM BROMIDE		4.822	[C35H60BrN2O4]+	286.22519	脂质	3692662	0	122261
	w/o MS2:mahanimbine	mahanimbine	4.417	C23H25NO	332.19696	生物碱类	154588816	30090580	0
	w/o MS2:NCGC00381044-02!3,6-diphenylcyclohexane-1,2-diol		3.212	C18H20O2	286.17694	醇类	163436912	1302393	0
	w/o MS2:Dendrobine		3.063	C16H23NO2	286.17499	#N/A	119653632	2669928	0
	w/o MS2:C12H19N3O5; PlaSMA ID-1394		6.025	C12H19N3O5	286.14218	其他	191547	23608900	558374
	w/o MS2:57-66-9		1.093	C13H19NO4S	286.11365	0	552067	49972372	0
	w/o MS2:MLS000028687-01!FLUDARABINE		0.753	C10H12FN5O4	286.09473	0	10306977	659819712	0
	w/o MS2:Olaquindox		2.314	C12H13N3O4	286.08389	其他	40113916	22934026	0
	w/o MS2:Cladribine		3.012	C10H12ClN5O3	286.07401	核苷酸及其衍生物	302195616	24441	0
	w/o MS2:stearic acid		0.725	C18H36O2	285.27853	有机酸	3496	9648336	498107
	w/o MS2:NCGC00381375-01!(6E)-heptadeca-6,16-diene-1,2,4-triol		9.632	C17H32O3	285.24323	醇类	0	13685336	0
	w/o MS2:NCGC00347603-02!2,4-dihydroxy-6-methyl-3-[(2E,6E)-3,7,11-trimethyldodeca-2,6,10-trienyl]benzaldehyde	NCGC00347603-02!2,4-dihydroxy-6-methyl-3-[(2E,6E)-3,7,11-trimethyldodeca-2,6,10-trienyl]benzaldehyde	5.156	C23H32O3	379.22339	萜类化合物	463895456	8849318	0
	w/o MS2:Oseltamivir carboxylate; LC-ESI-ITFT; MS2; CE		1.853	C14H24N2O4	285.18146	氨基酸及其衍生物	11304478	14938651	0
	w/o MS2:NCGC00380108-02!(4E,6E)-2-(hydroxymethyl)-3-(3-methoxy-3-oxopropyl)deca-4,6-dienoic acid		1.088	C15H24O5	285.16724	有机酸	22699078	17533320	0
	w/o MS2:MLS001148140-01!3-Tropanylindole-3-carboxylate hydrochloride		3.863	C17H21ClN2O2	285.16385	0	151566	2609232	19678466
	w/o MS2:N-ethyl-3-hydroxy-2-phenyl-N-(pyridin-4-ylmethyl)propanamide		5.362	C17H20N2O2	285.16068	0	1821732	18328056	259489
	w/o MS2:Tropisetron		4.736	C17H20N2O2	285.15979	#N/A	22966890	1139906304	161509
	w/o MS2:MLS001148436-01!		5.785	C17H21ClN2S	285.14752	0	0	377036	10476676
	w/o MS2:3-Hexen-1-ol O-b-D-glucopyranoside		2.232	C12H22O6	285.13327	苷类化合物	387757472	1194328192	0
	w/o MS2:NCGC00381318-01![3-methyl-1-[3-methyl-1-[3-methyl-1-oxo-1-(2,3,4,5,6-pentahydroxyhexoxy)pentan-2-yl]oxy-1-oxopentan-2-yl]oxy-1-oxopentan-2-yl] 2-hydroxy-3-methylpentanoate		5.352	C30H54O14	639.35663	肽类	115183	64146180	2472776
	w/o MS2:Alnustone		0.763	C19H18O	285.12021	二芳基庚烷类	34807820	6703114	0
	w/o MS2:Helicide		2.967	C13H16O7	285.09427	酚苷类	159654	49437340	0
	w/o MS2:5-hydroxy-2-(4-hydroxyphenyl)-7-methoxy-4H-chromen-4-one		0.848	C16H12O5	285.08536	酚类化合物	33623688	624444352	0
	w/o MS2:Magnocurarine	Magnocurarine	4.172	C19H24NO3+	315.17136	生物碱类	9306010	1916699648	0
	w/o MS2:(2S,3S)-3-hydroxy-4-methoxy-2-[(E)-2-phenylethenyl]-2,3-dihydropyran-6-one		4.142	C14H14O4	285.06876	脂质	3174862	19284284	0
	w/o MS2:Tris(2-chloroethyl)phosphate		5.507	C6H12Cl3O4P	284.96082	#N/A	23384900	33462698	11234338
	w/o MS2:Lycorine hydrochloride	Lycorine hydrochloride	4.746	C16H18ClNO4	324.10266	生物碱类	378106	25482420	0
	w/o MS2:L-Oxonoreleagnine; PlaSMA ID-530	L-Oxonoreleagnine; PlaSMA ID-530	4.584	C11H10N2O	187.08646	生物碱类	96194016	93227536	251343
	w/o MS2:C18(Plasm)-18:1 PC		8.401	C44H86NO7P	284.29526	脂质	31673	925797	245595264
	w/o MS2:N-dodecanoyl-S-homoserine lactone		5.731	C16H29NO3	284.22562	0	695897	44450524	1156608
	w/o MS2:conocarpan		2.056	C18H18O2	284.16144	酚类化合物	2141500	2198496	35500812
	w/o MS2:Metolachlor; LC-ESI-ITFT; MS2; CE		3.466	C15H22ClNO2	284.14682	胺类	315872	3490942464	1965198
	w/o MS2:NCGC00169940-02!3-(1H-indol-3-ylmethyl)-2,3,6,7,8,8a-hexahydropyrrolo[1,2-a]pyrazine-1,4-dione		4.224	C16H17N3O2	284.13956	氨基酸及其衍生物	1766762112	1415627136	0
	w/o MS2:NCGC00381368-01_C17H19NO4_{3-[(E)-2-(1,3-Benzodioxol-5-yl)vinyl]-2-oxiranyl}(1-piperidinyl)methanone		0.848	C17H19NO4	284.12201	苯及其衍生物	83104112	465431488	0
	w/o MS2:NCGC00384570-01_C11H19NO6_Butanenitrile, 2-(beta-D-glucopyranosyloxy)-2-methyl-		3.384	C11H19NO6	284.10999	皂苷类化合物	54291868	22368650	0
	w/o MS2:MMV676555		2.212	C16H14ClN3	284.09891	其他	344962976	359715968	0
	w/o MS2:Liensinine	Liensinine	4.292	C37H42N2O6	611.31622	生物碱类	0	83464072	76552
	w/o MS2:Lenalidomide	Lenalidomide	2.424	C13H13N3O3	260.10297	生物碱类	37848492	34781360	0
	w/o MS2:Oleic_acid		0.686	C18H34O2	283.26379	有机酸	5031258	12794687	2481776
	w/o MS2:7,4'-DIMETHOXYISOFLAVONE		5.699	C17H14O4	283.18576	酚类化合物	2254838	73301288	3418911
	w/o MS2:Hexaethylene glycol; CE0; IIRDTKBZINWQAW-UHFFFAOYSA-N		1.446	C12H26O7	283.17673	#N/A	245273664	1926670	186394
	w/o MS2:MLS002153354-01!Tyrphostin A910537-47-0		8.914	C18H22N2O	283.1745	0	42195724	6723616	22809110
	w/o MS2:ANISOMYCIN		3.364	C14H19NO4	283.16507	醚类	164567424	8429058	1187650
	w/o MS2:3-hydroxy-2-octylpentanedioic acid		3.924	C13H24O5	283.15173	有机酸	98865032	21077804	119374
	w/o MS2:Unknown (carbon number 12); PlaSMA ID-1366		1.116	C12H18N4O4	283.14056	#N/A	60513460	49050816	0
	w/o MS2:verruculotoxin		2.936	C15H20N2O	283.12442	氨基酸及其衍生物	4181070	48377612	0
	w/o MS2:1-(1-hydroxybutyl)-1,3,4,5,6,7-hexahydro-2-benzofuran-4,5,6,7-tetrol		4.113	C12H20O6	283.11581	#N/A	18257164	152403968	0
	w/o MS2:Lansoprazole	Lansoprazole	2.828	C16H14F3N3O2S	370.08215	生物碱类	314486	10947746	0
	w/o MS2:MLS000863638-01!methyl 6-(1-hydroxyethyl)phenazine-1-carboxylate		2.188	C16H14N2O3	283.10864	0	19558204	95783000	0
	w/o MS2:Unknown (carbon number 6); PlaSMA ID-50		1.106	C6H13NO	116.10741	#N/A	6469717	8559090	1754316
	w/o MS2:Kopsinine; PlaSMA ID-1860	Kopsinine; PlaSMA ID-1860	6.565	C21H26N2O2	339.20572	生物碱类	29721164	0	0
	w/o MS2:7-methoxy-3-(4-methoxyphenyl)-4H-chromen-4-one		3.45	C17H14O4	283.10187	酚类化合物	136126656	107556816	0
	w/o MS2:Unknown (carbon number 12); PlaSMA ID-1359		0.857	C12H10O8	283.05051	#N/A	167373520	231822272	0
	w/o MS2:1,3,5,8-Tetrahydroxyxanthone		0.705	C13H8O6	283.01822	酚类化合物	28614198	10920590	0
	w/o MS2:Clafen (Cyclophosphamide)		3.212	C7H15Cl2N2O2P	283.00928	#N/A	3598778	0	270812
	w/o MS2:Oleamide		9.273	C18H35NO	282.27899	醇类	157414880	20591430	85511488
	w/o MS2:MLS001148620-01!		1.093	C19H24ClNO	282.19263	0	1419843	59412928	2168873
	w/o MS2:N-nornuciferine		4.588	C18H19NO2	282.15918	其他	511423808	85233576	1192314
	w/o MS2:Pendimethalin		4.438	C13H19N3O4	282.1438	胺类	41956864	16480028	0
	w/o MS2:[3-hydroxy-3-methyl-1-(7-oxofuro[3,2-g]chromen-9-yl)oxybutan-2-yl] (Z)-2-methylbut-2-enoate	[3-hydroxy-3-methyl-1-(7-oxofuro[3,2-g]chromen-9-yl)oxybutan-2-yl] (Z)-2-methylbut-2-enoate	1.794	C14H16O5	282.13321	香豆素类	55645324	19594214	0
	w/o MS2:Unknown (carbon number 11); PlaSMA ID-1355		4.058	C11H15N5O4	282.12128	#N/A	42457956	9389149	0
	w/o MS2:N-(6-methoxypyridin-3-yl)-1-methyl-1H-indole-6-carboxamide		0.876	C16H15N3O2	282.11987	胺类	148835168	226822112	0
	w/o MS2:Kahweol	Kahweol	3.163	C20H26O3	315.202	生物碱类	0	2871834	24529102
	w/o MS2:Juglone	Juglone	1.43	C10H6O3	212.99174	生物碱类	1782906	13652416	4089665
	w/o MS2:4,5-Dichloro-2-n-octyl-3(2H)-isothiazolone (DCOIT); LC-ESI-ITFT; MS2; CE		1.009	C11H17Cl2NOS	282.04758	苯及其衍生物	745355776	3389414	201126
	w/o MS2:3-Iodopropynyl butylcarbamate		1.729	C8H12INO2	282.00485	其他	31658804	0	0
	w/o MS2:Linoleic acid		8.029	C18H32O2	281.24707	有机酸	2339206	7839230	472878
	w/o MS2:MLS001146891-01!113-52-0		5.563	C19H25ClN2	281.20892	0	367849	354185824	0
	w/o MS2:MLS002154238-01!Mefexamide hydrochloride3413-64-7		5.063	C15H25ClN2O3	281.18634	0	559099264	813051	0
	w/o MS2:"NCGC00160343-01!1-Phenyl-2-(3,4,5,6-tetrahydro-2H-[2,3']bipyridinyl-1-yl)-ethanone"		1.421	C18H20N2O	281.16025	苯及其衍生物	3108266	93005488	53856804
	w/o MS2:NCGC00180043-02_C17H16N2O2_1H-1,4-Benzodiazepine-2,5-dione, 3,4-dihydro-4-methyl-3-(phenylmethyl)-		3.829	C17H16N2O2	281.12366	苯二氮卓类	1959288	96225776	926348
	w/o MS2:Ipriflavone		7.179	C18H16O3	281.11719	酚类化合物	43630416	54317920	0
	w/o MS2:MLS001146879-01!35212-22-7		1.996	C18H16O3	281.1109	0	15594683	162986736	0
	w/o MS2:Proline		3.332	C5H9NO2	116.07113	氨基酸及其衍生物	198353600	12001507	1906609
	w/o MS2:Huperzine A		2.12	C15H18N2O	281.10867	#N/A	252091552	15741073	0
	w/o MS2:MLS002172496-01!Tyrphostin AG 494133550-35-3		3.972	C16H12N2O3	281.0878	0	10572645	34535	0
	w/o MS2:3-[(E)-2-(3-hydroxyphenyl)ethenyl]-5-methoxyphenol		1.351	C15H14O3	281.05984	其他	65166072	0	0
	w/o MS2:methyl 5,6-diacetyloxy-10-hydroxy-2,4b,7,7,10a,12a-hexamethyl-12-methylidene-1,4,8-trioxo-4a,5,6,6a,9,10,10b,11-octahydronaphtho[1,2-h]isochromene-2-carboxylate		2.129	C30H40O11	280.99615	类固醇	0	48766956	0
	w/o MS2:L-Proline; CE0; ONIBWKKTOPOVIA-BYPYZUCNSA-N		1.224	C5H9NO2	116.07073	氨基酸及其衍生物	251067664	439871296	46559072
	w/o MS2:3-methoxy-2-(3-methylbut-2-enyl)-5-pentylphenol		4.805	C17H26O2	280.22714	酚类化合物	0	137361344	0
	w/o MS2:NCGC00347406-02!5-(4-carboxy-3-methylbutyl)-5,6,8a-trimethyl-3-oxo-4a,6,7,8-tetrahydro-4H-naphthalene-1-carboxylic acid	NCGC00347406-02!5-(4-carboxy-3-methylbutyl)-5,6,8a-trimethyl-3-oxo-4a,6,7,8-tetrahydro-4H-naphthalene-1-carboxylic acid	5.342	C20H30O5	368.24191	萜类化合物	0	38053728	0
	Proline		0.886	C5H9NO2	116.0707	氨基酸及其衍生物	875496192	185941248	33700284
	w/o MS2:MLS001074103-01!		1.121	C16H26ClNO3	280.20074	0	274741	40741300	0
	w/o MS2:Sibutramine hydrochloride		5.18	C17H26ClN	280.18732	0	21760762	402297184	175918
	w/o MS2:Itraconazole (Sporanox)	Itraconazole (Sporanox)	1.102	C35H38Cl2N8O4	353.13049	生物碱类	130677	40541980	0
	w/o MS2:Isomajdine	Isomajdine	5.135	C23H28N2O6	429.20224	生物碱类	17331706	2483210	63141
	w/o MS2:Isoformosanine; PlaSMA ID-2062	Isoformosanine; PlaSMA ID-2062	4.254	C21H24N2O4	369.18088	生物碱类	116916992	2679493	0
	w/o MS2:Irgarol; LC-ESI-ITFT; MS2; CE	Irgarol; LC-ESI-ITFT; MS2; CE	3.809	C11H19N5S	254.13693	生物碱类	4388434	291486496	0
	w/o MS2:Unknown (carbon number 18); PlaSMA ID-1339		5.467	C18H30O2	279.23312	#N/A	9513447	8600199	113017
	w/o MS2:NCGC00169863-02!(10E,12E)-9-hydroxyoctadeca-10,12-dienoic acid		7.646	C18H32O3	279.23099	有机酸	1590952	17193872	7881057
	w/o MS2:Proline; LC-ESI-ITFT; MS2; CE 65.0 eV; [M+H]+		1.285	C5H9NO2	116.07063	氨基酸及其衍生物	1006800448	55146052	6895417
	w/o MS2:linolenic acid		7.888	C18H30O2	279.23041	有机酸	271053	18845962	2820044
	w/o MS2:NCGC00347396-02_C29H36O11_7,11-Methano-2H,4H-oxireno[1,8]cycloocta[1,2-f][2]benzopyran-8-acetic acid, 10-(acetyloxy)-4-(3-furanyl)dodecahydro-alpha,11-dihydroxy-4a,7,9,9-tetramethyl-2,13-dioxo-, methyl ester, (alphaR,4R,4aR,7S,8S,10S,11S,11aR,12aS)-	NCGC00347396-02_C29H36O11_7,11-Methano-2H,4H-oxireno[1,8]cycloocta[1,2-f][2]benzopyran-8-acetic acid, 10-(acetyloxy)-4-(3-furanyl)dodecahydro-alpha,11-dihydroxy-4a,7,9,9-tetramethyl-2,13-dioxo-, methyl ester, (alphaR,4R,4aR,7S,8S,10S,11S,11aR,12aS)-	6.462	C29H36O11	578.26422	萜类化合物	24142264	0	0
	w/o MS2:Ipidacrine	Ipidacrine	5.119	C12H16N2	189.13876	生物碱类	2841493	66291224	652277
	w/o MS2:iodinated analogue of makaluvamine Q	iodinated analogue of makaluvamine Q	2.962	[C11H11IN3O]+	328.00101	生物碱类	2908188	0	0
	w/o MS2:NCGC00380158-01!2-[2-[2-[[2-[2-(2-hydroxypropanoylamino)-3-methylbutanoyl]oxy-3-methylbutanoyl]amino]-3-methylbutanoyl]oxypropanoylamino]-3-methylbutanoic acid		8.958	C26H45N3O10	560.32172	肽类	100997248	0	0
	w/o MS2:NCGC00386071-01![3-methyl-1-[3-methyl-1-oxo-1-(2,3,4,5,6-pentahydroxyhexoxy)pentan-2-yl]oxy-1-oxopentan-2-yl] 2-hydroxy-3-methylpentanoate		7.202	C24H44O12	542.32233	肽类	87380288	24983066	171737
	w/o MS2:Dibutyl phthalate		1.186	C16H22O4	279.15924	酯类	109401136	44797020	2067203072
	Dibutyl phthalate		0.921	C16H22O4	279.15909	酯类	67349680	51392024	9219456000
	w/o MS2:Huperzine B		3.473	C16H20N2O	279.13388	其他	1187408768	10521159	1267297
	w/o MS2:Unknown (carbon number 4); PlaSMA ID-2		0.904	C4H4O2	85.02921	#N/A	111989120	28912420	3593128
	w/o MS2:DIHYDROTANSHINONE I		7.84	C18H14O3	279.10046	酚类化合物	70988904	126118184	0
	w/o MS2:Piscidic Acid		0.8	C11H12O7	279.04788	有机酸	9458047	34146296	1041626
	w/o MS2:MLS001401454-01!Venlafaxine hydrochloride93413-69-5		0.886	C17H28ClNO2	278.21796	0	14361428	0	0
	w/o MS2:PF1140_120159		4.553	C16H23NO3	278.17566	#N/A	686883	153739536	35279
	w/o MS2:inosine	inosine	1.097	C10H12N4O5	291.07034	生物碱类	54421600	0	0
	w/o MS2:1-Cinnamoylpyrrolidine	1-Cinnamoylpyrrolidine	1.106	C13H15NO	202.11845	酚酸类	78879320	849709184	0
	w/o MS2:NCGC00381436-01!2-(5,6-dihydroxy-3-methoxycarbonylcyclohex-3-en-1-yl)oxypropanoic acid		0.867	C11H16O7	278.12347	有机酸	145115920	177875216	0
	w/o MS2:Crystamidine		2.946	C18H15NO4	278.09705	醇类	5494928	47397416	0
	w/o MS2:Unknown (carbon number 18); PlaSMA ID-1302		5.023	C18H28O2	277.21603	#N/A	28107270	1579015	1775179
	w/o MS2:Unknown (carbon number 18); PlaSMA ID-1303		7.068	C18H28O2	277.21442	#N/A	3791635	8321533	2748313
	w/o MS2:6-Shogaol		7.473	C17H24O3	277.18045	酮类	2723146	17630016	62723132
	w/o MS2:NCGC00169702-02!(5R)-5-hydroxy-1-(4-hydroxy-3-methoxyphenyl)decan-3-one		6.151	C17H26O4	277.17822	其他	13144746	1678505	23945952
	w/o MS2:NCGC00180855-02_C23H36O4_2-Pentenoic acid, 3-[(acetyloxy)methyl]-5-[(1R,4aR,8aR)-decahydro-5,5,8a-trimethyl-2-methylene-1-naphthalenyl]-, methyl ester, (2Z)-	NCGC00180855-02_C23H36O4_2-Pentenoic acid, 3-[(acetyloxy)methyl]-5-[(1R,4aR,8aR)-decahydro-5,5,8a-trimethyl-2-methylene-1-naphthalenyl]-, methyl ester, (2Z)-	3.876	C23H36O4	399.25766	萜类化合物	37340600	4718226	14301
	w/o MS2:3,7-Epoxycaryophyllan-6-Ol		0.888	C15H26O2	277.14352	其他	78217736	49156200	18876568
	L-Saccharopine; LC-ESI-QTOF; MS2; CE		0.753	C11H20N2O6	277.13803	氨基酸及其衍生物	604875264	443341472	7271396
	w/o MS2:Triethylcitrate		1.164	C12H20O7	277.12814	有机酸	1617660	4254237	39156976
	w/o MS2:1-Pentanone, 3-hydroxy-1,5-diphenyl-		1.794	C17H18O2	277.11832	苯及其衍生物	34263964	106544336	0
	w/o MS2:"MLS000728601-01!(2S)-3-benzoyl-2,7b-dihydro-1aH-oxireno[2,3-c]quinoline-2-carbonitrile"		3.443	C17H12N2O2	277.09442	0	23440792	837987	0
	w/o MS2:Tanshinone I		7.639	C18H12O3	277.08542	酚类化合物	56342276	99862064	27979
	w/o MS2:94-20-2		1.093	C10H13ClN2O3S	277.04187	0	0	8091344	0
	w/o MS2:Unknown (carbon number 14); PlaSMA ID-1291		4.055	C14H29NO4	276.22549	#N/A	0	37729168	0
	w/o MS2:Unknown (carbon number 13); PlaSMA ID-1290		3.571	C13H25NO5	276.17975	#N/A	753413	274840448	0
	w/o MS2:MLS001146912-01!		1.134	C16H21NO3	276.16745	0	25176772	7725042	24354846
	w/o MS2:N-Fructosyl isoleucine; PlaSMA ID-1287		1.128	C12H23NO7	276.14456	氨基酸及其衍生物	1009371712	121400120	0
	w/o MS2:Unknown (carbon number 11); PlaSMA ID-1286		0.886	C11H21N3O3S	276.14294	#N/A	247607648	36280128	0
	w/o MS2:Unknown (carbon number 11); PlaSMA ID-1285		1.187	C11H17NO7	276.10803	#N/A	9662685	901432192	0
	w/o MS2:Indole-3-carbinol; LC-ESI-QTOF; MS2; CE	Indole-3-carbinol; LC-ESI-QTOF; MS2; CE	3.183	C9H9NO	130.06508	生物碱类	251727360	347884320	806908
	w/o MS2:ACTIPHENOL		3.867	C15H17NO4	276.08575	苯及其衍生物	63087796	0	0
	w/o MS2:Dimethenamid		3.502	C12H18ClNO2S	276.08124	其他	17761466	837554	0
	w/o MS2:"NCGC00160278-01!7,8-Dihydroxy-3-(2-methyl-thiazol-4-yl)-chromen-4-one"		4.334	C13H9NO4S	276.03339	其他	44424212	0	0
	w/o MS2:MLS002153841-01!Iobenguane sulfate		1.808	C8H12IN3O4S	276.00574	0	1515121	0	0
	w/o MS2:8H-Benzo[g]-1,3benzodioxolo[6,5,4-de]quinolin-8-one		0.98	C17H9NO3	276.00131	其他	3225124	0	0
	w/o MS2:Ropivacaine		4.999	C17H26N2O	275.2113	氨基酸及其衍生物	3274765	50073096	3820151
	w/o MS2:Unknown (carbon number 18); PlaSMA ID-1281		4.586	C18H26O2	275.20132	#N/A	1710296	322709	39349272
	w/o MS2:Unknown (carbon number 18); PlaSMA ID-1271		5.913	C18H26O2	275.19897	#N/A	2449614	557218	9520011
	w/o MS2:C18H26O2; PlaSMA ID-1283		4.264	C18H26O2	275.19568	其他	219925248	230216	220238
	w/o MS2:NCGC00380303-01!(E)-7-methylidene-10-oxo-4-propan-2-ylundec-5-enoic acid		6.989	C15H24O3	275.16214	有机酸	529505	2662292	26712142
	w/o MS2:NCGC00180820-03_C25H38O4_(5xi,9xi)-Beyer-15-en-18-yl methyl succinate	NCGC00180820-03_C25H38O4_(5xi,9xi)-Beyer-15-en-18-yl methyl succinate	5.033	C25H38O4	425.2605	萜类化合物	242613040	5660146	0
	w/o MS2:ORMETOPRIM		3.747	C14H18N4O2	275.14822	0	7332316160	2483188	16630
	w/o MS2:Indole-3-acetyl-L-valine; LC-ESI-QTOF; MS2; CE		3.231	C15H18N2O3	275.1398	氨基酸及其衍生物	20976112	265294560	0
	w/o MS2:3,7-Epoxycaryophyllan-6-One		3.427	C15H24O2	275.13968	其他	84790272	52982660	122145
	w/o MS2:Phloretin		1.097	C15H14O5	275.10953	酚类化合物	89556880	14239078	0
	w/o MS2:NCGC00381382-01_C14H14N2O4_Cyclohepta[b]pyrrole-3-propanoic acid, alpha-(acetylamino)-1,4-dihydro-4-oxo-		3.561	C14H14N2O4	275.10083	氨基酸及其衍生物	68282704	11576593	0
	w/o MS2:(2R)-8-ethyl-7-hydroxy-5-methoxy-2-methyl-2,3-dihydrochromen-4-one		0.753	C13H16O4	275.09485	其他	26517686	27644010	0
	w/o MS2:NCGC00381290-01!2,3,6,8-tetrahydroxy-1-methylxanthen-9-one		0.839	C14H10O6	275.05383	酚类化合物	60069952	0	0
	w/o MS2:1-[3-hydroxy-2-(2-hydroxypropan-2-yl)-2,3-dihydro-1-benzofuran-5-yl]ethanone		1.074	C13H16O4	274.97333	酮类	382719	3173559	1002643
	w/o MS2:Palmitic Acid		6.247	C16H32O2	274.27438	有机酸	166419	0	2016881152
	w/o MS2:ISOPALMITIC ACID		7.079	C16H32O2	274.27356	有机酸	9238671360	166512576	4327800
	w/o MS2:Unknown (carbon number 14); PlaSMA ID-1257		4.341	C14H27NO4	274.20251	#N/A	751974	49701184	0
	w/o MS2:C13H23NO5; PlaSMA ID-1256		3.899	C13H23NO5	274.1658	其他	1495871	95737984	0
	w/o MS2:"MLS002473214-01!(2E,4E)-5-(1,3-benzodioxol-5-yl)-N-(2-methylpropyl)penta-2,4-dienamide"		1.561	C16H19NO3	274.13815	0	348451968	1351334	0
	w/o MS2:Metazachlor OXA; LC-ESI-ITFT; MS2; CE		3.085	C14H15N3O3	274.11859	氨基酸及其衍生物	178507296	208830720	0
	w/o MS2:isoliquiritigenin		4.898	C15H12O4	274.10748	酚类化合物	47504656	23077022	0
	w/o MS2:5-Hydroxymethylcytidine		4.019	C10H15N3O6	274.10352	其他	158135184	391116	654921
	w/o MS2:C9H23NO2S3; PlaSMA ID-1253		1.121	C9H23NO2S3	274.09552	其他	4134210	210925328	0
	w/o MS2:2-[(4,6-diamino-1,3,5-triazin-2-yl)thio]-Ethanesulfonic acid		0.705	C5H9N5O3S2	274.0047	胺类	604161	0	0
	w/o MS2:16-Hydroxyhexadecanoic acid		5.952	C16H32O3	273.2417	有机酸	0	5700173	0
	w/o MS2:5-beta-Androstan-17-beta-ol-3-one; LC-APPI-QQ; MS2; CE	5-beta-Androstan-17-beta-ol-3-one; LC-APPI-QQ; MS2; CE	6.982	C19H30O2	273.22046	甾体类化合物	27045964	84760	0
	w/o MS2:d-estradiol	d-estradiol	1.843	C18H24O2	273.19211	甾体类化合物	1089215	67274984	0
	(E)-5-hydroxy-3-isobutyl-6-(3-methylbenzylidene)-1,6-dihydropyrazin-2(3H)-one		4.034	C16H20N2O2	273.168	氨基酸及其衍生物	179470320	90977192	80333920
	w/o MS2:3',4',7-Trihydroxyflavanone		5.21	C15H12O5	273.15659	#N/A	2949621	69845104	1815151
	w/o MS2:NCGC00180697-02_C17H22O3_1,2-Cyclohexanediol, 1-methyl-4-(1-methylethenyl)-, 2-benzoate, (1S,2S,4R)-	NCGC00180697-02_C17H22O3_1,2-Cyclohexanediol, 1-methyl-4-(1-methylethenyl)-, 2-benzoate, (1S,2S,4R)-	4.678	C17H22O3	257.15344	萜类化合物	73881864	1496110	456900
	w/o MS2:MLS000859969-01!		1.369	C12H21ClN2O3S	273.13113	0	61958520	57920536	0
	w/o MS2:N-Caffeoylputrescine, (E)-		2.167	C13H18N2O3	273.12054	有机酸	136043216	0	0
	w/o MS2:Sotalol; LC-ESI-ITFT; MS2; CE		3.808	C12H20N2O3S	273.12018	#N/A	378374208	14879238	169652
	w/o MS2:naringenin		4.229	C15H12O5	273.11804	#N/A	142485248	14093185	265136
	w/o MS2:6,7-bis(hydroxymethyl)-4,9a-dimethyl-2,7,8,9-tetrahydro-1H-benzo[7]annulen-3-one		2.256	C15H22O3	273.08173	酮类	156577200	38216756	0
	w/o MS2:Anhydrobrazilic Acid		0.696	C12H10O5	273.02002	其他	0	6549630	0
	w/o MS2:Indole-3-acetonitrile	Indole-3-acetonitrile	3.113	C10H8N2	156.06548	生物碱类	126928232	15033385	2416478
	w/o MS2:3-OH-C10-HSL		4.796	C14H25NO4	272.18484	氨基酸及其衍生物	317820	237727744	0
	w/o MS2:Indole-3-acetaldehyde; LC-ESI-QTOF; MS2; CE	Indole-3-acetaldehyde; LC-ESI-QTOF; MS2; CE	3.512	C10H9NO	160.07539	生物碱类	369986816	21658964	2920937
	w/o MS2:Indaconitine	Indaconitine	3.7	C34H47NO10	652.31274	生物碱类	11469	5925828	0
	w/o MS2:Imiquimod	Imiquimod	5.924	C14H16N4	241.14412	生物碱类	1630429	338327	17006570
	w/o MS2:MLS000859963-01!Zaprinast		3.384	C13H13N5O2	272.11252	0	120998408	13524342	0
	w/o MS2:rubiadin		5.785	C15H10O4	272.09338	酚类化合物	0	46270036	0
	w/o MS2:5,8-dimethoxy-7-hydroxy-1-methyl-4-azafluoren-9-one		0.758	C15H13NO4	272.06537	醚类	85717000	19580696	0
	w/o MS2:MLS001076555-01!		1.996	C13H16Cl3NO	272.05792	0	737174	404700288	0
	w/o MS2:Hypaconitine; PlaSMA ID-3047	Hypaconitine; PlaSMA ID-3047	5.709	C33H45NO10	616.31726	生物碱类	4798102	9071665	0
	w/o MS2:Diallyl Sulfide		3.482	C6H10S	115.05416	#N/A	196421360	14715134	3931862
	w/o MS2:Unknown (carbon number 16); PlaSMA ID-1229		7.395	C16H30O3	271.22662	#N/A	31359170	18527276	9298858
	w/o MS2:Baicalein		3.289	C15H10O5	271.20157	酚类化合物	139482	469511520	0
	w/o MS2:MLS001077340-01!53-16-7		3.332	C18H22O2	271.1759	0	66561156	56691356	129288
	w/o MS2:Hypaconitine	Hypaconitine	5.095	C33H45NO10	638.28973	生物碱类	16857204	155547	0
	w/o MS2:Hyoscyamine sulfate hydrate	Hyoscyamine sulfate hydrate	5.129	C34H50N2O11S	695.32281	生物碱类	188294	7767450	0
	w/o MS2:Hyoscyamine	Hyoscyamine	0.8	C17H23NO3	312.1525	生物碱类	711626	181400752	0
	w/o MS2:NCGC00169490-02!3-butan-2-yl-4-methyl-2,3-dihydropyrrolo[3,4-b]quinoline-1,9-dione		5.085	C16H18N2O2	271.1438	#N/A	90395400	2390423	272451
	w/o MS2:1H-2-benzopyran-1-one, 6,8-dihydroxy-3-methyl-	1H-2-benzopyran-1-one, 6,8-dihydroxy-3-methyl-	0.885	C15H20O3	271.12961	香豆素类	23070198	64544364	0
	w/o MS2:Genistein		1.224	C15H10O5	271.12344	酚类化合物	1103687	189361952	0
	w/o MS2:2-[(8S,9R)-9-acetyloxy-2-oxo-8,9-dihydrofuro[2,3-h]chromen-8-yl]propan-2-yl 3-methylbutanoate	2-[(8S,9R)-9-acetyloxy-2-oxo-8,9-dihydrofuro[2,3-h]chromen-8-yl]propan-2-yl 3-methylbutanoate	4.626	C15H20O2	271.11017	香豆素类	32327678	18180708	0
	w/o MS2:10,11-Dihydro-10,11-dihydroxycarbamazepine		4.866	C15H14N2O3	271.108	酮类	13965049	38787968	29776
	w/o MS2:2-[1-(4-hydroxyphenyl)-2-propenyl]-5-methoxy-2,5-cyclohexadiene-1,4-dione		4.529	C16H14O4	271.10767	其他	254543504	817700	0
	(1R,10R)-14-methoxy-8,17-dioxatetracycloheptadeca-2,4,6,11(16),12,14-hexaen-5-		3.002	C16H14O4	271.10605	#N/A	366928352	1339862	0
	w/o MS2:(1R,10R)-14-methoxy-8,17-dioxatetracycloheptadeca-2,4,6,11(16),12,14-hexaen-5-		4.175	C16H14O4	271.10571	#N/A	362360384	5512147	110872
	w/o MS2:Pesticide4_Nitenpyram_C11H15ClN4O2_N'-[(6-Chloro-3-pyridinyl)methyl]-N-ethyl-N-methyl-2-nitro-1,1-ethenediamine		2.551	C11H15ClN4O2	271.09537	#N/A	428010	85345224	0
	w/o MS2:NCGC00169781-02_C14H16O4_2H-Pyran-2-one, 5,6-dihydro-5-hydroxy-4-methoxy-6-(2-phenylethyl)-, (5S,6S)-		1.116	C14H16O4	271.09348	脂质	54717388	0	0
	w/o MS2:Unknown (carbon number 11); PlaSMA ID-1221		1.843	C11H14N2O4S	271.08063	#N/A	135479	18199744	0
	w/o MS2:Leflunomide		5.27	C12H9F3N2O2	271.06985	胺类	2581306	11394121	0
	w/o MS2:Unknown (carbon number 5); PlaSMA ID-47		0.734	C5H6O3	115.03893	#N/A	44524776	29661982	3458518
	w/o MS2:NCGC00385382-01!2,4,6-trihydroxy-2-[(4-hydroxyphenyl)methyl]-1-benzofuran-3-one		5.498	C15H12O6	271.0592	醇类	26571850	79292152	0
	w/o MS2:5-Fluro-2-pyrimidone		2.745	C4H3FN2O	115.03362	#N/A	53158808	9562813	10768896
	w/o MS2:SPI_270.2429_14.9		6.132	C16H31NO2	270.24231	酮类	0	50993196	0
	w/o MS2:Disipal		2.193	C18H23NO	270.19174	0	997545920	994658560	0
	w/o MS2:MLS001148572-01!Disipal341-69-5		0.867	C18H24ClNO	270.18063	0	8637006	62388748	46210
	w/o MS2:NCGC00169882-02_C14H20O4_(8aR,12S,12aR)-12-Hydroxy-4-methyl-4,5,6,7,8,8a,12,12a-octahydro-2H-3-benzoxecine-2,9(1H)-dione		3.996	C14H20O4	270.17023	其他	6073	620992960	0
	w/o MS2:(8aR,12S,12aR)-12-hydroxy-4-methyl-4,5,6,7,8,8a,12,12a-octahydro-1H-3-benzoxecine-2,9-dione		3.408	C14H20O4	270.1684	其他	585639	79956320	0
	w/o MS2:MLS001048977-01!		3.196	C17H20ClNO2	270.1442	0	247282	18922792	54461368
	w/o MS2:2-(1-hydroxy-1-methoxy-3-methylbutyl)-6-methyl-5H-[1,3]dioxolo[4,5-c]pyridin-4-one		1.159	C13H19NO5	270.13068	0	3164325	219790784	114929
	w/o MS2:(2Z)-2-benzylidene-6-methoxy-1-benzofuran-3(2H)-one		5.361	C16H12O3	270.11115	酚类化合物	218832448	49534212	0
	w/o MS2:Linamarin		4.498	C10H17NO6	270.08783	皂苷类化合物	27845284	4652936	80738
	w/o MS2:methyl palmitoleate		0.654	C17H32O2	269.24777	酯类	6165260	4126828	1836805
	w/o MS2:Unknown (carbon number 12); PlaSMA ID-1206		0.867	C12H20N4O3	269.16046	#N/A	45802800	145786208	129239
	w/o MS2:MLS000028447-01!		2.444	C18H20O2	269.14972	0	1117783296	12060304	0
	w/o MS2:Moclobemide; LC-ESI-ITFT; MS2; CE		0.857	C13H17ClN2O2	269.1102	#N/A	189841888	711596288	0
	w/o MS2:3-(alpha,alpha-dimethylallyl)psoralen	3-(alpha,alpha-dimethylallyl)psoralen	0.705	C13H10O5	269.03894	香豆素类	55928544	306898272	0
	w/o MS2:NCGC00180357-02_C15H20O2_2(4aH)-Naphthalenone, 5,6,7,8-tetrahydro-6-hydroxy-4a,5-dimethyl-3-(1-methylethenyl)-, (4aR,5R,6R)-	NCGC00180357-02_C15H20O2_2(4aH)-Naphthalenone, 5,6,7,8-tetrahydro-6-hydroxy-4a,5-dimethyl-3-(1-methylethenyl)-, (4aR,5R,6R)-	5.25	C15H20O2	215.14262	萜类化合物	7666135	50143200	1479522
	w/o MS2:Azacyclonol		1.837	C18H21NO	268.16592	苯及其衍生物	298176320	10085288	1242239
	w/o MS2:hydroquinidine	hydroquinidine	5.415	C20H26N2O2	349.19019	生物碱类	18735884	64828444	4069757
	w/o MS2:Atenolol acid; LC-ESI-ITFT; MS2; CE		4.055	C14H21NO4	268.15109	其他	1400050	495556608	0
	w/o MS2:MLS002222153-01!41372-20-7		5.484	C17H20ClNO3	268.14447	0	549369600	1258507	0
	w/o MS2:6,7-dimethoxy-1-phenyl-3,4-dihydro-isoquinoline		3.934	C17H17NO2	268.12851	#N/A	27797526	8104122	0
	w/o MS2:Hydrocotarnine	Hydrocotarnine	3.007	C12H15NO3	222.11086	生物碱类	4605448	133447872	0
	w/o MS2:MLS001066352-01!Adenine 9-beta;-D-arabinofuranoside		6.357	C10H13N5O4	268.10324	0	23545396	0	0
	w/o MS2:Homoharringtonine	Homoharringtonine	6.454	C29H39NO9	568.25116	生物碱类	0	10009616	0
	w/o MS2:Homatropine	Homatropine	6.19	C16H21NO3	276.15591	生物碱类	378288	65928764	0
	w/o MS2:NCGC00381340-01!(5E)-heptadeca-5,16-diene-1,2,4-triol		5.109	C17H32O3	267.23029	醇类	0	16672079	0
	w/o MS2:MLS001056757-01!		6.18	C18H23ClN2	267.19385	0	58870292	74026448	62782688
	w/o MS2:Atenolol; LC-ESI-ITFT; MS2; CE		4.253	C14H22N2O3	267.17047	苯及其衍生物	8057206	335979008	989002
	w/o MS2:Panaxynol		3.411	C17H24O	267.16977	醇类	2495994	22541352	66641236
	w/o MS2:MLS002153423-01!8-Methoxymethyl-3-isobutyl-1-methylxanthine78033-08-6		3.065	C12H18N4O3	267.14096	0	96121768	78010448	0
	w/o MS2:Unknown (carbon number 13); PlaSMA ID-1188		1.118	C13H18N2O4	267.13364	#N/A	61818924	66242428	0
	w/o MS2:magnolol		5.033	C18H18O2	267.13107	联苯类	767001664	8635877	76153
	w/o MS2:MLS001074702-01!		4.292	C11H14N4O4	267.11102	0	1105975	14106132	0
	w/o MS2:Hirsutine	Hirsutine	5.561	C22H28N2O3	369.21906	生物碱类	460163328	1553071	0
	w/o MS2:biotin		3.798	C10H16N2O3S	267.07935	维生素类	62728448	450920	0
	w/o MS2:Unknown (carbon number 6); PlaSMA ID-45		4.233	C6H11NO	114.09181	#N/A	54347108	504837504	52592800
	w/o MS2:MLS000574953-01!		4.387	C15H10N2O3	267.07315	0	16254450	27903	0
	w/o MS2:hippeastrine	hippeastrine	4.688	C17H17NO5	316.11832	生物碱类	6621283	134379936	88727
	w/o MS2:Hematoxylin	Hematoxylin	3.456	C16H14O6	325.0625	生物碱类	0	22021150	0
	w/o MS2:NCGC00168921-02!7-methyl-3-methylidene-6-(3-oxobutyl)-4,7,8,8a-tetrahydro-3aH-cyclohepta[b]furan-2-one		4.999	C15H20O3	266.17487	酯类	11285388	240250816	0
	Unknown (carbon number 14); PlaSMA ID-1182		3.089	C14H19NO4	266.14035	#N/A	1213649664	550999744	0
	w/o MS2:Unknown (carbon number 14); PlaSMA ID-1182		1.768	C14H19NO4	266.14017	#N/A	686019968	4308759	0
	w/o MS2:Caffeoylcholine; LC-ESI-QTOF; MS2; CE		2.188	C14H20NO4	266.13751	有机酸	4278072	18311052	0
	8-acetamido-2-methyl-7-oxononanoic acid		4.019	C12H21NO4	266.13593	有机酸	205557632	19140234	0
	w/o MS2:3,15-dibenzyl-1,4,12-trimethyl-1,4,7,10,13-pentazacyclopentadecane-2,5,8,11,14-pentone	3,15-dibenzyl-1,4,12-trimethyl-1,4,7,10,13-pentazacyclopentadecane-2,5,8,11,14-pentone	6.515	C27H33N5O5	525.28308	大环内酯类	22341994	633614	336986
	w/o MS2:MLS000860021-01!Ro 41-1049 hydrochloride		0.99	C12H13ClFN3OS	266.07431	0	328558752	5364300	0
	w/o MS2:Erythraline		1.857	C18H19NO3	266.00009	醇类	9448801	1541734	0
	w/o MS2:NCGC00385437-01!5-undecylbenzene-1,3-diol		4.809	C17H28O2	265.21619	其他	19030686	7649206	13355671
	w/o MS2:Tetracain		4.185	C15H24N2O2	265.19104	酯类	100454408	24609554	62901
	w/o MS2:heliocurassavicine n-oxyde	heliocurassavicine n-oxyde	4.667	C15H27NO5	324.17996	生物碱类	557906	92282392	68809
	w/o MS2:harringtonine	harringtonine	5.807	C28H37NO9	554.23749	生物碱类	0	37578572	0
	w/o MS2:Mianserin hydrochloride		1.102	C18H21ClN2	265.16718	酮类	8911795	80116304	721154
	w/o MS2:SAHA		3.207	C14H20N2O3	265.15536	0	24561466	34789732	176264032
	w/o MS2:LID_265.1546_9.2		3.053	C14H20N2O3	265.1546	其他	86961048	15155882	5708756
	w/o MS2:NCGC00381416-01![3-methyl-1-[3-methyl-1-oxo-1-(2,3,4,5,6-pentahydroxyhexoxy)pentan-2-yl]oxy-1-oxobutan-2-yl] 2-hydroxy-3-methylpentanoate		5.939	C23H42O12	511.28079	肽类	96289944	2979714	0
	w/o MS2:1,17,19-trihydroxy-7-methyl-3-oxapentacyclo[9.8.0.0?,?.0?,??.0??,??]nonadeca-5(10),13,15,17-tetraene-9,12-dione		3.698	C19H18O6	381.07306	肽类	754012	0	0
	w/o MS2:MMV690103		4.489	C19H23N7	350.20828	肽类	49716392	11701031	0
	w/o MS2:(Z)-2-octylpent-2-enedioic acid		4.876	C13H22O4	265.14133	有机酸	3216215	41410056	4131988
	w/o MS2:phenylacetylglutamine		1.264	C13H16N2O4	265.11771	氨基酸及其衍生物	96887560	173551552	0
	w/o MS2:Thiamine; LC-ESI-QTOF; MS2; CE		1.106	C12H17N4OS	265.11102	维生素类	100980592	11738709	0
	w/o MS2:D-Tryptophan		4.924	C11H12N2O2	265.09656	有机酸	23480884	236689392	243789
	2',2'-Difluoro-2'-deoxyuridine; LC-ESI-ITFT; MS2; CE		3.273	C9H10F2N2O5	265.06204	核苷酸及其衍生物	188615152	5147	0
	w/o MS2:2',2'-Difluoro-2'-deoxyuridine; LC-ESI-ITFT; MS2; CE		0.867	C9H10F2N2O5	265.05807	核苷酸及其衍生物	146943600	58600100	0
	w/o MS2:NCGC00179861-02_C15H26O2_1,8-Azulenediol, 1,2,3,3a,4,7,8,8a-octahydro-3a,6-dimethyl-1-(1-methylethyl)-, (1R,3aR,8S,8aS)-	NCGC00179861-02_C15H26O2_1,8-Azulenediol, 1,2,3,3a,4,7,8,8a-octahydro-3a,6-dimethyl-1-(1-methylethyl)-, (1R,3aR,8S,8aS)-	0.829	C15H26O2	221.1861	萜类化合物	2391881216	4693948416	0
	w/o MS2:Tramadol		4.292	C16H25NO2	264.19614	0	0	73800952	0
	w/o MS2:"3-(5,6-dihydrodibenzo[2,1-b:2',1'-f][7]annulen-11-ylidene)-N-methylpropan-1-amine"		1.164	C19H21N	264.17078	0	0	9735675	71281384
	w/o MS2:3-[2-(6,7-dihydroxy-1,2,4a-trimethylspiro[3,4,6,7,8,8a-hexahydro-2H-naphthalene-5,2'-oxirane]-1-yl)ethyl]-2-hydroxy-2H-furan-5-one	3-[2-(6,7-dihydroxy-1,2,4a-trimethylspiro[3,4,6,7,8,8a-hexahydro-2H-naphthalene-5,2'-oxirane]-1-yl)ethyl]-2-hydroxy-2H-furan-5-one	4.455	C20H30O6	367.21017	大环内酯类	146281296	1691502	79277512
	w/o MS2:Unknown (carbon number 11); PlaSMA ID-1166		1.125	C11H21NO6	264.14374	#N/A	45368376	36816608	1236668
	w/o MS2:Dioxoaminopyrine; LC-ESI-ITFT; MS2; CE		2.115	C13H17N3O3	264.13174	氨基酸及其衍生物	148174864	196799696	0
	w/o MS2:3,4-dihydro-2,2-dimethyl-pyrano[3,2-c][2]benzopyran-6(2H)-one	3,4-dihydro-2,2-dimethyl-pyrano[3,2-c][2]benzopyran-6(2H)-one	3.876	C14H14O4	264.12305	香豆素类	177234704	48394688	0
	MMV688514		4.354	C16H13N3O	264.11243	苯及其衍生物	189474288	103962440	0
	w/o MS2:MMV688514		0.753	C16H13N3O	264.10672	苯及其衍生物	107162416	56860292	0
	w/o MS2:Harmol; PlaSMA ID-645	Harmol; PlaSMA ID-645	4.833	C12H10N2O	199.08722	生物碱类	69981872	12893476	394301
	w/o MS2:Harmol Hydrochloride	Harmol Hydrochloride	4.791	C12H10N2O	216.1127	生物碱类	55646124	3494892	0
	w/o MS2:Harmol	Harmol	3.965	C12H10N2O	199.08582	生物碱类	231969344	274303264	926628
	w/o MS2:Gemcitabine; LC-ESI-ITFT; MS2; CE		1.327	C9H11F2N3O4	264.08264	核苷酸及其衍生物	21654856	48728684	0
	w/o MS2:MLS000083578-01!Ticlopidine Hydrochloride		1.285	C14H15Cl2NS	264.05392	0	72732392	21965682	0
	w/o MS2:Parathion-methyl		1.867	C8H10NO5PS	264.00342	#N/A	14725238	2281	0
	w/o MS2:Unknown (carbon number 18); PlaSMA ID-1165		5.467	C18H30O	263.23767	#N/A	0	33920732	44287924
	w/o MS2:MLS000859919-01!Lidocaine N-ethyl bromide		7.62	C16H27BrN2O	263.21103	0	4073701	301191	50452
	w/o MS2:NCGC00380411-01!7-(2-aminophenyl)heptanoic acid		4.439	C13H19NO2	263.17563	有机酸	12730749	794016	27926504
	w/o MS2:Harmine hydrochloride	Harmine hydrochloride	1.219	C13H13ClN2O	249.08458	生物碱类	390494304	106027768	0
	w/o MS2:Methohexital		3.356	C14H18N2O3	263.13837	有机酸	800000768	469518944	843487
	w/o MS2:8-acetyl-5,7-dimethoxy-2,2-dimethylchromene		4.048	C15H18O4	263.13641	#N/A	411413760	10187221	727638
	w/o MS2:NCGC00380077-01!2-hydroxy-4-(hydroxymethyl)-6-(1-hydroxy-3-methylbut-2-enyl)-3-[(E)-prop-1-enyl]-7-oxabicyclo[4.1.0]hept-3-en-5-one		1.153	C15H20O5	263.12411	酮类	38773820	2346542	0
	w/o MS2:Unknown (carbon number 13); PlaSMA ID-1161		3.009	C13H14N2O4	263.1019	#N/A	253089632	87422056	0
	w/o MS2:N6-benzyl-7H-purine-2,6-diamine		1.886	C12H12N6	263.10004	植物激素	164042944	1182690	0
	w/o MS2:MLS001333201-01!Carbadox6804-07-5		0.772	C11H10N4O4	263.07394	0	22113268	79347584	0
	w/o MS2:1,4-dihydroxyanthraquinone		4.533	C14H8O4	263.02679	醌类	0	78236688	0
	w/o MS2:NCGC00381248-01!4-oxododecanedioic acid		1.824	C12H20O5	262.16531	有机酸	1653191	398871552	0
	w/o MS2:MLS002695240-01!		7.484	C15H19NO3	262.14459	0	15675401	4692090	19142108
	w/o MS2:MLS001148453-01!		0.867	C14H20ClN3S	262.13907	0	201856432	671829696	0
	w/o MS2:Cearoin		4.961	C14H12O4	262.10657	酮类	20079094	11587947	0
	w/o MS2:Harmine	Harmine	4.061	C13H12N2O	213.10477	生物碱类	194427280	163876160	818918
[truncated: 2,651 more rows]
